# Supplementary material for: Regulation of the Golgi Apparatus by p38 and JNK Kinases during Cellular Stress Responses
Source: Int J Mol Sci. 2021 Sep 4;22(17):9595. doi: 10.3390/ijms22179595 (PMC8431686; doi:10.3390/ijms22179595)
Supplement: Supplementary file 1 [file ijms-22-09595-s001.zip]

Archive with 2 entries (2 files):
- ijms-1338610.xlsx
- Supplemental figures.pdf
