# Supplementary material for: Regulation of the Golgi Apparatus by p38 and JNK Kinases during Cellular Stress Responses
Source: Int J Mol Sci. 2021 Sep 4;22(17):9595. doi: 10.3390/ijms22179595 (PMC8431686; doi:10.3390/ijms22179595)
Supplement: Supplementary file 1 [file ijms-22-09595-s001.zip › ijms-1338610.xlsx]

## Sheet: Feature Meta Data
											Borisova et al (Nat Comm 2018)			z-score intensities										limma differential expression analysis
Unique_identifier	PTM_id	Multiplicity	Protein	Protein_names	Gene_names	Sequence_window	Class_I	Position	P38i_DEP	JNK_DEP	UV_up	Uvup_p38dep	Uvup_non_p38dep_S/TP	CONTROL_1	CONTROL_2	ANI_1	ANI_2	p38i_1	p38i_2	JNKi_1	JNKi_2	COMBI_1	COMBI_2	C_vs_ANI_logFC	C_vs_ANI_pval	SIG_C_vs_ANI	ANI_vs_p38i_logFC	ANI_vs_p38i_pval	SIG_ANI_vs_p38i	ANI_vs_JNKi_logFC	ANI_vs_JNKi_pval	SIG_ANI_vs_JNKi	ANI_vs_COMBI_logFC	ANI_vs_COMBI_pval	SIG_ANI_vs_COMBI
UID10365	_T180	___1	Q6ZSR9	Uncharacterized protein FLJ45252		FLRAPFTKKKSMEELTVIQCTSQELPAQTGL		180						1.22722	0.561871	-1.54951	1.1811	-1.29573	0.641923	-0.412816	0.592014	-0.874797	-0.0712788	0.148947	0.355841	0	0.019703	0.899734	0	-0.037805	0.809261	0	0.03988	0.799058	0
UID22759	_T4	___2	V9GZ13			____________MKNTSWIRKNWLLVAGISF	+	4						0.699229	-0.690379	2.0557	0.774221	-0.557565	-1.1559	0.452531	-0.20606	-0.253446	-1.11833	-0.666729	0.0546476	0	1.07378	0.00737831	DOWN_p38i	0.61057	0.0729023	0	0.993024	0.0107724	DOWN_JNKp38
UID22968	_S888	___3	H7BZ55	Putative ciliary rootlet coiled-coil protein-like 3 protein		HREALAQLQREKETLSLTLAEEKEVARCQLE	+	888						-1.52549	0.664992	-1.2238	-0.100827	-0.22241	0.539017	0.577083	1.52037	-1.03969	0.810746	0.146193	0.799437	0	-0.51696	0.381399	0	-1.0779	0.0918903	0	-0.345122	0.552877	0
UID32002	_T886	___3	H7BZ55	Putative ciliary rootlet coiled-coil protein-like 3 protein		LAHREALAQLQREKETLSLTLAEEKEVARCQ	+	886						-1.52549	0.664992	-1.2238	-0.100827	-0.22241	0.539017	0.577083	1.52037	-1.03969	0.810746	0.146193	0.799437	0	-0.51696	0.381399	0	-1.0779	0.0918903	0	-0.345122	0.552877	0
UID32003	_T890	___3	H7BZ55	Putative ciliary rootlet coiled-coil protein-like 3 protein		EALAQLQREKETLSLTLAEEKEVARCQLEQE	+	890						-1.52549	0.664992	-1.2238	-0.100827	-0.22241	0.539017	0.577083	1.52037	-1.03969	0.810746	0.146193	0.799437	0	-0.51696	0.381399	0	-1.0779	0.0918903	0	-0.345122	0.552877	0
UID4817	_S294	___1	Q6ZSR9	Uncharacterized protein FLJ45252		KPFRPQSLSKYSRHYSPEDEPSPEAQPIAAY	+	294						-1.4275	0.359251	-1.34206	0.171372	-0.67525	0.880295	0.255737	1.50819	-0.700283	0.970245	0.0153918	0.958636	0	-0.206709	0.493571	0	-0.440939	0.16672	0	-0.216464	0.474124	0
UID4818	_S175	___1	Q6ZSR9	Uncharacterized protein FLJ45252		EESDVFLRAPFTKKKSMEELTVIQCTSQELP	+	175						-0.359677	1.19654	-0.380163	1.14964	-0.0390008	-0.905535	-0.541712	1.75733	-0.998788	-0.878629	0.00285316	0.97858	0	0.0725687	0.501838	0	-0.0188893	0.859076	0	0.112065	0.31016	0
UID4819	_S93	___1	Q6ZSR9	Uncharacterized protein FLJ45252		PGKLGGAVPFAPPEVSPEQAKTVQGGRKNQF	+	93						0.541078	0.418632	0.104975	1.12223	0.819095	0.61834	-1.72503	0.376451	-0.637242	-1.63853	-0.0109577	0.906901	0	-0.0086139	0.926737	0	0.105524	0.28063	0	0.143508	0.155533	0
UID61	_S330	___1	P0DPB3			DADDSKTETSLDTPLSPMSKQSSSYSDRDTT	+	330						1.07646	-1.54191	0.93145	-0.481302	-0.863991	-0.351204	-0.0467545	-0.769296	1.65829	0.388266	-0.0406462	0.713378	0	0.0739301	0.508812	0	0.0562105	0.613056	0	-0.0708699	0.525983	0
UID9088	_S683	___1	REV__O95996				+	683						-0.760433	-1.30176	1.11232	-0.952247	1.61952	-0.109579	1.14313	-0.406228	0.284311	-0.62903	-0.259653	0.264715	0	-0.157719	0.485783	0	-0.0673967	0.762467	0	0.0589809	0.791233	0
UID7686	AAAS_S495	___1	Q9NRG9	Aladin	AAAS	AHIPLYFVNAQFPRFSPVLGRAQEPPAGGGG	+	495						1.41843	-0.116248	1.79703	-0.416135	-0.22122	-0.59976	-0.494227	-1.56378	0.574684	-0.378773	-0.0145295	0.963626	0	0.406401	0.227096	0	0.634719	0.0770046	0	0.218713	0.499642	0
UID10188	AAK1_T620	___1	Q2M2I8	AP2-associated protein kinase 1	AAK1	TTPPPAVQGQKVGSLTPPSSPKTQRAGHRRI	+	620						-1.79228	-1.27689	0.469801	1.10757	-0.506975	-0.538731	0.256533	1.00961	1.00261	0.268759	-0.751376	0.000753677	UP_ANI	0.424168	0.0155078	0	0.0503265	0.719027	0	0.0494826	0.723502	0
UID10186	AAK1_T640	___1	Q2M2I8	AP2-associated protein kinase 1	AAK1	PKTQRAGHRRILSDVTHSAVFGVPASKSTQL	+	640						-0.369053	-0.236961	-0.0970377	-1.01846	0.0442202	-0.907292	0.221125	1.59777	-1.03859	1.80427	0.0351189	0.81386	0	-0.0173997	0.906992	0	-0.20227	0.201215	0	-0.129671	0.396336	0
UID10189	AAK1_T606	___1	Q2M2I8	AP2-associated protein kinase 1	AAK1	PAIQAPVRQQPKVQTTPPPAVQGQKVGSLTP	+	606						-0.175953	-1.57163	0.996502	0.589143	-0.812919	-1.46715	1.13287	0.194715	1.00624	0.108186	-0.116529	0.192946	0	0.135146	0.138553	0	0.00902153	0.914497	0	0.0164741	0.844713	0
UID15425	AAK1_S670	___2	Q2M2I8	AP2-associated protein kinase 1	AAK1	LLQAAAAEASLNKSKSATTTPSGSPRTSQQN	+	670						-1.56859	0.819075	-1.94528	0.726713	0.890583	0.577898	-0.196152	0.392896	0.46015	-0.157298	0.076227	0.821038	0	-0.436678	0.219777	0	-0.230005	0.501267	0	-0.247249	0.470851	0
UID15426	AAK1_S676	___2	Q2M2I8	AP2-associated protein kinase 1	AAK1	AEASLNKSKSATTTPSGSPRTSQQNVYNPSE		676						1.3427	-0.599347	-0.332508	0.83421	0.792483	0.31843	-0.80635	-1.89808	-0.528779	0.877236	0.0174793	0.898659	0	-0.0440667	0.748926	0	0.231917	0.12239	0	0.0110853	0.935603	0
UID15427	AAK1_S678	___2	Q2M2I8	AP2-associated protein kinase 1	AAK1	ASLNKSKSATTTPSGSPRTSQQNVYNPSEGS	+	678						-0.572836	0.559903	-1.94755	1.06347	1.35861	0.59066	-0.654867	-0.809408	0.39424	0.0177699	0.0627461	0.678926	0	-0.20408	0.202407	0	0.0417906	0.782046	0	-0.0933542	0.541034	0
UID15428	AAK1_S623	___2	Q2M2I8	AP2-associated protein kinase 1	AAK1	PPAVQGQKVGSLTPPSSPKTQRAGHRRILSD		623						2.00884	0.859303	-0.830027	-0.010383	-0.85826	-1.4966	0.650556	-0.0999554	0.114632	-0.338104	0.0878144	0.279517	0	0.0358606	0.647129	0	-0.0329371	0.673799	0	-0.0146086	0.851128	0
UID15429	AAK1_S624	___2	Q2M2I8	AP2-associated protein kinase 1	AAK1	PAVQGQKVGSLTPPSSPKTQRAGHRRILSDV	+	624						1.86297	0.38977	0.814608	-0.773609	0.0318089	-0.428142	0.0199202	-1.59601	0.655367	-0.976678	0.118338	0.337267	0	0.0233992	0.844552	0	0.0865219	0.476144	0	0.019386	0.870899	0
UID21637	AAK1_T620	___2	Q2M2I8	AP2-associated protein kinase 1	AAK1	TTPPPAVQGQKVGSLTPPSSPKTQRAGHRRI	+	620						1.97099	0.402397	0.747134	-0.685792	-0.190508	-0.677292	0.148077	-1.42835	0.671078	-0.957739	0.0985687	0.359516	0	0.0396123	0.705497	0	0.0571966	0.587394	0	0.0148361	0.886936	0
UID26874	AAK1_S670	___3	Q2M2I8	AP2-associated protein kinase 1	AAK1	LLQAAAAEASLNKSKSATTTPSGSPRTSQQN	+	670						-0.114899	1.28912	-2.45884	0.0208722	0.800277	0.358829	-0.0643592	-0.365866	-0.0705108	0.60537	0.371277	0.0725831	0	-0.369723	0.0735426	0	-0.206364	0.279892	0	-0.30556	0.126091	0
UID26875	AAK1_S676	___3	Q2M2I8	AP2-associated protein kinase 1	AAK1	AEASLNKSKSATTTPSGSPRTSQQNVYNPSE		676						-0.114899	1.28912	-2.45884	0.0208722	0.800277	0.358829	-0.0643592	-0.365866	-0.0705108	0.60537	0.371277	0.0725831	0	-0.369723	0.0735426	0	-0.206364	0.279892	0	-0.30556	0.126091	0
UID26876	AAK1_S678	___3	Q2M2I8	AP2-associated protein kinase 1	AAK1	ASLNKSKSATTTPSGSPRTSQQNVYNPSEGS	+	678						-0.114899	1.28912	-2.45884	0.0208722	0.800277	0.358829	-0.0643592	-0.365866	-0.0705108	0.60537	0.371277	0.0725831	0	-0.369723	0.0735426	0	-0.206364	0.279892	0	-0.30556	0.126091	0
UID3974	AAK1_S637	___1	Q2M2I8	AP2-associated protein kinase 1	AAK1	PSSPKTQRAGHRRILSDVTHSAVFGVPASKS	+	637						1.03007	-0.294562	0.494035	0.355444	0.941923	1.32474	-1.4828	-1.23394	-0.0804722	-1.05444	-0.00400223	0.960688	0	-0.0497837	0.545216	0	0.125275	0.153073	0	0.0697087	0.402825	0
UID3975	AAK1_S21	___1	Q2M2I8	AP2-associated protein kinase 1	AAK1	DSRREQGGSGLGSGSSGGGGSTSGLGSGYIG	+	21						-0.872941	1.12879	-1.64455	0.402204	0.667549	1.1235	0.223764	-0.505696	-1.24803	0.725406	0.251214	0.463925	0	-0.508631	0.160207	0	-0.161039	0.634821	0	-0.120682	0.720929	0
UID3978	AAK1_S678	___1	Q2M2I8	AP2-associated protein kinase 1	AAK1	ASLNKSKSATTTPSGSPRTSQQNVYNPSEGS	+	678						-0.193213	-2.39782	0.695378	0.856596	0.886648	-0.00977117	-0.142402	0.906732	0.00377088	-0.605921	-0.310144	0.0446201	0	0.0505375	0.703787	0	0.058963	0.657941	0	0.161257	0.246108	0
UID3979	AAK1_S623	___1	Q2M2I8	AP2-associated protein kinase 1	AAK1	PPAVQGQKVGSLTPPSSPKTQRAGHRRILSD		623						-0.832534	-0.731706	0.268973	0.158982	-1.34272	-0.750015	1.82195	1.21867	-0.398766	0.587158	-0.110411	0.215364	0	0.139702	0.128176	0	-0.144799	0.116874	0	0.0132773	0.874722	0
UID1110	ABCB1_S660	___1	P08183	Multidrug resistance protein 1	ABCB1	KSEIDALEMSSNDSRSSLIRKRSTRRSVRGS		660						-0.875086	0.524913	-1.61629	-0.180668	-0.0846792	1.20351	-1.00774	1.47307	-0.225514	0.788492	0.119098	0.509069	0	-0.240024	0.203142	0	-0.186229	0.312433	0	-0.194267	0.293519	0
UID1723	ABCC1_S930	___1	P33527	Multidrug resistance-associated protein 1	ABCC1	SSSSSYSGDISRHHNSTAELQKAEAKKEETW	+	930						1.11321	-0.966132	1.47534	-0.239409	0.541358	-1.06042	0.490585	-1.32544	0.75291	-0.781993	-0.113488	0.63336	0	0.182918	0.447891	0	0.215832	0.374333	0	0.131848	0.580552	0
UID9158	ABCC4_T646	___1	O15439	Multidrug resistance-associated protein 4	ABCC4	LKKDNEESEQPPVPGTPTLRNRTFSESSVWS	+	646						-1.14105	0.767444	-2.09529	0.456498	0.304242	0.878262	-0.123932	-0.398894	0.148575	1.20414	0.102204	0.548308	0	-0.22791	0.201888	0	-0.090149	0.595397	0	-0.24166	0.178946	0
UID295	ABCC5_S558	___1	O15440	Multidrug resistance-associated protein 5	ABCC5	AEQKGHLLLDSDERPSPEEEEGKHIHLGHLR	+	558		+				-0.800321	-0.629106	0.864441	1.22009	0.660414	1.66954	-1.16029	-0.441553	-0.748479	-0.634734	-0.523438	0.0038856	UP_ANI	-0.0365578	0.778432	0	0.54912	0.00300379	DOWN_Jnki	0.516554	0.00416761	DOWN_JNKp38
UID10573	ABCF1_T108	___1	Q8NE71	ATP-binding cassette sub-family F member 1	ABCF1	EEKELMERLKKLSVPTSDEEDEVPAPKPRGG	+	108						-1.81554	-0.294584	-1.268	-0.211664	0.0108709	0.565659	0.948245	1.39641	-0.200339	0.868945	-0.0899385	0.639797	0	-0.293323	0.154079	0	-0.545552	0.0203888	0	-0.306458	0.138878	0
UID10574	ABCF1_T21	___1	Q8NE71	ATP-binding cassette sub-family F member 1	ABCF1	KQQPPEPEWIGDGESTSPSDKVVKKGKKDKK	+	21						1.49427	0.484314	-1.74721	-0.660375	-0.048497	1.04707	-1.13692	0.636317	-0.384625	0.315642	0.385061	0.029557	0	-0.299026	0.0725655	0	-0.167414	0.276662	0	-0.205305	0.191005	0
UID5706	ABCF1_S228	___1	Q8NE71	ATP-binding cassette sub-family F member 1	ABCF1	PPKQGKEKAKKAEQGSEEEGEGEEEEEEGGE	+	228						1.97986	-1.27178	-0.0811856	-0.833872	0.10303	-1.37616	0.180988	0.16089	0.842899	0.29533	0.0673922	0.552155	0	0.0148662	0.894361	0	-0.0521882	0.643518	0	-0.0852517	0.455418	0
UID5707	ABCF1_S621	___1	Q8NE71	ATP-binding cassette sub-family F member 1	ABCF1	KEYTVRFTFPDPPPLSPPVLGLHGVTFGYQG	+	621						1.22356	-0.95562	1.47002	-0.836804	0.920789	0.392531	-0.570374	-0.988268	0.449736	-1.10557	-0.0356912	0.862469	0	-0.0664528	0.747707	0	0.214167	0.316144	0	0.125954	0.545967	0
UID5708	ABCF1_S109	___1	Q8NE71	ATP-binding cassette sub-family F member 1	ABCF1	EKELMERLKKLSVPTSDEEDEVPAPKPRGGK	+	109						-1.50009	0.512051	-1.13533	-0.2419	-0.602979	0.0731921	0.280676	1.70453	-0.37361	1.28347	0.0460773	0.833053	0	-0.100332	0.648232	0	-0.398091	0.0997983	0	-0.270776	0.238805	0
UID5709	ABCF1_S22	___1	Q8NE71	ATP-binding cassette sub-family F member 1	ABCF1	QQPPEPEWIGDGESTSPSDKVVKKGKKDKKI	+	22						-0.542086	1.25056	-1.10796	-0.350685	-0.504602	0.718584	-0.0397407	1.13215	-1.61652	1.06029	0.141231	0.36645	0	-0.109004	0.480563	0	-0.166252	0.292983	0	-0.0588097	0.699844	0
UID10520	ABI1_T178	___1	Q8IZP0	Abl interactor 1	ABI1	NQPARTGTLSRTNPPTQKPPSPPMSGRGTLG		178						-0.532662	-1.48475	0.405505	-1.43987	0.474978	-0.892388	0.800151	0.492808	1.06501	1.11122	-0.0761093	0.561193	0	-0.047766	0.713303	0	-0.180186	0.191389	0	-0.248571	0.0858922	0
UID21970	ABI1_T191	___2	Q8IZP0	Abl interactor 1	ABI1	PPTQKPPSPPMSGRGTLGRNTPYKTLEPVKP		191						1.62949	0.773519	0.31131	-1.63456	9.90241e-06	-0.114535	-1.12026	-0.406682	-0.551763	1.11347	0.340922	0.0598447	0	-0.110588	0.492026	0	0.0186357	0.906254	0	-0.172458	0.295222	0
UID5503	ABI1_S225	___1	Q8IZP0	Abl interactor 1	ABI1	PNDYMTSPARLGSQHSPGRTASLNQRPRTHS	+	225						1.37874	0.187677	0.979473	-0.522283	1.07976	-0.195715	-0.339737	-2.00872	0.120902	-0.680101	0.125643	0.530122	0	-0.0483498	0.806763	0	0.317797	0.138092	0	0.115127	0.564215	0
UID5504	ABI1_S231	___1	Q8IZP0	Abl interactor 1	ABI1	SPARLGSQHSPGRTASLNQRPRTHSGSSGGS	+	231						0.623673	-0.734255	-0.231584	-1.03577	-0.854486	-1.2952	0.582905	0.0881034	1.66294	1.19367	0.159951	0.314657	0	0.122005	0.436165	0	-0.268026	0.111887	0	-0.570239	0.0059509	UP_JNKp38i
UID5505	ABI1_S183	___1	Q8IZP0	Abl interactor 1	ABI1	TGTLSRTNPPTQKPPSPPMSGRGTLGRNTPY	+	183						-0.460705	-0.745203	0.615781	-1.6277	-0.320377	-0.656764	1.15994	-0.382872	1.56579	0.852115	-0.00919219	0.930009	0	-0.00164759	0.987436	0	-0.084766	0.428606	0	-0.162512	0.150728	0
UID10999	ABI2_T231	___1	Q9NYB9	Abl interactor 2	ABI2	SPTRNMAPSQQSPVRTASVNQRNRTYSSSGS		231						-1.35308	-1.03906	-0.949589	0.0648932	0.0544885	0.0293992	0.898104	1.89512	-0.392503	0.792233	-0.285668	0.19698	0	-0.18355	0.39056	0	-0.696981	0.00999055	UP_JNKi	-0.243404	0.264033	0
UID7837	ABI2_S227	___1	Q9NYB9	Abl interactor 2	ABI2	DYVPSPTRNMAPSQQSPVRTASVNQRNRTYS	+	227						0.359809	2.16973	-1.28211	-0.945544	-0.514382	-0.217581	-0.756423	0.244824	0.81546	0.126212	0.461475	0.010559	0	-0.14509	0.315857	0	-0.166466	0.255015	0	-0.307443	0.0553111	0
UID7839	ABI2_S216	___1	Q9NYB9	Abl interactor 2	ABI2	LEPVRPPVVPNDYVPSPTRNMAPSQQSPVRT	+	216						-1.29686	0.0851927	-0.293183	-0.215359	-1.03729	0.701342	-0.770003	1.32692	-0.283154	1.78239	-0.0732468	0.743036	0	-0.0179798	0.935622	0	-0.110993	0.621112	0	-0.209158	0.362141	0
UID7840	ABI2_S183	___1	Q9NYB9	Abl interactor 2	ABI2	MGGLPRTTPPTQKPPSPPMSGKGTLGRHSPY	+	183						-1.85007	0.850253	-1.71547	0.60824	0.0707866	0.578551	0.222553	0.362777	-0.129546	1.00193	0.00798847	0.962592	0	-0.130625	0.452587	0	-0.125864	0.468584	0	-0.14721	0.399835	0
UID951	ABL1_S569	___1	P00519	Tyrosine-protein kinase ABL1	ABL1	KGQGESDPLDHEPAVSPLLPRKERGPPEGGL	+	569						-0.60381	1.6064	-1.34188	-0.0250705	0.454007	1.15001	0.01661	0.129469	-1.62769	0.241953	0.394182	0.221768	0	-0.494231	0.136274	0	-0.251698	0.42057	0	0.00312551	0.991826	0
UID952	ABL1_S716	___1	P00519	Tyrosine-protein kinase ABL1	ABL1	GEEEGGGSSSKRFLRSCSASCVPHGAKDTEW		716						0.143682	0.105886	1.43781	0.804331	-1.86762	-0.698263	0.0103871	1.02022	0.146278	-1.10271	-0.189193	0.177902	0	0.456517	0.00831785	0	0.115035	0.39333	0	0.303702	0.0467615	0
UID13378	ABL2_S819	___2	P42684	Abelson tyrosine-protein kinase 2	ABL2	NCQRSKLQLERTVSTSSQPEENVDRANDMLP		819						1.56322	1.14421	1.41378	-0.624847	-0.954292	-0.360448	-0.728614	-0.872447	0.132056	-0.712623	0.214404	0.207544	0	0.235098	0.171557	0	0.267097	0.12701	0	0.15305	0.354967	0
UID13379	ABL2_S820	___2	P42684	Abelson tyrosine-protein kinase 2	ABL2	CQRSKLQLERTVSTSSQPEENVDRANDMLPK	+	820						1.56322	1.14421	1.41378	-0.624847	-0.954292	-0.360448	-0.728614	-0.872447	0.132056	-0.712623	0.214404	0.207544	0	0.235098	0.171557	0	0.267097	0.12701	0	0.15305	0.354967	0
UID1922	ABL2_S631	___1	P42684	Abelson tyrosine-protein kinase 2	ABL2	ASSGSPALPRKQRDKSPSSLLEDAKETCFTR	+	631						0.589248	0.166481	-1.0961	0.188802	-1.72821	-0.632737	0.230711	1.96275	0.308539	0.0105186	0.192809	0.286265	0	0.168536	0.346713	0	-0.359497	0.0678384	0	-0.142182	0.423061	0
UID1923	ABL2_S633	___1	P42684	Abelson tyrosine-protein kinase 2	ABL2	SGSPALPRKQRDKSPSSLLEDAKETCFTRDR		633						-1.95831	0.128847	-1.32447	-0.0381177	1.24448	0.0584371	1.00605	0.286819	-0.234983	0.831251	-0.0622954	0.788547	0	-0.355655	0.154868	0	-0.354314	0.156219	0	-0.261367	0.280064	0
UID1925	ABL2_S620	___1	P42684	Abelson tyrosine-protein kinase 2	ABL2	SLAPGFIRGAQASSGSPALPRKQRDKSPSSL	+	620						1.66587	0.531724	0.692168	-0.997627	0.767808	0.154886	-0.707631	-1.71722	0.210381	-0.600362	0.347209	0.118174	0	-0.170362	0.412129	0	0.293989	0.175614	0	0.011724	0.95386	0
UID1926	ABL2_S654	___1	P42684	Abelson tyrosine-protein kinase 2	ABL2	AKETCFTRDRKGGFFSSFMKKRNAPTPPKRS	+	654						2.62307	0.0903751	-0.00010207	-0.0765329	-0.642591	-0.472827	-0.480394	-1.02581	0.297194	-0.312381	0.142074	0.202765	0	0.0528961	0.617531	0	0.0727959	0.495403	0	-0.00312882	0.976219	0
UID1927	ABL2_S655	___1	P42684	Abelson tyrosine-protein kinase 2	ABL2	KETCFTRDRKGGFFSSFMKKRNAPTPPKRSS	+	655						1.15123	0.825664	-1.89891	-0.10126	-1.05399	0.620415	0.376591	0.997685	-0.860596	-0.0568286	0.224124	0.0737349	0	-0.0882841	0.436451	0	-0.190164	0.118078	0	-0.0610168	0.586389	0
UID1931	ABL2_S936	___1	P42684	Abelson tyrosine-protein kinase 2	ABL2	PVLPTTHNHKVPVLISPTLKHTPADVQLIGT	+	936						0.480717	-0.665376	1.06932	1.18344	0.992075	0.712729	-1.27122	-1.36925	-0.285171	-0.847261	-0.234643	0.0469522	0	0.0527496	0.606656	0	0.471055	0.00181166	0	0.325882	0.0121903	0
UID159	ABLIM1_S452	___1	O14639	Actin-binding LIM protein 1	ABLIM1	EGYQDVRDRMIHRSTSQGSINSPVYSRHSYT	+	452	+					-0.618608	-0.566565	1.04056	1.14519	-1.00173	-1.02461	1.09776	1.30144	-0.628268	-0.745165	-0.866328	1.05001e-05	UP_ANI	1.08251	2.26419e-06	DOWN_p38i	-0.0548586	0.514948	0	0.914709	7.24178e-06	DOWN_JNKp38
UID11607	ABLIM1_S450	___2	O14639	Actin-binding LIM protein 1	ABLIM1	SAEGYQDVRDRMIHRSTSQGSINSPVYSRHS	+	450						-0.777149	0.208387	0.533491	1.0561	-1.22208	-1.12147	1.3743	1.22277	-0.584134	-0.69021	-0.255356	0.0382086	0	0.465332	0.0022734	0	-0.119194	0.274671	0	0.338834	0.0115953	0
UID11609	ABLIM1_S455	___2	O14639	Actin-binding LIM protein 1	ABLIM1	QDVRDRMIHRSTSQGSINSPVYSRHSYTPTT	+	455						0.0703318	0.132975	0.771717	0.731017	-1.12409	-1.77464	1.50907	0.558004	0.0442502	-0.918641	-0.0932928	0.34135	0	0.316006	0.0102415	0	-0.0405172	0.671158	0	0.170667	0.10352	0
UID11611	ABLIM1_S431	___2	O14639	Actin-binding LIM protein 1	ABLIM1	DKQERQSLGESPRTLSPTPSAEGYQDVRDRM	+	431						1.46744	1.17689	-0.733927	0.659164	0.00443119	0.896378	-0.407023	-1.52029	-0.864875	-0.678184	0.250552	0.0774913	0	-0.0898947	0.483599	0	0.170705	0.202461	0	0.135298	0.302121	0
UID11612	ABLIM1_S435	___2	O14639	Actin-binding LIM protein 1	ABLIM1	RQSLGESPRTLSPTPSAEGYQDVRDRMIHRS	+	435						1.82583	1.09424	0.0348787	0.320867	-0.0651418	0.383314	-0.465721	-1.74228	-0.712213	-0.673769	0.295066	0.0413857	0	0.00432352	0.972009	0	0.294999	0.0414198	0	0.200414	0.134937	0
UID150	ABLIM1_S215	___1	O14639	Actin-binding LIM protein 1	ABLIM1	NGRDCLCQLCAQPMSSSPKETTFSSNCAGCG		215						1.63908	0.31896	0.524307	-0.130801	0.14232	-0.585308	-0.784398	-1.82887	1.17349	-0.468774	0.27369	0.301226	0	0.146331	0.569782	0	0.525987	0.0685591	0	-0.0544404	0.830832	0
UID152	ABLIM1_S706	___1	O14639	Actin-binding LIM protein 1	ABLIM1	LPDGHMPAMRMDRGVSMPNMLEPKIFPYEML	+	706						-0.776987	0.127528	-0.0324555	0.889825	-1.19111	-0.451994	0.284032	2.1555	-1.10754	0.103205	-0.118099	0.399845	0	0.195977	0.180042	0	-0.124004	0.377927	0	0.145912	0.304535	0
UID153	ABLIM1_S669	___1	O14639	Actin-binding LIM protein 1	ABLIM1	ASLPGYGRNGLHRPVSTDFAQYNSYGDVSGG	+	669						-0.236986	0.365089	-0.537162	0.56597	-0.557687	0.175955	-0.156994	2.1502	0.0235908	-1.79197	0.0172188	0.956961	0	0.071191	0.823733	0	-0.340641	0.304587	0	0.311646	0.344674	0
UID154	ABLIM1_S422	___1	O14639	Actin-binding LIM protein 1	ABLIM1	EPFYTSGYDDKQERQSLGESPRTLSPTPSAE	+	422						1.93605	-0.252102	0.997606	-0.349153	0.157135	-0.297566	-0.253387	-1.58175	0.636449	-0.993279	0.200092	0.583871	0	0.15244	0.675056	0	0.479915	0.210381	0	0.194255	0.594661	0
UID155	ABLIM1_S426	___1	O14639	Actin-binding LIM protein 1	ABLIM1	TSGYDDKQERQSLGESPRTLSPTPSAEGYQD	+	426						0.26091	-0.709748	0.150309	-1.53312	1.58783	0.477866	0.0389312	-1.55443	0.823386	0.458069	0.0859332	0.590033	0	-0.317291	0.0748406	0	0.0122081	0.938344	0	-0.245135	0.150671	0
UID156	ABLIM1_S586	___1	O14639	Actin-binding LIM protein 1	ABLIM1	GPPSFAVVGPDMKRRSSGREEDDEELLRRRQ	+	586						-2.08646	-1.24506	0.314555	-0.0638137	0.918815	0.383527	1.19955	-0.247258	0.129473	0.696672	-0.260687	0.0367727	0	-0.0765267	0.476386	0	-0.051054	0.631232	0	-0.0418732	0.693016	0
UID157	ABLIM1_S587	___1	O14639	Actin-binding LIM protein 1	ABLIM1	PPSFAVVGPDMKRRSSGREEDDEELLRRRQL	+	587						-2.20631	-0.856599	-0.0995512	-0.145467	-0.167502	0.360298	0.735708	1.48396	0.26724	0.62822	-0.177572	0.0900626	0	-0.0275891	0.769639	0	-0.155315	0.129468	0	-0.0718677	0.453556	0
UID161	ABLIM1_S655	___1	O14639	Actin-binding LIM protein 1	ABLIM1	SPINSASHIPSSKTASLPGYGRNGLHRPVST	+	655						1.64635	0.951957	0.663233	-0.265921	0.385	0.237804	-1.09028	-1.49209	-1.11643	0.0803794	0.19187	0.114308	0	-0.0196566	0.859041	0	0.259752	0.0443633	0	0.124953	0.279276	0
UID162	ABLIM1_S431	___1	O14639	Actin-binding LIM protein 1	ABLIM1	DKQERQSLGESPRTLSPTPSAEGYQDVRDRM	+	431						1.27569	0.785688	0.922038	0.147294	0.2413	0.728586	-1.12628	-1.63297	-0.191262	-1.15009	0.0719898	0.458445	0	0.00721555	0.939559	0	0.277824	0.0186926	0	0.174933	0.0975905	0
UID164	ABLIM1_S367	___1	O14639	Actin-binding LIM protein 1	ABLIM1	SSESIYSRPGSSIPGSPGHTIYAKVDNEILD	+	367						-1.53104	0.765899	0.0336809	0.019992	0.145811	1.1902	-0.877081	1.27521	-1.43642	0.413758	-0.0551617	0.728496	0	-0.0863891	0.589056	0	-0.023205	0.883479	0	0.0725111	0.649217	0
UID20574	ABLIM1_T429	___2	O14639	Actin-binding LIM protein 1	ABLIM1	YDDKQERQSLGESPRTLSPTPSAEGYQDVRD	+	429						1.86817	1.15219	0.398264	0.134336	-0.116965	0.0586678	-0.500078	-1.68186	-0.811717	-0.501005	0.344126	0.0302809	0	0.0817379	0.542554	0	0.375497	0.0211844	0	0.25526	0.0850524	0
UID9125	ABLIM1_T429	___1	O14639	Actin-binding LIM protein 1	ABLIM1	YDDKQERQSLGESPRTLSPTPSAEGYQDVRD	+	429						0.827565	0.654029	0.565737	0.101893	0.519185	0.7866	-1.1876	-2.2878	0.119785	-0.0993924	0.1513	0.322464	0	-0.118621	0.431709	0	0.77011	0.000915975	DOWN_Jnki	0.120309	0.425479	0
UID9126	ABLIM1_T433	___1	O14639	Actin-binding LIM protein 1	ABLIM1	QERQSLGESPRTLSPTPSAEGYQDVRDRMIH		433						2.27018	0.477407	-0.961409	0.312767	0.057074	0.478235	-1.08272	-0.311719	-0.216034	-1.02379	0.197512	0.101031	0	-0.068854	0.532588	0	0.0433733	0.691728	0	0.0343809	0.752778	0
UID3151	ACACA_S53	___1	Q13085	Acetyl-CoA carboxylase 1	ACACA	KLDLLEEKEGSLSPASVGSDTLSDLGISSLQ		53						-1.25874	-0.0316211	-1.01559	0.612993	-0.58025	0.432138	-0.912992	2.006	-0.0422584	0.790312	-0.08166	0.691406	0	-0.0234091	0.908921	0	-0.137573	0.508083	0	-0.105842	0.608301	0
UID11395	ACAD11_Y187	___1	Q709F0	Acyl-CoA dehydrogenase family member 11	ACAD11	GAGYCKRQVSTWTKQYQAAAHQDIPAMQQLS	+	187						1.34354	0.146469	0.669193	-1.1277	0.215994	-1.47207	-0.0624195	-0.946225	1.50561	-0.272387	0.0774835	0.467031	0	0.031716	0.762212	0	0.0218762	0.834392	0	-0.0672722	0.52579	0
UID3669	ACAP2_S379	___1	Q15057	Arf-GAP with coiled-coil, ANK repeat and PH domain-containing protein 2	ACAP2	YREKGDESEKLDKKSSPSTGSLDSGNESKEK	+	379						0.936688	-0.284851	-0.741942	-1.63333	-0.288179	-0.822799	0.927466	-0.496557	1.38615	1.01735	0.188282	0.10402	0	-0.0786375	0.461922	0	-0.174541	0.127101	0	-0.297234	0.0211544	0
UID3670	ACAP2_S521	___1	Q15057	Arf-GAP with coiled-coil, ANK repeat and PH domain-containing protein 2	ACAP2	KYVERKFVDKYSISLSPPEQQKKFVSKSSEE	+	521						0.767305	-0.389086	2.21801	-1.06266	0.214754	-0.451429	-0.132812	-1.34172	0.341343	-0.163706	-0.0695323	0.727783	0	0.124549	0.536897	0	0.235304	0.259214	0	0.0874797	0.66226	0
UID24448	ACAT1_S218	___3	P24752	Acetyl-CoA acetyltransferase, mitochondrial	ACAT1	KLNIARNEQDAYAINSYTRSKAAWEAGKFGN	+	218						0.908392	1.44107	-0.858249	-1.42039	-1.03286	0.394656	0.831596	0.297152	0.488753	-1.05012	0.470185	0.0126792	0	-0.166658	0.279822	0	-0.346168	0.0446916	0	-0.174464	0.259753	0
UID24449	ACAT1_S222	___3	P24752	Acetyl-CoA acetyltransferase, mitochondrial	ACAT1	ARNEQDAYAINSYTRSKAAWEAGKFGNEVIP	+	222						0.908392	1.44107	-0.858249	-1.42039	-1.03286	0.394656	0.831596	0.297152	0.488753	-1.05012	0.470185	0.0126792	0	-0.166658	0.279822	0	-0.346168	0.0446916	0	-0.174464	0.259753	0
UID32406	ACAT1_T220	___3	P24752	Acetyl-CoA acetyltransferase, mitochondrial	ACAT1	NIARNEQDAYAINSYTRSKAAWEAGKFGNEV	+	220						0.908392	1.44107	-0.858249	-1.42039	-1.03286	0.394656	0.831596	0.297152	0.488753	-1.05012	0.470185	0.0126792	0	-0.166658	0.279822	0	-0.346168	0.0446916	0	-0.174464	0.259753	0
UID15779	ACBD5_S196	___2	Q5T8D3	Acyl-CoA-binding domain-containing protein 5	ACBD5	TPNAKTVNGKAESSDSGAESEEEEAQEEVKG	+	196						-1.47241	0.742132	-2.01772	0.160316	0.292028	0.701565	0.562977	0.791071	-0.443587	0.683633	0.242356	0.548727	0	-0.613027	0.154432	0	-0.690532	0.115022	0	-0.450998	0.279043	0
UID15780	ACBD5_S200	___2	Q5T8D3	Acyl-CoA-binding domain-containing protein 5	ACBD5	KTVNGKAESSDSGAESEEEEAQEEVKGAEQS	+	200						-1.47241	0.742132	-2.01772	0.160316	0.292028	0.701565	0.562977	0.791071	-0.443587	0.683633	0.242356	0.548727	0	-0.613027	0.154432	0	-0.690532	0.115022	0	-0.450998	0.279043	0
UID17747	ACD_S349	___2	Q96AP0	Adrenocortical dysplasia protein homolog	ACD	SRTPSSPLQSCTPSLSPRSHVPSPHQALVTR	+	349						1.36283	0.601237	0.761244	-0.981707	-0.433143	-1.07475	-0.515727	-1.41967	0.558858	1.14083	0.18307	0.180976	0	0.10789	0.410883	0	0.143718	0.282024	0	-0.160914	0.233075	0
UID6294	ACD_S24	___1	Q96AP0	Adrenocortical dysplasia protein homolog	ACD	LRPWIRELILGSETPSSPRAGQLLEVLQDAE		24						-1.26159	-0.201854	-0.173987	0.376162	-0.251509	1.88554	-1.20721	-0.667872	1.2734	0.228929	-0.16633	0.332244	0	-0.142986	0.400437	0	0.207436	0.23488	0	-0.129835	0.443139	0
UID6295	ACD_S25	___1	Q96AP0	Adrenocortical dysplasia protein homolog	ACD	RPWIRELILGSETPSSPRAGQLLEVLQDAEA	+	25						-0.758265	-0.481625	2.16653	-0.188733	-0.202812	0.0143651	-0.497688	-0.408996	1.39177	-1.03454	-0.0974306	0.313799	0	0.0655935	0.48901	0	0.0873412	0.363156	0	0.0490704	0.60196	0
UID8343	ACIN1_S825	___1	Q9UKV3	Apoptotic chromatin condensation inducer in the nucleus	ACIN1	EKKESSLPKSFKRKISVVSATKGVPAGNSDT	+	825	+					-1.24546	-1.23354	0.417859	0.607337	-0.941255	-0.873049	1.36732	1.28348	0.427307	0.190006	-0.825423	1.73061e-05	UP_ANI	0.668852	7.03573e-05	DOWN_p38i	-0.382914	0.0021545	0	0.0960775	0.279532	0
UID8344	ACIN1_S710	___1	Q9UKV3	Apoptotic chromatin condensation inducer in the nucleus	ACIN1	ERTSTSSSSVQARRLSQPESAEKHVTQRLQP	+	710	+					-0.49053	-1.33239	1.18835	1.01517	-0.910335	-1.00926	1.16973	1.00093	-0.0663687	-0.565288	-0.78279	0.00039942	UP_ANI	0.801585	0.000344805	DOWN_p38i	0.00638807	0.961012	0	0.551193	0.0030833	DOWN_JNKp38
UID8342	ACIN1_S561	___1	Q9UKV3	Apoptotic chromatin condensation inducer in the nucleus	ACIN1	CLKQPSLEQKEGRRASHTLLPSHRLKQSADS	+	561			+	+		-0.0484717	-2.31966	0.530034	0.586521	-0.476188	-0.856437	1.09022	0.640023	0.241457	0.612491	-0.858979	0.0295094	UP_ANI	0.603726	0.0975796	0	-0.151276	0.647532	0	0.0647332	0.843926	0
UID11100	ACIN1_T840	___1	Q9UKV3	Apoptotic chromatin condensation inducer in the nucleus	ACIN1	SVVSATKGVPAGNSDTEGGQPGRKRRWGAST		840						1.14926	-0.130585	-0.525347	-1.35652	0.27714	-1.70747	0.414608	-0.164283	1.38733	0.655874	0.284522	0.109291	0	-0.0442924	0.784096	0	-0.209152	0.220084	0	-0.385019	0.041801	0
UID11101	ACIN1_T999	___1	Q9UKV3	Apoptotic chromatin condensation inducer in the nucleus	ACIN1	QQKSGVSITIDDPVRTAQVPSPPRGKISNIV		999						-0.652436	-0.191016	-1.98624	0.137892	0.0199668	0.0820223	0.403008	1.5096	-0.635043	1.31225	0.115099	0.585741	0	-0.223387	0.303879	0	-0.430772	0.0691163	0	-0.289272	0.193674	0
UID11102	ACIN1_T1332	___1	Q9UKV3	Apoptotic chromatin condensation inducer in the nucleus	ACIN1	DRRDTKRHSRSRSRSTPVRDRGGRR______	+	1332						-0.638229	-1.04768	0.854588	-0.898037	1.72504	-0.48005	1.44573	-0.674875	0.144315	-0.43081	-0.240669	0.428708	0	-0.188795	0.531143	0	-0.119321	0.689721	0	0.0356137	0.904643	0
UID11103	ACIN1_T363	___1	Q9UKV3	Apoptotic chromatin condensation inducer in the nucleus	ACIN1	RKSHLARQQQEKEMKTTSPLEEEEREIKSSQ	+	363						-1.19869	-0.344258	1.24552	0.445076	-0.609133	1.20677	-0.95005	-1.21846	0.227959	1.19527	-0.17318	0.120528	0	0.058536	0.56998	0	0.206683	0.0726685	0	0.0143196	0.888238	0
UID19778	ACIN1_S240	___2	Q9UKV3	Apoptotic chromatin condensation inducer in the nucleus	ACIN1	ERRSSRVRQARAAKLSEGSQPAEEEEDQETP	+	240						-1.3551	0.805994	0.0178379	0.923438	-1.14761	0.61843	0.578775	1.11895	-1.54082	-0.0198862	-0.128441	0.469573	0	0.126725	0.475311	0	-0.0651908	0.709655	0	0.215622	0.23982	0
UID19779	ACIN1_S243	___2	Q9UKV3	Apoptotic chromatin condensation inducer in the nucleus	ACIN1	SSRVRQARAAKLSEGSQPAEEEEDQETPSRN	+	243						-1.3551	0.805994	0.0178379	0.923438	-1.14761	0.61843	0.578775	1.11895	-1.54082	-0.0198862	-0.128441	0.469573	0	0.126725	0.475311	0	-0.0651908	0.709655	0	0.215622	0.23982	0
UID19782	ACIN1_S216	___2	Q9UKV3	Apoptotic chromatin condensation inducer in the nucleus	ACIN1	HSPRKSSSISEEKGDSDDEKPRKGERRSSRV	+	216						-1.56622	0.212503	-1.70347	0.279795	0.202449	0.894921	0.550027	1.15104	-0.735842	0.714799	0.0313097	0.967899	0	-1.12828	0.175815	0	-1.39846	0.103943	0	-0.62774	0.430392	0
UID19796	ACIN1_S657	___2	Q9UKV3	Apoptotic chromatin condensation inducer in the nucleus	ACIN1	RSRSRSASSNSRKSLSPGVSRDSSTSYTETK	+	657						1.9633	-1.04721	1.02599	-0.248287	-0.0281422	-0.968844	-0.0883383	-0.709946	0.910421	-0.808942	0.0249697	0.948651	0	0.320213	0.420051	0	0.28436	0.471773	0	0.122013	0.753822	0
UID31235	ACIN1_S206	___3	Q9UKV3	Apoptotic chromatin condensation inducer in the nucleus	ACIN1	LERPELELSRHSPRKSSSISEEKGDSDDEKP	+	206						1.61461	-0.596891	1.4037	-0.440811	-0.291556	-0.880009	0.366466	-1.42435	0.764208	-0.515362	0.00554639	0.979514	0	0.215921	0.33425	0	0.204421	0.358991	0	0.0722325	0.73909	0
UID31236	ACIN1_S207	___3	Q9UKV3	Apoptotic chromatin condensation inducer in the nucleus	ACIN1	ERPELELSRHSPRKSSSISEEKGDSDDEKPR	+	207						1.61461	-0.596891	1.4037	-0.440811	-0.291556	-0.880009	0.366466	-1.42435	0.764208	-0.515362	0.00554639	0.979514	0	0.215921	0.33425	0	0.204421	0.358991	0	0.0722325	0.73909	0
UID31237	ACIN1_S208	___3	Q9UKV3	Apoptotic chromatin condensation inducer in the nucleus	ACIN1	RPELELSRHSPRKSSSISEEKGDSDDEKPRK	+	208						1.61461	-0.596891	1.4037	-0.440811	-0.291556	-0.880009	0.366466	-1.42435	0.764208	-0.515362	0.00554639	0.979514	0	0.215921	0.33425	0	0.204421	0.358991	0	0.0722325	0.73909	0
UID31238	ACIN1_S210	___3	Q9UKV3	Apoptotic chromatin condensation inducer in the nucleus	ACIN1	ELELSRHSPRKSSSISEEKGDSDDEKPRKGE	+	210						1.61461	-0.596891	1.4037	-0.440811	-0.291556	-0.880009	0.366466	-1.42435	0.764208	-0.515362	0.00554639	0.979514	0	0.215921	0.33425	0	0.204421	0.358991	0	0.0722325	0.73909	0
UID8329	ACIN1_S240	___1	Q9UKV3	Apoptotic chromatin condensation inducer in the nucleus	ACIN1	ERRSSRVRQARAAKLSEGSQPAEEEEDQETP	+	240						-2.38342	0.303151	-0.888706	0.0930928	-0.0478007	0.988273	0.330344	0.727221	-0.0229638	0.900811	-0.159624	0.494615	0	-0.215716	0.362523	0	-0.230265	0.333022	0	-0.207935	0.379103	0
UID8330	ACIN1_S243	___1	Q9UKV3	Apoptotic chromatin condensation inducer in the nucleus	ACIN1	SSRVRQARAAKLSEGSQPAEEEEDQETPSRN	+	243						-2.12119	-0.735256	-1.07002	0.613241	0.661178	1.13587	0.29705	0.681358	0.183766	0.354009	-0.274215	0.118085	0	-0.25755	0.138348	0	-0.164002	0.322847	0	-0.113651	0.485303	0
UID8331	ACIN1_S490	___1	Q9UKV3	Apoptotic chromatin condensation inducer in the nucleus	ACIN1	GGLSPLSSPSDTKAESPAEKVPEESVLPLVQ	+	490						-1.78436	0.755097	-1.20591	0.518104	0.239053	0.968078	0.455522	0.825048	-1.205	0.434371	-0.0884353	0.86273	0	-0.490784	0.352279	0	-0.509803	0.335092	0	0.0214496	0.966515	0
UID8332	ACIN1_S478	___1	Q9UKV3	Apoptotic chromatin condensation inducer in the nucleus	ACIN1	ELLVSQHTVQLVGGLSPLSSPSDTKAESPAE	+	478						2.15325	-0.324133	1.10587	-0.27206	0.0766979	-1.02779	-0.250012	-1.03777	0.366713	-0.790761	0.0792574	0.630687	0	0.142134	0.397156	0	0.168945	0.319211	0	0.100164	0.545473	0
UID8333	ACIN1_S216	___1	Q9UKV3	Apoptotic chromatin condensation inducer in the nucleus	ACIN1	HSPRKSSSISEEKGDSDDEKPRKGERRSSRV	+	216						-2.20996	0.380789	-1.06756	0.296382	0.396822	0.64234	0.731419	0.855559	-0.686025	0.660231	-0.348129	0.557374	0	-0.595686	0.326564	0	-0.775942	0.21156	0	-0.245265	0.677405	0
UID8334	ACIN1_S838	___1	Q9UKV3	Apoptotic chromatin condensation inducer in the nucleus	ACIN1	KISVVSATKGVPAGNSDTEGGQPGRKRRWGA	+	838						0.981823	0.134352	-0.775662	-1.58943	0.0679389	-1.50079	0.606925	0.0560935	1.34393	0.674824	0.266823	0.0485025	0	-0.0714519	0.544906	0	-0.232091	0.0768898	0	-0.336001	0.0196718	0
UID8335	ACIN1_S863	___1	Q9UKV3	Apoptotic chromatin condensation inducer in the nucleus	ACIN1	KRRWGASTATTQKKPSISITTESLKSLIPDI		863						-2.08282	-1.06122	0.427742	0.222236	-0.0507016	-0.700243	1.06848	0.633538	0.575293	0.967697	-0.404283	0.00592871	0	0.149279	0.196384	0	-0.112103	0.319505	0	-0.0951575	0.393452	0
UID8339	ACIN1_S208	___1	Q9UKV3	Apoptotic chromatin condensation inducer in the nucleus	ACIN1	RPELELSRHSPRKSSSISEEKGDSDDEKPRK	+	208						1.33086	-1.24244	1.57956	-0.12463	0.0627827	-0.683245	0.156812	-1.19974	0.845097	-0.72506	-0.229845	0.524972	0	0.34908	0.343226	0	0.420138	0.260573	0	0.224528	0.534332	0
UID8340	ACIN1_S210	___1	Q9UKV3	Apoptotic chromatin condensation inducer in the nucleus	ACIN1	ELELSRHSPRKSSSISEEKGDSDDEKPRKGE	+	210						1.19769	-1.03906	1.69762	-0.902531	0.171563	-0.557713	-0.644723	-0.668563	1.18163	-0.435925	-0.0749147	0.773123	0	0.139039	0.595324	0	0.248167	0.353526	0	0.00581314	0.982098	0
UID8341	ACIN1_S729	___1	Q9UKV3	Apoptotic chromatin condensation inducer in the nucleus	ACIN1	SAEKHVTQRLQPERGSPKKCEAEEAEPPAAT	+	729						1.31621	-0.197741	0.074047	-0.389482	-0.213114	-1.46457	1.52458	-0.782431	1.05003	-0.917519	0.065291	0.581427	0	0.0620306	0.600046	0	-0.048156	0.682772	0	-0.0203971	0.861882	0
UID8345	ACIN1_S1004	___1	Q9UKV3	Apoptotic chromatin condensation inducer in the nucleus	ACIN1	VSITIDDPVRTAQVPSPPRGKISNIVHISNL	+	1004						-0.461312	-0.987463	-0.107932	-0.711734	-0.307325	-1.16947	0.880005	2.17534	0.136038	0.553852	-0.0346836	0.707348	0	0.0362286	0.695087	0	-0.213638	0.0461076	0	-0.0832248	0.378932	0
UID8346	ACIN1_S605	___1	Q9UKV3	Apoptotic chromatin condensation inducer in the nucleus	ACIN1	RSRSRSPDSSGSRSHSPLRSKQRDVAQARTH	+	605						1.9591	0.933353	-1.3292	0.0511756	-0.932732	-0.817782	-0.0682943	0.0926152	0.749843	-0.638069	0.332611	0.0248598	0	0.0376825	0.757966	0	-0.103867	0.406081	0	-0.110842	0.376912	0
UID8347	ACIN1_S657	___1	Q9UKV3	Apoptotic chromatin condensation inducer in the nucleus	ACIN1	RSRSRSASSNSRKSLSPGVSRDSSTSYTETK	+	657						0.928731	-1.18459	0.446339	-1.31423	0.93789	-0.304419	-0.0285897	-1.20366	1.53295	0.189577	0.0311619	0.799727	0	-0.0764416	0.538455	0	0.0185507	0.879771	0	-0.131891	0.301014	0
UID8348	ACIN1_S295	___1	Q9UKV3	Apoptotic chromatin condensation inducer in the nucleus	ACIN1	EEDDEEEEGDDEGQKSREAPILKEFKEEGEE	+	295						1.0748	-0.538065	0.782916	-0.789991	0.312534	-1.30222	-0.112085	-1.29184	1.6757	0.188252	0.0861568	0.774612	0	0.155679	0.607296	0	0.221308	0.469318	0	-0.296434	0.339468	0
UID8349	ACIN1_S365	___1	Q9UKV3	Apoptotic chromatin condensation inducer in the nucleus	ACIN1	SHLARQQQEKEMKTTSPLEEEEREIKSSQGL	+	365						-1.79831	-0.500096	0.00851634	0.455968	0.573331	1.18316	-0.413678	1.43397	-1.14505	0.202198	-0.130192	0.228174	0	-0.0608817	0.556888	0	-0.0261914	0.798445	0	0.0663168	0.523192	0
UID1574	ACKR3_S350	___1	P25106	Atypical chemokine receptor 3	ACKR3	SAKTGLTKLIDASRVSETEYSALEQSTK___		350						0.196329	0.518982	-1.04486	-0.516312	-1.46344	-0.456221	-0.201677	0.760662	0.12084	2.0857	0.112234	0.282276	0	0.0176742	0.859838	0	-0.104527	0.314039	0	-0.185754	0.0947346	0
UID2399	ACLY_S457	___1	P53396	ATP-citrate synthase	ACLY	SGSTSTPAPSRTASFSESRADEVAPAKKAKP	+	457						-1.5161	-2.024	-0.233245	0.70857	0.191732	0.956635	0.417443	0.271823	0.395218	0.83193	-0.780162	0.00165835	UP_ANI	-0.130766	0.439463	0	-0.0415673	0.802066	0	-0.146072	0.390298	0
UID2397	ACLY_S481	___1	P53396	ATP-citrate synthase	ACLY	PAKKAKPAMPQDSVPSPRSLQGKSTTLFSRH	+	481						-1.15408	-1.12233	0.478391	0.43576	1.56732	1.26826	0.45877	-0.92646	-0.921315	-0.0843127	-0.149028	0.112327	0	-0.0897476	0.311234	0	0.064544	0.458472	0	0.0896708	0.311619	0
UID2398	ACLY_S455	___1	P53396	ATP-citrate synthase	ACLY	NASGSTSTPAPSRTASFSESRADEVAPAKKA	+	455						1.05737	-1.02615	0.908709	0.410068	-1.05044	-1.56933	1.18105	-0.566312	0.739081	-0.0840479	-0.0732499	0.538658	0	0.224066	0.0878146	0	0.0400537	0.734241	0	0.0377613	0.74881	0
UID9753	ACLY_T453	___1	P53396	ATP-citrate synthase	ACLY	LLNASGSTSTPAPSRTASFSESRADEVAPAK		453						-1.95682	0.0117887	-1.27496	0.879615	0.0292646	-0.141409	1.35655	0.798172	-0.189467	0.487258	-0.158438	0.406055	0	-0.0289537	0.87632	0	-0.260715	0.188662	0	-0.070865	0.704506	0
UID3674	ACOX1_S26	___1	Q15067	Peroxisomal acyl-coenzyme A oxidase 1	ACOX1	SASFNPELLTHILDGSPEKTRRRREIENMIL		26						-1.55796	0.292072	-1.66652	1.18561	-0.246919	0.526506	-0.066474	1.07536	-0.362637	0.820971	-0.0932487	0.721961	0	-0.0903404	0.730216	0	-0.176974	0.504513	0	-0.111574	0.670894	0
UID19775	ACSL6_S298	___2	Q9UKU0	Long-chain-fatty-acid--CoA ligase 6	ACSL6	PKGAMLTHGNVVADFSGFLKVTEKVIFPRQD	+	298						0.949762	0.181829	1.51418	-1.78114	-1.29497	-0.639721	0.433644	0.383482	0.397036	-0.14411	0.0631219	0.582698	0	0.0752715	0.514266	0	-0.0489286	0.668811	0	-0.0234642	0.836624	0
UID22548	ACSL6_T289	___2	Q9UKU0	Long-chain-fatty-acid--CoA ligase 6	ACSL6	CFTSGTTGNPKGAMLTHGNVVADFSGFLKVT	+	289						0.949762	0.181829	1.51418	-1.78114	-1.29497	-0.639721	0.433644	0.383482	0.397036	-0.14411	0.0631219	0.582698	0	0.0752715	0.514266	0	-0.0489286	0.668811	0	-0.0234642	0.836624	0
UID7665	ACSS2_S28	___1	Q9NR19	Acetyl-coenzyme A synthetase, cytoplasmic	ACSS2	GSRGQEEAGAGGRARSWSPPPEVSRSAHVPS		28						-1.48105	0.516285	-1.49104	-0.0807911	0.120683	1.09263	-0.125643	1.30427	-0.756668	0.901323	0.0444421	0.775929	0	-0.203894	0.216164	0	-0.201355	0.221341	0	-0.12566	0.430237	0
UID7666	ACSS2_S30	___1	Q9NR19	Acetyl-coenzyme A synthetase, cytoplasmic	ACSS2	RGQEEAGAGGRARSWSPPPEVSRSAHVPSLQ	+	30						-1.54325	0.3396	0.279032	0.895302	-1.14388	-0.553272	-0.301796	1.8013	-0.455526	0.68249	-0.0907985	0.374455	0	0.109641	0.289544	0	-0.012416	0.900532	0	0.0361736	0.716906	0
UID2504	ACTB_S323	___1	P60709	Actin, cytoplasmic 1	ACTB	GIADRMQKEITALAPSTMKIKIIAPPERKYS	+	323						-0.43667	-0.915931	-0.755582	0.0532381	-0.690693	-0.156781	0.285897	2.43601	-0.566567	0.747078	-0.086079	0.686001	0	0.0192117	0.927691	0	-0.453289	0.0611211	0	-0.116869	0.584952	0
UID2506	ACTB_S233	___1	P60709	Actin, cytoplasmic 1	ACTB	YVALDFEQEMATAASSSSLEKSYELPDGQVI	+	233						-0.414206	0.913393	0.0792541	1.20529	0.805035	1.19307	-1.53241	-1.19692	-0.272429	-0.78007	-0.0491727	0.620116	0	-0.0446767	0.651941	0	0.251315	0.0323139	0	0.146326	0.166101	0
UID9792	ACTB_T324	___1	P60709	Actin, cytoplasmic 1	ACTB	IADRMQKEITALAPSTMKIKIIAPPERKYSV		324						-0.971591	-0.746111	0.0189511	-1.0375	0.307085	-0.91872	0.300372	1.46766	-0.208071	1.78793	-0.0469259	0.714389	0	-0.0273115	0.830786	0	-0.18703	0.171802	0	-0.174401	0.19887	0
UID9793	ACTB_T66	___1	P60709	Actin, cytoplasmic 1	ACTB	DSYVGDEAQSKRGILTLKYPIEHGIITNWDD	+	66						1.78399	-0.678743	1.36661	-0.231889	-0.160059	-0.856717	-0.123809	-1.29843	0.79041	-0.591359	-0.00832476	0.987879	0	0.607638	0.287731	0	0.722152	0.213629	0	0.264257	0.632514	0
UID948	ACTL6A_S233	___1	O96019	Actin-like protein 6A	ACTL6A	VPPYMIASKEAVREGSPANWKRKEKLPQVTR	+	233						0.485132	0.013627	0.705134	-1.25064	1.43292	-0.734893	-0.00670354	-1.72361	1.06714	0.0118866	0.0520694	0.672846	0	-0.062006	0.616045	0	0.0590799	0.632506	0	-0.0810041	0.515088	0
UID9399	ACTN1_T619	___1	P12814	Alpha-actinin-1	ACTN1	WDHVRQLVPRRDQALTEEHARQQHNERLRKQ	+	619						-0.605369	-0.786516	-1.42198	1.45157	1.09595	-0.504706	0.517129	0.84125	-1.09442	0.50709	-0.0871647	0.549659	0	-0.0344407	0.811079	0	-0.0814813	0.575357	0	0.0378293	0.792982	0
UID7916	ACTR10_S414	___1	Q9NZ32	Actin-related protein 10	ACTR10	FDVGKTQPPLMKRAFSTEK____________	+	414	+					-0.39612	-0.817775	1.08978	1.25703	-0.961611	-1.20506	0.870645	1.28254	-0.549017	-0.570418	-0.957581	7.14255e-05	UP_ANI	1.21381	1.46622e-05	DOWN_p38i	0.0520699	0.671707	0	0.932177	8.51645e-05	DOWN_JNKp38
UID30397	ACTR5_S287	___3	Q9H9F9	Actin-related protein 5	ACTR5	NVHKMQLPFSSKLLGSTLTSEEKQERRQQQL	+	287						1.62227	-0.837734	1.22691	-0.217458	0.273044	-0.725076	-0.149525	-1.39941	0.972808	-0.765824	-0.0714101	0.912076	0	0.464029	0.480957	0	0.812303	0.23342	0	0.254787	0.695114	0
UID30398	ACTR5_S291	___3	Q9H9F9	Actin-related protein 5	ACTR5	MQLPFSSKLLGSTLTSEEKQERRQQQLRRLQ	+	291						1.62227	-0.837734	1.22691	-0.217458	0.273044	-0.725076	-0.149525	-1.39941	0.972808	-0.765824	-0.0714101	0.912076	0	0.464029	0.480957	0	0.812303	0.23342	0	0.254787	0.695114	0
UID33822	ACTR5_T288	___3	Q9H9F9	Actin-related protein 5	ACTR5	VHKMQLPFSSKLLGSTLTSEEKQERRQQQLR	+	288						1.62227	-0.837734	1.22691	-0.217458	0.273044	-0.725076	-0.149525	-1.39941	0.972808	-0.765824	-0.0714101	0.912076	0	0.464029	0.480957	0	0.812303	0.23342	0	0.254787	0.695114	0
UID33823	ACTR5_T290	___3	Q9H9F9	Actin-related protein 5	ACTR5	KMQLPFSSKLLGSTLTSEEKQERRQQQLRRL	+	290						1.62227	-0.837734	1.22691	-0.217458	0.273044	-0.725076	-0.149525	-1.39941	0.972808	-0.765824	-0.0714101	0.912076	0	0.464029	0.480957	0	0.812303	0.23342	0	0.254787	0.695114	0
UID7491	ACTR8_S132	___1	Q9H981	Actin-related protein 8	ACTR8	IWSKKMSNGTRRIPVSPEQARSYNKQMRPAI	+	132						-1.85958	1.09798	0.210932	0.508171	-1.3542	-0.360369	0.218229	-0.145355	1.38197	0.302225	-0.0654064	0.555281	0	0.107501	0.342293	0	0.0285456	0.794771	0	-0.0426297	0.698547	0
UID32500	ACVRL1_T488	___3	P37023	Serine/threonine-protein kinase receptor R3	ACVRL1	YPNPSARLTALRIKKTLQKISNSPEKPKVIQ	+	488						2.2306	-1.11238	0.866149	-0.417186	0.200832	-0.610155	-0.554217	-0.831562	0.575213	-0.347303	0.0781258	0.758367	0	0.10019	0.693856	0	0.214175	0.409279	0	0.0258042	0.918819	0
UID2595	ADAM17_S819	___1	P78536	Disintegrin and metalloproteinase domain-containing protein 17	ADAM17	EKAASFKLQRQNRVDSKETEC__________	+	819						-1.18411	-1.64463	1.29199	0.412469	1.38671	0.146882	0.136313	-0.203184	0.532566	-0.87501	-0.70397	0.00726569	UP_ANI	0.0265342	0.892813	0	0.275073	0.190023	0	0.317868	0.137266	0
UID2594	ADAM17_S785	___1	P78536	Disintegrin and metalloproteinase domain-containing protein 17	ADAM17	SHMDEDGFEKDPFPNSSTAAKSFEDLTDHPV	+	785						-1.04443	0.358436	-1.80727	-0.470597	0.122578	1.03454	0.00849498	1.11286	-0.588509	1.2739	0.219438	0.376361	0	-0.473508	0.0803085	0	-0.468577	0.0828853	0	-0.408479	0.121554	0
UID10802	ADAM2_T57	___1	Q99965	Disintegrin and metalloproteinase domain-containing protein 2	ADAM2	ESQASYKIVIEGKPYTVNLMQKNFLPHNFRV	+	57						-0.767119	0.451848	-1.19494	1.92436	0.6321	0.830148	-0.958766	-0.678508	0.418691	-0.657811	-0.0466933	0.683463	0	-0.0327557	0.774172	0	0.105782	0.367192	0	0.04329	0.705173	0
UID22251	ADAM2_T57	___2	Q99965	Disintegrin and metalloproteinase domain-containing protein 2	ADAM2	ESQASYKIVIEGKPYTVNLMQKNFLPHNFRV	+	57						1.15493	0.0350998	0.0422239	-1.05203	-0.0521614	-1.03528	0.522883	-1.26147	1.88657	-0.240769	0.173451	0.302461	0	0.00612039	0.969804	0	-0.0213855	0.894833	0	-0.209387	0.220798	0
UID22871	ADAM2_Y56	___2	Q99965	Disintegrin and metalloproteinase domain-containing protein 2	ADAM2	IESQASYKIVIEGKPYTVNLMQKNFLPHNFR	+	56						1.15493	0.0350998	0.0422239	-1.05203	-0.0521614	-1.03528	0.522883	-1.26147	1.88657	-0.240769	0.173451	0.302461	0	0.00612039	0.969804	0	-0.0213855	0.894833	0	-0.209387	0.220798	0
UID2470	ADAR_S823	___1	P55265	Double-stranded RNA-specific adenosine deaminase	ADAR	TPVTGASLRRTMLLLSRSPEAQPKTLPLTGS		823						-0.895758	-1.54347	1.32892	0.846297	-0.994695	1.09505	0.344169	0.486817	0.198505	-0.865834	-0.112355	0.19434	0	0.0505203	0.539825	0	0.0327303	0.68888	0	0.0692113	0.406454	0
UID2471	ADAR_S825	___1	P55265	Double-stranded RNA-specific adenosine deaminase	ADAR	VTGASLRRTMLLLSRSPEAQPKTLPLTGSTF	+	825						0.16681	-0.995506	2.26758	0.0334543	-0.412607	-1.16911	0.826549	-0.129086	0.168705	-0.756793	-0.281966	0.115078	0	0.349806	0.0605738	0	0.144469	0.388248	0	0.260289	0.140885	0
UID9777	ADAR_T601	___1	P55265	Double-stranded RNA-specific adenosine deaminase	ADAR	HYSTEKESEKTAESQTPTPSATSFFSGKSPV	+	601						-1.98934	-1.59934	0.506875	0.851193	0.254399	0.932215	0.171384	0.677574	-0.0784747	0.273514	-0.468665	0.00106866	0	0.0162444	0.860171	0	0.0482352	0.604114	0	0.110188	0.254456	0
UID9778	ADAR_T603	___1	P55265	Double-stranded RNA-specific adenosine deaminase	ADAR	STEKESEKTAESQTPTPSATSFFSGKSPVTT		603						-1.92544	-0.446798	-0.691661	0.621967	-0.101623	0.850545	0.397063	1.5584	-0.792043	0.529584	-0.462454	0.173984	0	-0.164416	0.607868	0	-0.406744	0.225098	0	0.0387156	0.902947	0
UID6967	ADAT1_S227	___1	Q9BUB4	tRNA-specific adenosine deaminase 1	ADAT1	AAHHQSFGKQKSGPISPGIHSCDLTVEGLAT	+	227						-1.23029	-0.867412	-0.0387412	0.643935	-0.724044	1.50593	-0.569615	1.32918	-0.87105	0.822098	-0.166875	0.251549	0	-0.0109094	0.93726	0	-0.00953085	0.945171	0	0.0403865	0.771385	0
UID11348	ADD1_Y419	___1	P35611	Alpha-adducin	ADD1	SKKYSDVEVPASVTGYSFASDGDSGTCSPLR		419						-1.07626	1.43202	-1.60353	-0.191721	-0.461759	0.202447	0.0539536	1.0456	-0.609485	1.20873	0.148278	0.353465	0	-0.105878	0.501104	0	-0.19955	0.222648	0	-0.165062	0.305109	0
UID1788	ADD1_S12	___1	P35611	Alpha-adducin	ADD1	____MNGDSRAAVVTSPPPTTAPHKERYFDR		12						0.519251	-0.435385	0.34007	1.35261	1.04457	0.726337	-0.263991	-0.590339	-0.663815	-2.02931	-0.0425564	0.597097	0	-0.002069	0.979286	0	0.0673746	0.409679	0	0.116015	0.174355	0
UID1789	ADD1_S481	___1	P35611	Alpha-adducin	ADD1	PKSKTKWTKEDGHRTSTSAVPNLFVPLNTNP		481						-1.10127	0.335951	-1.03509	0.160224	-0.0329136	0.923283	0.357521	1.98973	-1.22355	-0.373893	0.0103476	0.949083	0	-0.166744	0.321127	0	-0.304362	0.0917769	0	0.0682551	0.67553	0
UID1790	ADD1_S693	___1	Q9UEY8	Alpha-adducin	ADD1	PGKSPSKKKKKFRTPSFLKKSKKKSDS____	+	693						1.41802	1.48446	0.311814	0.229784	-0.997875	-1.84081	0.0885546	-0.388985	-0.30341	-0.00155299	0.118737	0.164207	0	0.170008	0.061088	0	0.0423491	0.597393	0	0.0425766	0.595465	0
UID1791	ADD1_S436	___1	P35611	Alpha-adducin	ADD1	FASDGDSGTCSPLRHSFQKQQREKTRWLNSG	+	436						-0.667393	1.2834	-0.866907	-0.00942117	-1.33937	0.455042	-0.448149	1.72521	-0.762249	0.629833	0.0772549	0.558912	0	0.0004136	0.997472	0	-0.111476	0.405191	0	-0.038511	0.768673	0
UID1793	ADD1_S358	___1	P35611	Alpha-adducin	ADD1	LLNPEKYKAKSRSPGSPVGEGTGSPPKWQIG	+	358						-2.09348	-0.814933	0.15029	0.723294	0.0283436	0.585415	0.646061	1.41337	-0.790982	0.152623	-0.412922	0.0164256	0	0.0283673	0.836563	0	-0.129472	0.360623	0	0.165076	0.252263	0
UID1794	ADD1_S464	___1	P35611	Alpha-adducin	ADD1	NSGRGDEASEEGQNGSSPKSKTKWTKEDGHR		464						-1.4056	-0.678142	-0.343765	-0.49759	1.78433	0.578225	0.451266	-1.2275	0.477136	0.861635	-0.10245	0.423104	0	-0.264203	0.0636588	0	-0.00536949	0.965708	0	-0.17978	0.178652	0
UID1795	ADD1_S465	___1	P35611	Alpha-adducin	ADD1	SGRGDEASEEGQNGSSPKSKTKWTKEDGHRT		465						0.282523	-0.899926	-1.50462	-0.882615	1.14066	0.511367	0.35938	-1.08682	0.915124	1.16492	0.102622	0.319221	0	-0.234215	0.0437334	0	-0.0962422	0.348202	0	-0.259033	0.0298401	0
UID9589	ADD1_T11	___1	P35611	Alpha-adducin	ADD1	_____MNGDSRAAVVTSPPPTTAPHKERYFD		11						1.28411	-0.171025	-0.122278	0.208889	0.44601	1.26086	-0.361102	-2.03862	0.474496	-0.981342	0.0485577	0.641959	0	-0.0766471	0.46813	0	0.117617	0.277327	0	0.0280737	0.786973	0
UID9591	ADD1_T691	___1	Q9UEY8	Alpha-adducin	ADD1	GSPGKSPSKKKKKFRTPSFLKKSKKKSDS__	+	691						2.03188	-0.157411	1.18059	-0.347829	-0.00774253	-1.01771	-0.199686	-1.32603	0.414758	-0.570825	0.15491	0.573576	0	0.276329	0.327057	0	0.350723	0.222704	0	0.147046	0.592767	0
UID1796	ADD2_S592	___1	P35612	Beta-adducin	ADD2	LELDGEKETAPEEPGSPAKSAPASPVQSPAK	+	592						0.699241	-0.566612	1.41608	-0.231648	0.537578	-1.03466	0.0079135	-1.70485	1.29885	-0.421886	-0.107905	0.615527	0	0.172509	0.428499	0	0.295605	0.192605	0	0.0315433	0.882297	0
UID11048	ADD3_T460	___1	Q9UEY8	Gamma-adducin	ADD3	TYMKVNVPEESRNGETSPRTKITWMKAEDSS		460						-0.821208	-0.406232	-1.07735	0.353445	-0.119214	0.389836	-0.343371	2.1649	-1.04359	0.902783	-0.0647467	0.803522	0	-0.12788	0.625416	0	-0.327301	0.232108	0	-0.0749762	0.773442	0
UID11049	ADD3_T419	___1	Q9UEY8	Gamma-adducin	ADD3	VEIPATVTAFSFEDDTVPLSPLKYMAQRQQR	+	419						-0.27402	-0.0270564	-1.51004	0.518893	-0.169712	2.09093	-1.08026	0.102577	0.780824	-0.432131	0.0539731	0.746608	0	-0.227785	0.19827	0	-0.00105315	0.99495	0	-0.104793	0.53469	0
UID8117	ADD3_S673	___1	Q9UEY8	Gamma-adducin	ADD3	IEITIKSPEKIEEVLSPEGSPSKSPSKKKKK		673						-1.54138	0.943368	-1.6584	0.888919	0.60217	0.927827	0.11187	-0.176493	-0.727835	0.629958	0.0336333	0.935768	0	-0.451039	0.29907	0	-0.138257	0.741373	0	-0.131734	0.75308	0
UID8118	ADD3_S677	___1	Q9UEY8	Gamma-adducin	ADD3	IKSPEKIEEVLSPEGSPSKSPSKKKKKFRTP	+	677						2.04684	-0.449571	0.594939	-0.658661	-0.983646	-1.3141	-0.306522	-0.0944203	0.99759	0.16756	0.135161	0.381995	0	0.181793	0.249636	0	0.0274408	0.855289	0	-0.0999986	0.512506	0
UID8119	ADD3_S679	___1	Q9UEY8	Gamma-adducin	ADD3	SPEKIEEVLSPEGSPSKSPSKKKKKFRTPSF	+	679						0.954049	0.75644	0.27599	0.929742	0.946901	-0.125259	-0.238657	-1.92618	-0.211899	-1.36113	0.0422227	0.751047	0	0.0321295	0.808939	0	0.281949	0.0625953	0	0.232444	0.111287	0
UID8120	ADD3_S681	___1	Q9UEY8	Gamma-adducin	ADD3	EKIEEVLSPEGSPSKSPSKKKKKFRTPSFLK	+	681						0.0886243	1.26389	-0.5568	1.20768	1.02156	0.592758	-0.237031	-1.565	-0.711044	-1.10465	0.0408095	0.712777	0	-0.0560364	0.61476	0	0.142668	0.221348	0	0.143462	0.21905	0
UID8121	ADD3_S650	___1	Q9UEY8	Gamma-adducin	ADD3	MHDVEDELAKRVSRLSTSTTIENIEITIKSP	+	650						-1.29989	-0.6622	-0.441037	0.769463	-1.09365	-0.053735	0.0710953	2.15903	0.091063	0.459867	-0.135215	0.262402	0	0.0871213	0.458374	0	-0.112261	0.345469	0	-0.0131345	0.909207	0
UID8123	ADD3_S461	___1	Q9UEY8	Gamma-adducin	ADD3	YMKVNVPEESRNGETSPRTKITWMKAEDSSK	+	461						-1.21482	0.273966	-1.21102	0.62162	0.502716	0.787694	-0.262511	1.16078	-1.57217	0.913749	-0.0260349	0.876885	0	-0.139253	0.418265	0	-0.110204	0.518098	0	0.00511262	0.97571	0
UID8124	ADD3_S647	___1	Q9UEY8	Gamma-adducin	ADD3	KDDMHDVEDELAKRVSRLSTSTTIENIEITI		647						-0.292516	-0.504506	-0.587366	0.331433	-0.938216	-1.09011	-0.90112	1.17173	1.43315	1.37752	-0.0329884	0.757028	0	0.108056	0.326493	0	-0.032101	0.763323	0	-0.186959	0.110175	0
UID8126	ADD3_S423	___1	Q9UEY8	Gamma-adducin	ADD3	ATVTAFSFEDDTVPLSPLKYMAQRQQREKTR	+	423						-0.998866	0.512512	-1.64495	0.571863	1.29864	1.1819	-1.02015	0.192705	0.473319	-0.56698	0.0814412	0.743804	0	-0.493265	0.0776134	0	-0.0340954	0.890819	0	-0.135949	0.587952	0
UID7305	ADNP_S409	___1	Q9H2P0	Activity-dependent neuroprotector homeobox protein	ADNP	LQSANASSLSSGQLKSPSLSQSQASRVLGQS	+	409						-1.81768	-0.35558	-0.0859912	1.4373	0.940595	1.34746	-0.200852	-0.0885691	-0.421712	-0.754971	-0.743216	0.0210385	UP_ANI	-0.19753	0.459394	0	0.345976	0.212223	0	0.533071	0.0718166	0
UID7301	ADNP_S98	___1	Q9H2P0	Activity-dependent neuroprotector homeobox protein	ADNP	SKFFSAYKSHFRNVHSEDFENRILLNCPYCT	+	98						1.43492	0.355914	1.07549	-0.104884	-0.133775	-0.433261	-0.676475	-2.04295	0.842142	-0.317123	0.0698265	0.60796	0	0.130898	0.347384	0	0.31413	0.0456964	0	0.0379322	0.779034	0
UID7302	ADNP_S607	___1	Q9H2P0	Activity-dependent neuroprotector homeobox protein	ADNP	KPQPKVQEKADIPVKSSPQAAVPYKKDVGKT		607						-0.916914	0.442432	-0.434612	0.779985	1.70577	1.17219	-0.0367152	-0.639699	-0.633398	-1.43904	-0.068179	0.582479	0	-0.21061	0.117531	0	0.0849714	0.495825	0	0.201065	0.132313	0
UID7303	ADNP_S608	___1	Q9H2P0	Activity-dependent neuroprotector homeobox protein	ADNP	PQPKVQEKADIPVKSSPQAAVPYKKDVGKTL		608						-0.916914	0.442432	-0.434612	0.779985	1.70577	1.17219	-0.0367152	-0.639699	-0.633398	-1.43904	-0.068179	0.582479	0	-0.21061	0.117531	0	0.0849714	0.495825	0	0.201065	0.132313	0
UID7304	ADNP_S921	___1	Q9H2P0	Activity-dependent neuroprotector homeobox protein	ADNP	DNPEEHVLKVIPEDASESEEKLDQKEDGSKY	+	921						0.584468	-1.13481	0.392423	-0.556796	-0.626915	-1.49902	0.466977	0.476576	-0.0568832	1.95399	-0.00705522	0.929615	0	0.035855	0.655781	0	-0.0202525	0.800244	0	-0.0376832	0.639699	0
UID1573	ADRBK1_S670	___1	P25098	Beta-adrenergic receptor kinase 1	ADRBK1	QQLVQRVPKMKNKPRSPVVELSKVPLVQRGS	+	670						-0.358139	-1.69108	1.29725	0.537351	0.621026	-0.333499	1.10695	-0.651914	0.672468	-1.20041	-0.625032	0.0570277	0	0.248974	0.396382	0	0.222018	0.447088	0	0.380209	0.20983	0
UID10151	ADRM1_T217	___1	Q16186	Proteasomal ubiquitin receptor ADRM1	ADRM1	GSSSSSSSRSQSAAVTPSSTTSSTRATPAPS	+	217						-1.13862	0.20572	-1.6144	0.729375	-0.197668	0.955137	-0.95743	1.1979	-0.254743	1.07473	-0.00601465	0.982631	0	-0.206383	0.463952	0	-0.141421	0.612106	0	-0.214239	0.447793	0
UID3884	ADRM1_S405	___1	Q16186	Proteasomal ubiquitin receptor ADRM1	ADRM1	KEGDTKDKKDEEEDMSLD_____________	+	405						-0.952238	1.1898	-1.94524	0.230891	0.903661	0.454565	-0.0393628	0.100947	-0.921176	0.978156	0.260777	0.357758	0	-0.410498	0.164766	0	-0.237266	0.400302	0	-0.236651	0.401463	0
UID1694	ADSL_S9	___1	P30566	Adenylosuccinate lyase	ADSL	_______MAAGGDHGSPDSYRSPLASRYASP	+	9						-0.441924	-1.73187	-1.16889	1.30358	-0.824971	0.506123	0.0698217	0.917767	0.593508	0.776862	-0.0910744	0.382866	0	0.0178931	0.860169	0	-0.0336483	0.74116	0	-0.0487497	0.63373	0
UID4793	AEBP2_S206	___1	Q6ZN18	Zinc finger protein AEBP2	AEBP2	TGGGGSSATSGGRRGSLEMSSDGEPLSRMDS	+	206						0.373028	-0.0363639	0.299688	-1.32824	-1.73803	-0.462985	1.24206	-0.105719	0.297872	1.45869	0.0444349	0.62065	0	0.0381611	0.670072	0	-0.070462	0.438612	0	-0.090648	0.32568	0
UID5594	AFAP1_S265	___1	Q8N556	Actin filament-associated protein 1	AFAP1	GCSGPVDSECPPPPSSPVHKAELEKKLSSER		265						-1.44635	1.0113	-1.35465	0.138472	-0.221558	0.910546	-0.176881	1.39891	-0.881872	0.622077	0.173216	0.710206	0	-0.422472	0.376268	0	-0.540674	0.265683	0	-0.212079	0.649968	0
UID5595	AFAP1_S548	___1	Q8N556	Actin filament-associated protein 1	AFAP1	QPKKADPAAVVKRTGSNAAQYKYGKNRVEAD	+	548						1.58581	0.815345	-0.602236	-0.241828	-1.24423	-1.13161	-0.281581	0.0737839	-0.476425	1.50297	0.249439	0.0638933	0	0.117738	0.335268	0	-0.0489056	0.680541	0	-0.143781	0.246681	0
UID5596	AFAP1_S668	___1	Q8N556	Actin filament-associated protein 1	AFAP1	LGLAIEPKSGTSSPQSPVFRHRTLENSPISS	+	668						2.02738	0.691893	0.643298	-0.0265402	-0.266454	0.420257	-1.50081	-0.895918	-0.766038	-0.327068	0.111942	0.242188	0	0.0246483	0.786927	0	0.160444	0.109398	0	0.0910362	0.333638	0
UID5872	AFAP1L1_S98	___1	Q8TED9	Actin filament-associated protein 1-like 1	AFAP1L1	LRDMPEDDGEPSKGASPELAKSPRLRNAADL	+	98						1.48947	1.60378	0.168974	-0.448562	-0.688193	0.172242	-0.124777	-1.73363	0.203926	-0.643224	0.213548	0.0701299	0	0.0149654	0.885692	0	0.0999614	0.352107	0	0.0101124	0.922584	0
UID5873	AFAP1L1_S603	___1	Q8TED9	Actin filament-associated protein 1-like 1	AFAP1L1	KSHRVDPQVKVKRHASSANQYKYGKNRAEED	+	603						1.01941	0.349218	-1.03997	0.101504	-0.688652	-0.923865	-1.58274	0.895969	1.36152	0.50762	0.300005	0.203401	0	0.087651	0.694603	0	-0.0327288	0.882879	0	-0.36509	0.13128	0
UID5874	AFAP1L1_S747	___1	Q8TED9	Actin filament-associated protein 1-like 1	AFAP1L1	PLPVNCVSELRKRSPSIVASNQGRVLQKAKE	+	747						0.326751	-1.23086	-0.261669	-1.30709	-0.500385	-0.716499	0.76496	1.9188	0.682603	0.323388	0.058613	0.656967	0	-0.0310311	0.813161	0	-0.375013	0.0203753	0	-0.227057	0.114761	0
UID11060	AFF4_T528	___1	Q9UHB7	AF4/FMR2 family member 4	AFF4	NSYTDTSGPKETSSATPGRDSKTIQKGSESG	+	528						1.24991	-0.582847	1.16584	0.880806	0.580156	-0.6396	0.0767453	-1.83176	0.0256464	-0.924895	-0.143221	0.459218	0	0.218643	0.27048	0	0.394668	0.0671096	0	0.305827	0.137769	0
UID11061	AFF4_T834	___1	Q9UHB7	AF4/FMR2 family member 4	AFF4	VPSKDPKTEHGSRKRTISQSSSLKSSSNSNK	+	834						-1.64589	1.36059	-1.48418	0.141888	0.306501	0.739912	-0.418312	0.43741	-0.443956	1.00603	0.139943	0.628798	0	-0.316258	0.290519	0	-0.180244	0.535792	0	-0.252134	0.392553	0
UID8178	AFF4_S1058	___1	Q9UHB7	AF4/FMR2 family member 4	AFF4	SPGLGSKAVGMPSPVSPKLSPGNSGNYSSGA	+	1058						-0.77767	1.13114	-2.33294	-0.150099	0.924419	-0.252277	0.108847	0.190039	0.497577	0.660969	0.29789	0.155702	0	-0.331357	0.119994	0	-0.292157	0.162731	0	-0.382439	0.0801542	0
UID8179	AFF4_S814	___1	Q9UHB7	AF4/FMR2 family member 4	AFF4	ESSKQSAAKEKDLLPSPAGPVPSKDPKTEHG	+	814						1.36463	0.500022	1.22021	0.603367	0.333494	0.32118	-1.17871	-0.984057	-0.882479	-1.29766	0.00508831	0.962382	0	0.144796	0.206157	0	0.493803	0.00196235	0	0.495956	0.00191487	0
UID8180	AFF4_S703	___1	Q9UHB7	AF4/FMR2 family member 4	AFF4	FRQRMFSPMEEKELLSPLSEPDDRYPLIVKI	+	703						1.53228	1.20311	-0.379299	-0.619617	-0.400809	-1.59894	-1.00583	0.441376	-0.0391996	0.866922	0.237507	0.0502591	0	0.063654	0.548534	0	-0.0276325	0.792351	0	-0.116176	0.287419	0
UID8181	AFF4_S694	___1	Q9UHB7	AF4/FMR2 family member 4	AFF4	SSVEEEDSFFRQRMFSPMEEKELLSPLSEPD	+	694						0.0163661	0.890377	0.475442	0.676452	0.812646	1.29949	-1.2759	-0.740895	-1.65905	-0.494932	-0.0161127	0.86504	0	-0.0631109	0.511889	0	0.20826	0.0559438	0	0.217276	0.0483006	0
UID8182	AFF4_S1043	___1	Q9UHB7	AF4/FMR2 family member 4	AFF4	LTEHLKNSYNNSQAPSPGLGSKAVGMPSPVS	+	1043						-0.173643	1.06602	-0.631504	0.0386821	-0.12885	0.884204	-0.64852	1.27197	-2.10168	0.423327	0.145836	0.490089	0	-0.132381	0.529747	0	-0.119429	0.569748	0	0.106592	0.611076	0
UID8183	AFF4_S836	___1	Q9UHB7	AF4/FMR2 family member 4	AFF4	SKDPKTEHGSRKRTISQSSSLKSSSNSNKET	+	836						0.504265	0.925729	-1.20446	-0.516721	-1.00544	0.457634	-0.667525	1.78426	-0.939787	0.66205	0.178195	0.191227	0	-0.0663526	0.607353	0	-0.16048	0.233969	0	-0.081625	0.529316	0
UID8186	AFF4_S180	___1	Q9UHB7	AF4/FMR2 family member 4	AFF4	KKGQHGSEHSKSRSSSPGKPQAVSSLNSSHS	+	180						0.475934	0.111047	2.21307	0.354087	0.615376	-0.787248	-0.314397	-1.30845	-0.631063	-0.728365	-0.106637	0.330273	0	0.147503	0.190806	0	0.22564	0.0618666	0	0.211455	0.0761203	0
UID8187	AFF4_S487	___1	Q9UHB7	AF4/FMR2 family member 4	AFF4	WQLDNWLNKVNPHKVSPASSVDSNIPSSQGY	+	487						-0.106945	1.20991	-2.58139	0.26784	0.106297	0.539321	-0.410398	0.296867	0.324128	0.354366	0.429135	0.0991661	0	-0.371689	0.144016	0	-0.276336	0.261396	0	-0.375818	0.140239	0
UID4739	AFTPH_S878	___1	Q6ULP2	Aftiphilin	AFTPH	STSSLKVTDAFARLMSTVEKTSTSTRKPKRE		878	+					-0.942039	-0.66978	0.796754	1.00906	-1.02919	-0.709695	0.968039	1.6389	-0.892254	-0.169796	-1.06293	0.000821562	UP_ANI	1.10245	0.000660139	DOWN_p38i	-0.249161	0.236687	0	0.891946	0.00225927	DOWN_JNKp38
UID4737	AFTPH_S517	___1	Q6ULP2	Aftiphilin	AFTPH	QTSDNLSEECQLARKSSGTGTEPVAKLKNGQ		517						0.264812	-0.395553	-1.73243	-0.277717	-0.406149	-0.911246	0.713407	1.07794	-0.0719122	1.73885	0.16213	0.265343	0	-0.0597612	0.669269	0	-0.327941	0.0436676	0	-0.317208	0.0491823	0
UID4738	AFTPH_S518	___1	Q6ULP2	Aftiphilin	AFTPH	TSDNLSEECQLARKSSGTGTEPVAKLKNGQE		518						1.71621	-1.31656	-0.903182	-0.440883	-0.398526	-1.18772	0.515541	0.404089	0.89182	0.719207	0.114658	0.41105	0	0.0159244	0.906851	0	-0.148849	0.293628	0	-0.194312	0.181596	0
UID4740	AFTPH_S382	___1	Q6ULP2	Aftiphilin	AFTPH	HLCMDSVKTSDDEVGSPKEESRKFTNFQSPN	+	382						1.90643	-1.0569	1.15459	0.159047	-0.186886	-0.419313	-0.516431	-1.22199	0.762641	-0.581186	-0.056552	0.816584	0	0.23394	0.351908	0	0.371905	0.15648	0	0.137961	0.575198	0
UID11147	AGAP1_T836	___1	Q9UPQ3	Arf-GAP with GTPase, ANK repeat and PH domain-containing protein 1	AGAP1	LLQYGCPDERFVLMATPNLSRRNNNRNNSSG	+	836						-0.0742735	0.422973	1.41953	0.875397	0.0720776	0.934624	-1.89859	-1.15233	-0.152567	-0.446845	-0.11487	0.211493	0	0.0760341	0.393393	0	0.315522	0.00667255	0	0.170829	0.0796959	0
UID8518	AGAP1_S521	___1	Q9UPQ3	Arf-GAP with GTPase, ANK repeat and PH domain-containing protein 1	AGAP1	PSISSTTSPKLDPPPSPHANRKKHRRKKSTS	+	521						-1.1701	0.11614	1.38574	-1.34837	-0.426498	0.963917	-0.390301	-0.779934	0.255896	1.3935	-0.102405	0.604623	0	-0.0469215	0.811033	0	0.113315	0.56754	0	-0.151264	0.449524	0
UID2372	AGFG1_S181	___1	P52594	Arf-GAP domain and FG repeat-containing protein 1	AGFG1	DSAPTLHLNKGTPSQSPVVGRSQGQQQEKKQ	+	181						1.3948	1.00223	0.178186	-0.26873	0.976162	0.565479	-0.733871	-1.77971	-0.471057	-0.863492	0.624689	0.0129269	DOWN_ANI	-0.409881	0.0671585	0	0.608481	0.0145721	DOWN_Jnki	0.312399	0.143476	0
UID22795	AGTR1_Y339	___2	P30556	Type-1 angiotensin II receptor	AGTR1	AKSHSNLSTKMSTLSYRPSDNVSSSTKKPAP	+	339						-1.01472	-0.176085	-1.28118	-0.522253	-0.503973	-0.347119	0.971551	1.35513	-0.167303	1.68595	0.11627	0.63208	0	-0.180743	0.461897	0	-0.783845	0.0114525	UP_JNKi	-0.63049	0.0294076	UP_JNKp38i
UID6091	AHCTF1_S1232	___1	Q8WYP5	Protein ELYS	AHCTF1	PSPGRSPQRLKETRISFVEEDVHPKWIPGAA	+	1232	+					-1.31926	-1.15208	1.35118	1.12606	-0.215216	-0.295421	1.06708	0.744641	-0.372658	-0.934327	-1.11412	1.7119e-05	UP_ANI	0.672692	0.000453255	DOWN_p38i	0.149836	0.216947	0	0.851982	0.000101621	DOWN_JNKp38
UID10650	AHCTF1_T1229	___1	Q8WYP5	Protein ELYS	AHCTF1	SPSPSPGRSPQRLKETRISFVEEDVHPKWIP		1229						-2.08274	-0.3824	0.579445	0.56683	-0.455117	0.177836	0.877063	1.53498	-0.692458	-0.123439	-0.559408	0.0162992	UP_ANI	0.220509	0.257604	0	-0.196068	0.309573	0	0.30394	0.132832	0
UID28999	AHCTF1_S1214	___3	Q8WYP5	Protein ELYS	AHCTF1	PQSILRSTLRSTPLASPSPSPGRSPQRLKET	+	1214						-0.63487	-1.08805	0.876509	1.18936	1.14048	1.3398	-0.715092	-0.405954	-0.920514	-0.781668	-0.560805	0.000363911	UP_ANI	-0.0613385	0.512663	0	0.471719	0.0010356	0	0.557737	0.0003765	DOWN_JNKp38
UID29000	AHCTF1_S1218	___3	Q8WYP5	Protein ELYS	AHCTF1	LRSTLRSTPLASPSPSPGRSPQRLKETRISF	+	1218						-0.63487	-1.08805	0.876509	1.18936	1.14048	1.3398	-0.715092	-0.405954	-0.920514	-0.781668	-0.560805	0.000363911	UP_ANI	-0.0613385	0.512663	0	0.471719	0.0010356	0	0.557737	0.0003765	DOWN_JNKp38
UID29001	AHCTF1_S1222	___3	Q8WYP5	Protein ELYS	AHCTF1	LRSTPLASPSPSPGRSPQRLKETRISFVEED	+	1222						-0.63487	-1.08805	0.876509	1.18936	1.14048	1.3398	-0.715092	-0.405954	-0.920514	-0.781668	-0.560805	0.000363911	UP_ANI	-0.0613385	0.512663	0	0.471719	0.0010356	0	0.557737	0.0003765	DOWN_JNKp38
UID6095	AHCTF1_S1087	___1	Q8WYP5	Protein ELYS	AHCTF1	INSTTPFNSSKIEEPSPIVYSLPAPELPEAF	+	1087						-1.89693	-1.56178	0.81272	1.24869	-0.0699051	0.116798	-0.0754828	0.616525	0.330881	0.478487	-0.831981	7.0249e-05	UP_ANI	0.303623	0.0201248	0	0.229146	0.0588479	0	0.188705	0.10613	0
UID10651	AHCTF1_T1256	___1	Q8WYP5	Protein ELYS	AHCTF1	KWIPGAADDSKLEVFTTPKKCAVPVETEWLK		1256						1.33976	1.97566	0.0268453	-0.747948	0.257862	-0.205282	-0.391161	-1.15755	-0.0308849	-1.0673	0.502577	0.00645633	DOWN_ANI	-0.0963289	0.490332	0	0.103044	0.461698	0	0.0469505	0.733322	0
UID10649	AHCTF1_T1369	___1	Q8WYP5	Protein ELYS	AHCTF1	QTEKDGDKDVFASEVTPSDLQKQMGNLEDAE	+	1369						-1.51571	0.429817	-0.625087	-0.0850897	-0.876533	1.21815	-0.740072	1.23534	-0.337078	1.29626	-0.0268131	0.873574	0	-0.075061	0.65802	0	-0.0860257	0.61273	0	-0.119134	0.486989	0
UID10652	AHCTF1_T1257	___1	Q8WYP5	Protein ELYS	AHCTF1	WIPGAADDSKLEVFTTPKKCAVPVETEWLKS	+	1257						2.339	0.481838	0.394169	-0.718045	0.000400632	0.012504	-0.865215	-1.32396	0.0305494	-0.351244	0.443906	0.0438571	0	-0.0475402	0.801168	0	0.263304	0.189947	0	-0.000449499	0.998096	0
UID6087	AHCTF1_S1996	___1	Q8WYP5	Protein ELYS	AHCTF1	NPSEDVGSKAVKEERSPKKKEAPSIRRRSTR	+	1996						-1.09984	0.829402	-1.47502	0.0607363	-0.117137	0.696297	0.687069	1.35918	-1.38211	0.441426	0.163258	0.54106	0	-0.284518	0.299491	0	-0.493912	0.0923086	0	-0.0675953	0.797977	0
UID6088	AHCTF1_S528	___1	Q8WYP5	Protein ELYS	AHCTF1	LIPDGYNRCLVAGLLSPRFVDVQPSSLSQEE	+	528						-1.12629	0.215938	-0.599053	1.06597	0.207431	2.04244	-1.18456	0.0237617	-0.748821	0.103184	-0.0738071	0.541059	0	-0.095548	0.432937	0	0.0872289	0.472426	0	0.0596219	0.619837	0
UID6089	AHCTF1_S1283	___1	Q8WYP5	Protein ELYS	AHCTF1	EWLKSKDRTTSFFLNSPEKEHQEMDEGSQSL	+	1283						0.114482	0.186003	1.06627	1.09217	0.829626	1.0496	-1.22184	-1.28963	-0.849463	-0.977224	-0.38913	0.00144889	0	0.0584796	0.476396	0	0.978064	3.74946e-06	DOWN_Jnki	0.834644	1.11334e-05	DOWN_JNKp38
UID6090	AHCTF1_S1297	___1	Q8WYP5	Protein ELYS	AHCTF1	NSPEKEHQEMDEGSQSLEKLDVSKGNSSVSI	+	1297						-0.125807	2.30299	-1.35285	0.167734	-0.900005	0.0997847	-0.777957	-0.123824	0.60948	0.100459	0.121301	0.234237	0	-0.0138853	0.885929	0	-0.0102212	0.91587	0	-0.0683675	0.487445	0
UID6092	AHCTF1_S1944	___1	Q8WYP5	Protein ELYS	AHCTF1	QLRIKHVRRVRGREVSPSDVREDSNLESSQL	+	1944						0.434108	-0.0858772	1.79043	-0.813203	0.331733	-0.350099	0.0989453	-1.90328	0.93737	-0.440128	-0.0916259	0.761376	0	0.145028	0.632474	0	0.405191	0.204592	0	0.0699193	0.816491	0
UID6093	AHCTF1_S1946	___1	Q8WYP5	Protein ELYS	AHCTF1	RIKHVRRVRGREVSPSDVREDSNLESSQLTV	+	1946						1.15117	-0.646985	1.49548	-0.694205	0.628189	-0.529945	-0.112754	-1.53969	0.975282	-0.726532	-0.040198	0.889491	0	0.0951241	0.743109	0	0.332003	0.272254	0	0.0747596	0.796435	0
UID6094	AHCTF1_S1165	___1	Q8WYP5	Protein ELYS	AHCTF1	SLPSSSQLKGSPQAISRASELHLLETPLVVK	+	1165						0.845618	-0.0474664	-0.845724	0.65463	0.682317	-0.817021	-0.039543	-0.108307	1.5611	-1.8856	0.0520323	0.712126	0	-0.0029662	0.983133	0	-0.00227446	0.987066	0	0.00701699	0.960115	0
UID6096	AHCTF1_S1533	___1	Q8WYP5	Protein ELYS	AHCTF1	QEIHVIEQEKLEAQDSGEEARNLSFNELYPS	+	1533						0.767594	-0.366958	0.454088	0.15957	0.429346	-1.17066	0.100281	-2.03299	1.52602	0.133709	-0.0147794	0.917764	0	0.0940111	0.517675	0	0.176673	0.240866	0	-0.0725793	0.61529	0
UID6099	AHCTF1_S1142	___1	Q8WYP5	Protein ELYS	AHCTF1	RPSQCSEFIQQSSMKSPLYLVSRSLPSSSQL		1142						-1.65072	0.0469198	-0.434526	1.7521	-0.531307	0.722843	-0.780262	1.2353	-0.249989	-0.110358	-0.207123	0.219963	0	0.079835	0.62011	0	0.0611531	0.70312	0	0.118963	0.46492	0
UID6100	AHCTF1_S1541	___1	Q8WYP5	Protein ELYS	AHCTF1	EKLEAQDSGEEARNLSFNELYPSGTLKLQYN	+	1541						-0.702915	-0.778845	0.81282	1.44801	1.07313	0.329609	-0.898605	0.0620636	0.367912	-1.71317	-0.234774	0.0678104	0	0.0538287	0.637084	0	0.194299	0.117596	0	0.226212	0.0762214	0
UID6103	AHCTF1_S1222	___1	Q8WYP5	Protein ELYS	AHCTF1	LRSTPLASPSPSPGRSPQRLKETRISFVEED	+	1222						1.65328	1.23124	-0.557037	-0.688234	-1.27194	-1.35782	-0.0322264	0.483264	0.519863	0.0196172	0.341022	0.00367204	0	0.114326	0.198255	0	-0.140075	0.124929	0	-0.147378	0.109314	0
UID4349	AHDC1_S1064	___1	Q5TGY3	AT-hook DNA-binding motif-containing protein 1	AHDC1	SAPTPLRCDSRASTVSPGGYMVPKGTTASAT	+	1064						-1.17905	-0.837981	-0.109208	-0.150934	-0.643231	-0.284789	-0.500237	2.24663	0.638763	0.820041	-0.141908	0.340689	0	0.0539456	0.709349	0	-0.162072	0.28111	0	-0.138843	0.35056	0
UID4350	AHDC1_S46	___1	Q5TGY3	AT-hook DNA-binding motif-containing protein 1	AHDC1	GPPTPRPLLPTRPPASPPDKAFSTHAFSENP		46						-0.665619	0.307091	-1.54727	-0.413707	-0.526925	0.0137701	1.4757	1.44672	-0.864915	0.775158	0.158453	0.290916	0	-0.143162	0.336493	0	-0.482878	0.00992846	0	-0.185029	0.223856	0
UID9928	AHNAK_T490	___1	Q09666	Neuroblast differentiation-associated protein AHNAK	AHNAK	ATGGLEGKMKGTKVKTPEMIIQKPKISMQDV	+	490		+				-0.465644	-0.782837	1.45285	1.42071	0.440198	0.70365	-0.171987	-0.0259299	-1.1934	-1.37761	-1.08582	8.60992e-06	UP_ANI	0.455636	0.00212656	0	0.809081	6.21853e-05	DOWN_Jnki	1.4342	1.25631e-06	DOWN_JNKp38
UID3002	AHNAK_S5552	___1	Q09666	Neuroblast differentiation-associated protein AHNAK	AHNAK	AAPDISVKGPAFNMASPESDFGINLKGPKIK	+	5552		+	+		+	-1.11884	-0.790799	1.07138	1.50562	0.836188	1.09996	-0.611545	-0.404325	-0.818155	-0.769493	-1.06859	1.90047e-05	UP_ANI	0.152635	0.198795	0	0.855719	8.32344e-05	DOWN_Jnki	0.991899	3.13478e-05	DOWN_JNKp38
UID2972	AHNAK_S4993	___1	Q09666	Neuroblast differentiation-associated protein AHNAK	AHNAK	PKFGFGAKSPKADIKSPSLDVTVPEAELNLE	+	4993		+				-1.23052	-0.576807	0.595754	1.62895	0.951966	1.19162	-0.743839	-0.274485	-0.776234	-0.766401	-0.905911	0.00111799	UP_ANI	0.0182247	0.919125	0	0.72864	0.00378167	DOWN_Jnki	0.846441	0.00165467	DOWN_JNKp38
UID9920	AHNAK_T4766	___1	Q09666	Neuroblast differentiation-associated protein AHNAK	AHNAK	KGPEADIKGPKVDINTPDVDVHGPDWHLKMP	+	4766	+					-1.21753	-0.84572	1.19068	1.52101	-0.27201	-0.17867	0.885499	0.711497	-1.07675	-0.718011	-1.31567	8.49086e-06	UP_ANI	0.871351	0.000132251	DOWN_p38i	0.307141	0.0343959	0	1.24169	1.25994e-05	DOWN_JNKp38
UID9924	AHNAK_T4100	___1	Q09666	Neuroblast differentiation-associated protein AHNAK	AHNAK	PKADIDVSGPKVDIDTPDIDIHGPEGKLKGP	+	4100	+		+	+		-0.649256	-0.696513	1.64254	1.30118	-0.597169	-0.81193	1.03924	0.411914	-0.605502	-1.0345	-1.36856	5.46265e-05	UP_ANI	1.38876	4.95816e-05	DOWN_p38i	0.476201	0.0209511	0	1.46243	3.51684e-05	DOWN_JNKp38
UID2992	AHNAK_S3412	___1	Q09666	Neuroblast differentiation-associated protein AHNAK	AHNAK	KVKGSKFKMPFLSISSPKVSMPDVELNLKSP	+	3412	+					-0.379174	-0.701261	1.23323	1.35176	-0.669027	-0.562159	0.789747	1.11316	-0.983696	-1.19258	-0.820334	4.74431e-05	UP_ANI	0.854072	3.6294e-05	DOWN_p38i	0.152653	0.150687	0	1.06559	8.1319e-06	DOWN_JNKp38
UID9925	AHNAK_T3716	___1	Q09666	Neuroblast differentiation-associated protein AHNAK	AHNAK	KGPEVDIKGPKVDIDTPDINIEGSEGKFKGP	+	3716	+		+	+		-0.6307	-0.448216	1.22586	1.3287	-1.24465	-0.447648	0.807056	1.06259	-1.17073	-0.482258	-1.0808	0.000623464	UP_ANI	1.26325	0.000237631	DOWN_p38i	0.20373	0.31216	0	1.25156	0.000251981	DOWN_JNKp38
UID9926	AHNAK_T4564	___1	Q09666	Neuroblast differentiation-associated protein AHNAK	AHNAK	KGPKVDVKGPKVGIDTPDIDIHGPEGKLKGP	+	4564	+		+		+	-1.08032	-0.797895	0.816054	1.53347	-0.25976	-0.387335	1.04986	1.00917	-1.12514	-0.758102	-1.10433	8.25943e-05	UP_ANI	0.782752	0.000719399	DOWN_p38i	0.0758803	0.601685	0	1.10565	8.19553e-05	DOWN_JNKp38
UID2973	AHNAK_S4995	___1	Q09666	Neuroblast differentiation-associated protein AHNAK	AHNAK	FGFGAKSPKADIKSPSLDVTVPEAELNLETP	+	4995		+				-1.09278	-0.619556	0.62311	1.55333	0.972664	1.30561	-0.893544	-0.487442	-0.74189	-0.619499	-0.905135	0.000727918	UP_ANI	-0.0237022	0.887046	0	0.828011	0.00123176	DOWN_Jnki	0.82345	0.0012719	DOWN_JNKp38
UID3004	AHNAK_S559	___1	Q09666	Neuroblast differentiation-associated protein AHNAK	AHNAK	ETPNLEGTLTGPRLGSPSGKTGTCRISMSEV	+	559		+				-0.448819	-0.519753	0.819658	1.17107	1.36903	1.11191	-1.01452	-0.474189	-1.22121	-0.79318	-0.864637	0.000510277	UP_ANI	-0.143229	0.355593	0	1.01661	0.000185694	DOWN_Jnki	1.1702	7.47929e-05	DOWN_JNKp38
UID14469	AHNAK_S212	___2	Q09666	Neuroblast differentiation-associated protein AHNAK	AHNAK	VETQSGKTVIRLPSGSGAASPTGSAVDIRAG	+	212						-0.770968	-0.788083	1.50038	1.9104	-0.554278	0.244363	-0.058818	0.213965	-0.730779	-0.96619	-0.528096	0.000557545	UP_ANI	0.395363	0.00297	0	0.345946	0.00599744	0	0.542751	0.000471735	DOWN_JNKp38
UID14471	AHNAK_S220	___2	Q09666	Neuroblast differentiation-associated protein AHNAK	AHNAK	VIRLPSGSGAASPTGSAVDIRAGAISASGPE		220						-0.66543	-0.993349	1.58072	1.71732	-0.290652	0.286399	0.0259327	0.265782	-0.843668	-1.08306	-0.608062	0.000186966	UP_ANI	0.405098	0.00214843	0	0.368791	0.00359109	0	0.640931	0.000133456	DOWN_JNKp38
UID2991	AHNAK_S3411	___1	Q09666	Neuroblast differentiation-associated protein AHNAK	AHNAK	GKVKGSKFKMPFLSISSPKVSMPDVELNLKS	+	3411			+			-1.15583	-0.407264	0.0852905	1.35175	-0.458227	-0.218997	1.22243	1.46153	-0.999123	-0.881547	-1.06488	0.00789102	UP_ANI	0.750442	0.0363597	0	-0.442584	0.172748	0	1.1776	0.00474077	DOWN_JNKp38
UID9929	AHNAK_T5184	___1	Q09666	Neuroblast differentiation-associated protein AHNAK	AHNAK	GAPDINIEGLDAKVKTPSFGISAPQVSIPDV	+	5184						-1.3596	-0.92158	0.0806464	2.0343	0.840087	0.831444	-0.286988	-0.752106	-0.190815	-0.275385	-0.625972	0.00754922	UP_ANI	0.0631378	0.721566	0	0.449108	0.0327942	0	0.367533	0.0668172	0
UID9930	AHNAK_T3366	___1	Q09666	Neuroblast differentiation-associated protein AHNAK	AHNAK	RFKLPKFNFSGSKVQTPEVDVKGKKPDIDIT	+	3366						-1.02472	-0.853221	-0.0400437	2.05361	0.798878	0.807644	-0.0221478	0.0898966	-1.08679	-0.723098	-0.570707	0.0151632	UP_ANI	0.0596949	0.749666	0	0.285362	0.155848	0	0.560727	0.0164042	DOWN_JNKp38
UID11365	AHNAK_Y5089	___1	Q09666	Neuroblast differentiation-associated protein AHNAK	AHNAK	DVKSPKTKKTMFGKMYFPDVEFDIKSPKFKA		5089						-1.50932	0.0313272	-0.578935	1.40742	0.722066	1.65319	-0.660412	-0.82413	-0.0652881	-0.175915	-0.393332	0.161667	0	-0.263778	0.329455	0	0.394448	0.160636	0	0.182417	0.492319	0
UID14444	AHNAK_S5731	___2	Q09666	Neuroblast differentiation-associated protein AHNAK	AHNAK	KFNFSKPKGKGGVTGSPEASISGSKGDLKSS	+	5731						1.71894	0.122353	0.242278	-0.697132	-0.0889766	-0.74319	-0.647446	-1.63819	1.26796	0.463409	0.258948	0.141327	0	0.0425513	0.793632	0	0.206468	0.22813	0	-0.246553	0.158549	0
UID14445	AHNAK_S5735	___2	Q09666	Neuroblast differentiation-associated protein AHNAK	AHNAK	SKPKGKGGVTGSPEASISGSKGDLKSSKASL	+	5735						1.87681	-0.779989	1.08565	-0.300165	-0.188378	-0.775103	-0.685576	-1.16524	1.05849	-0.12649	0.0829852	0.864966	0	0.466184	0.354284	0	0.702703	0.178121	0	-0.0390536	0.936161	0
UID14447	AHNAK_S5739	___2	Q09666	Neuroblast differentiation-associated protein AHNAK	AHNAK	GKGGVTGSPEASISGSKGDLKSSKASLGSLE	+	5739						-1.42615	1.27996	-1.89063	-0.160192	0.394572	0.349035	0.276398	-0.148977	0.176978	1.14901	0.286738	0.335842	0	-0.420695	0.172905	0	-0.32793	0.275772	0	-0.508371	0.10908	0
UID14454	AHNAK_S5780	___2	Q09666	Neuroblast differentiation-associated protein AHNAK	AHNAK	KGKFSLFKSKKPRHRSNSFSDEREFSGPSTP	+	5780						1.66681	0.142717	0.783697	-0.61137	-0.196974	-0.2393	-0.0035324	-2.03697	0.897707	-0.402778	0.274377	0.374605	0	0.101994	0.73504	0	0.370847	0.240528	0	-0.0540652	0.857201	0
UID14455	AHNAK_S5782	___2	Q09666	Neuroblast differentiation-associated protein AHNAK	AHNAK	KFSLFKSKKPRHRSNSFSDEREFSGPSTPTG	+	5782						2.0779	-0.116524	0.710775	-0.622788	-0.136488	-0.0864156	0.0616548	-1.75173	0.509697	-0.646087	0.324797	0.335336	0	0.0539	0.868683	0	0.308269	0.358946	0	0.0389007	0.904974	0
UID14456	AHNAK_S5784	___2	Q09666	Neuroblast differentiation-associated protein AHNAK	AHNAK	SLFKSKKPRHRSNSFSDEREFSGPSTPTGTL	+	5784						0.566469	0.683596	0.656422	-0.49294	-0.293259	-0.313796	-0.118648	-2.29322	1.43193	0.173451	0.157626	0.502692	0	0.111779	0.631798	0	0.373596	0.13727	0	-0.20917	0.379522	0
UID14462	AHNAK_S501	___2	Q09666	Neuroblast differentiation-associated protein AHNAK	AHNAK	TKVKTPEMIIQKPKISMQDVDLSLGSPKLKG	+	501						1.2198	-0.381487	1.2217	-0.525131	-0.583934	-1.00514	-0.0148632	-0.568195	1.6826	-1.04534	0.0041997	0.964805	0	0.0677254	0.484641	0	0.0379172	0.692026	0	0.00175825	0.985261	0
UID14463	AHNAK_S508	___2	Q09666	Neuroblast differentiation-associated protein AHNAK	AHNAK	MIIQKPKISMQDVDLSLGSPKLKGDIKVSAP	+	508						1.2198	-0.381487	1.2217	-0.525131	-0.583934	-1.00514	-0.0148632	-0.568195	1.6826	-1.04534	0.0041997	0.964805	0	0.0677254	0.484641	0	0.0379172	0.692026	0	0.00175825	0.985261	0
UID14464	AHNAK_S511	___2	Q09666	Neuroblast differentiation-associated protein AHNAK	AHNAK	QKPKISMQDVDLSLGSPKLKGDIKVSAPGVQ	+	511						1.2198	-0.381487	1.2217	-0.525131	-0.583934	-1.00514	-0.0148632	-0.568195	1.6826	-1.04534	0.0041997	0.964805	0	0.0677254	0.484641	0	0.0379172	0.692026	0	0.00175825	0.985261	0
UID14468	AHNAK_S210	___2	Q09666	Neuroblast differentiation-associated protein AHNAK	AHNAK	VDVETQSGKTVIRLPSGSGAASPTGSAVDIR	+	210						0.379818	-0.931432	2.15924	0.700632	0.148803	0.114224	-0.515385	-0.97261	0.165963	-1.24926	-0.316041	0.0576318	0	0.240573	0.128387	0	0.402789	0.0231032	0	0.365297	0.0341817	0
UID14470	AHNAK_S216	___2	Q09666	Neuroblast differentiation-associated protein AHNAK	AHNAK	SGKTVIRLPSGSGAASPTGSAVDIRAGAISA	+	216						0.566046	-0.90235	2.15774	0.498612	0.216008	0.0921007	-0.546093	-1.10021	0.185476	-1.16733	-0.292538	0.0993153	0	0.229545	0.180176	0	0.420592	0.0290218	0	0.355642	0.05405	0
UID21371	AHNAK_T218	___2	Q09666	Neuroblast differentiation-associated protein AHNAK	AHNAK	KTVIRLPSGSGAASPTGSAVDIRAGAISASG		218						-1.34655	-0.701176	1.14108	1.84115	-0.163302	0.518599	-0.240124	0.439124	-0.326716	-1.16208	-0.42495	0.00373496	0	0.221933	0.0626509	0	0.235138	0.0515331	0	0.377729	0.00686533	0
UID2974	AHNAK_S5110	___1	Q09666	Neuroblast differentiation-associated protein AHNAK	AHNAK	FDIKSPKFKAEAPLPSPKLEGELQAPDLELS	+	5110						0.60832	-0.200616	0.532326	0.912756	0.620878	1.36631	-1.5375	-1.40654	0.0405418	-0.936471	-0.0624755	0.493205	0	-0.0326484	0.716906	0	0.264332	0.0178837	0	0.140986	0.146226	0
UID2975	AHNAK_S332	___1	Q09666	Neuroblast differentiation-associated protein AHNAK	AHNAK	STGREGQTPKAGLRVSAPEVSVGHKGGKPGL	+	332						0.122192	0.126297	1.68181	0.506248	0.747375	0.0897206	-0.351376	-1.99085	0.165559	-1.09698	-0.153208	0.260345	0	0.106714	0.422215	0	0.35785	0.0238724	0	0.246411	0.0890681	0
UID2976	AHNAK_S5077	___1	Q09666	Neuroblast differentiation-associated protein AHNAK	AHNAK	VNIAGPDAALKVDVKSPKTKKTMFGKMYFPD	+	5077						-0.0725351	0.501078	0.555884	1.16602	1.15672	0.965046	-0.690979	-1.2965	-1.27906	-1.00567	-0.153577	0.16307	0	-0.0474824	0.645231	0	0.440462	0.00276186	0	0.475758	0.00179761	0
UID2977	AHNAK_S4850	___1	Q09666	Neuroblast differentiation-associated protein AHNAK	AHNAK	PKFKMPEINIKAPKISIPDVDLDLKGPKVKG	+	4850						-1.26581	-0.609298	-0.51637	-1.02162	-0.861386	0.11411	0.715584	1.6878	0.709804	1.04719	-0.097339	0.719097	0	-0.22831	0.408563	0	-1.13803	0.00305627	UP_JNKi	-0.951391	0.00773626	UP_JNKp38i
UID2978	AHNAK_S2580	___1	Q09666	Neuroblast differentiation-associated protein AHNAK	AHNAK	PKLKMPEMNIKAPKISMPDFDLHLKGPKVKG	+	2580						-0.894144	0.97159	-2.24174	0.269843	-0.108291	0.0549796	-0.205175	0.712508	0.192769	1.24766	0.316155	0.308053	0	-0.295983	0.337759	0	-0.382475	0.225095	0	-0.526424	0.1094	0
UID2979	AHNAK_S1068	___1	Q09666	Neuroblast differentiation-associated protein AHNAK	AHNAK	PKFKMPEMHFRAPKMSLPDVDLDLKGPKMKG	+	1068						-1.55844	-0.0230265	-1.50501	-0.253631	-0.425763	-0.00559015	0.61985	1.08275	0.608166	1.4607	0.0521337	0.887519	0	-0.390563	0.307683	0	-1.01849	0.0235554	0	-1.12627	0.0152535	UP_JNKp38i
UID2980	AHNAK_S3326	___1	Q09666	Neuroblast differentiation-associated protein AHNAK	AHNAK	VDVSGPKLEGDIKAPSLDIKGPEVDVSGPKL	+	3326						-1.34668	1.47745	-1.647	0.257733	0.266825	0.449274	0.084271	0.745074	-0.964479	0.677528	0.184708	0.494259	0	-0.255832	0.351015	0	-0.269593	0.327341	0	-0.133947	0.617272	0
UID2981	AHNAK_S5752	___1	Q09666	Neuroblast differentiation-associated protein AHNAK	AHNAK	SGSKGDLKSSKASLGSLEGEAEAEASSPKGK	+	5752						-0.205957	-0.372269	-0.726241	-0.419829	-1.51393	-0.892415	0.540536	1.7246	0.831645	1.03386	0.0390675	0.669511	0	0.0867059	0.35555	0	-0.234688	0.0311147	0	-0.207195	0.0494637	0
UID2982	AHNAK_S5762	___1	Q09666	Neuroblast differentiation-associated protein AHNAK	AHNAK	KASLGSLEGEAEAEASSPKGKFSLFKSKKPR	+	5762						0.75586	1.87095	-0.307151	-0.204001	-0.148449	0.50237	-2.06101	-0.324469	-0.326002	0.241908	0.146365	0.148489	0	-0.0403485	0.668629	0	0.0874258	0.365096	0	-0.0199187	0.831807	0
UID2983	AHNAK_S5763	___1	Q09666	Neuroblast differentiation-associated protein AHNAK	AHNAK	ASLGSLEGEAEAEASSPKGKFSLFKSKKPRH	+	5763						0.752917	1.39188	-0.399213	0.293998	0.315888	1.26739	-1.8295	-0.881256	-0.409862	-0.502237	0.119886	0.20164	0	-0.0899674	0.325757	0	0.138828	0.14656	0	0.042992	0.62937	0
UID2984	AHNAK_S41	___1	Q09666	Neuroblast differentiation-associated protein AHNAK	AHNAK	AQRDDGVFVQEVTQNSPAARTGVVKEGDQIV		41						0.987598	0.643629	0.921876	-0.381676	-0.59664	1.33222	0.126543	-1.94877	-0.339929	-0.744844	0.0560916	0.63092	0	-0.0100442	0.930876	0	0.121456	0.312464	0	0.0835425	0.478702	0
UID2985	AHNAK_S176	___1	Q09666	Neuroblast differentiation-associated protein AHNAK	AHNAK	TVDVTGREGAKDIDISSPEFKIKIPRHELTE	+	176						0.875307	0.336877	0.960206	0.945678	0.613408	0.763911	-0.825954	-0.965255	-1.15972	-1.54446	-0.0770029	0.380369	0	0.0586722	0.498894	0	0.410392	0.00147956	0	0.511734	0.000396124	DOWN_JNKp38
UID2986	AHNAK_S177	___1	Q09666	Neuroblast differentiation-associated protein AHNAK	AHNAK	VDVTGREGAKDIDISSPEFKIKIPRHELTEI	+	177						0.6647	0.392096	1.09112	0.953334	0.741967	0.699315	-0.968758	-1.10267	-1.06533	-1.40577	-0.128327	0.146582	0	0.0783699	0.3526	0	0.534779	0.00022858	DOWN_Jnki	0.586706	0.000126463	DOWN_JNKp38
UID2987	AHNAK_S5620	___1	Q09666	Neuroblast differentiation-associated protein AHNAK	AHNAK	ALNLDTSKFAGGLHFSGPKVEGGVKGGQIGL	+	5620						1.54667	0.49125	0.280023	-0.320416	0.579401	0.57301	-1.49785	-1.751	0.371111	-0.272199	0.438215	0.0366913	0	-0.251504	0.184035	0	0.676508	0.0052239	DOWN_Jnki	-0.0293728	0.868462	0
UID2988	AHNAK_S4986	___1	Q09666	Neuroblast differentiation-associated protein AHNAK	AHNAK	KIPKFKKPKFGFGAKSPKADIKSPSLDVTVP	+	4986						-1.92132	0.326946	-0.743573	1.25162	0.872561	1.11097	0.253343	0.146461	-0.931148	-0.365865	-1.0037	0.236009	0	-0.704398	0.393581	0	0.0516777	0.948736	0	0.86174	0.302694	0
UID2989	AHNAK_S5830	___1	Q09666	Neuroblast differentiation-associated protein AHNAK	AHNAK	GKHGKLKFGTFGGLGSKSKGHYEVTGSDDET	+	5830						1.8082	0.954458	-0.574484	-0.397775	0.613111	0.40881	-1.74206	-0.811351	-0.304898	0.0459918	0.350871	0.00844398	0	-0.187341	0.0955267	0	0.148538	0.171032	0	-0.0670149	0.51418	0
UID2993	AHNAK_S3483	___1	Q09666	Neuroblast differentiation-associated protein AHNAK	AHNAK	PDWNLKMPKMKMPKFSVSGLKAEGPDVAVDL	+	3483						-0.921029	-1.13852	-0.34407	-0.52574	-0.346613	-0.423296	1.0362	-0.216866	2.1084	0.771533	-0.219291	0.294924	0	-0.0184136	0.927023	0	-0.31134	0.151677	0	-0.691144	0.00881832	UP_JNKp38i
UID2994	AHNAK_S93	___1	Q09666	Neuroblast differentiation-associated protein AHNAK	AHNAK	GHHTVGLKLHRKGDRSPEPGQTWTREVFSSC	+	93						1.40098	-0.586696	1.75104	0.2201	-0.148629	-0.179918	-0.18878	-1.5385	0.289107	-1.01871	-0.163714	0.524422	0	0.325445	0.224225	0	0.523388	0.0687507	0	0.3822	0.161207	0
UID2995	AHNAK_S5731	___1	Q09666	Neuroblast differentiation-associated protein AHNAK	AHNAK	KFNFSKPKGKGGVTGSPEASISGSKGDLKSS	+	5731						-0.681421	1.49669	-1.45978	0.211957	-0.160386	0.63727	-0.128392	1.1137	-1.48975	0.460111	0.211424	0.349475	0	-0.176747	0.429779	0	-0.22885	0.313732	0	-0.0223584	0.918616	0
UID2996	AHNAK_S5735	___1	Q09666	Neuroblast differentiation-associated protein AHNAK	AHNAK	SKPKGKGGVTGSPEASISGSKGDLKSSKASL	+	5735						-1.74364	1.09874	-1.45696	-0.114197	0.441405	0.361537	0.598157	0.22873	-0.63134	1.21757	0.13177	0.656721	0	-0.337742	0.272605	0	-0.34115	0.268201	0	-0.306913	0.315231	0
UID2997	AHNAK_S5737	___1	Q09666	Neuroblast differentiation-associated protein AHNAK	AHNAK	PKGKGGVTGSPEASISGSKGDLKSSKASLGS	+	5737						-0.967814	0.880004	-1.78588	-0.672065	-0.283469	0.151455	0.501881	1.19651	-0.341415	1.32079	0.268254	0.187779	0	-0.26325	0.195175	0	-0.470418	0.0371397	0	-0.389039	0.0716671	0
UID2998	AHNAK_S5739	___1	Q09666	Neuroblast differentiation-associated protein AHNAK	AHNAK	GKGGVTGSPEASISGSKGDLKSSKASLGSLE	+	5739						0.425233	0.353321	-1.29843	-1.45967	-0.55991	-0.373558	-0.26595	0.350256	1.07482	1.75389	0.389567	0.00334843	0	-0.200985	0.0609828	0	-0.313094	0.0101617	0	-0.615393	0.000225867	UP_JNKp38i
UID2999	AHNAK_S5841	___1	Q09666	Neuroblast differentiation-associated protein AHNAK	AHNAK	GGLGSKSKGHYEVTGSDDETGKLQGSGVSLA	+	5841						-1.09777	1.10511	-1.76678	0.27111	-0.0276484	0.826872	0.387433	0.778029	-1.19349	0.717139	0.255342	0.473252	0	-0.389875	0.28484	0	-0.452095	0.221077	0	-0.173169	0.62318	0
UID3000	AHNAK_S5857	___1	Q09666	Neuroblast differentiation-associated protein AHNAK	AHNAK	DDETGKLQGSGVSLASKKSRLSSSSSNDSGN	+	5857						1.57867	-0.439426	1.23271	-0.182404	0.350246	-0.521677	-0.614611	-1.75006	0.831504	-0.484954	0.0261909	0.959071	0	0.359795	0.48853	0	1.00569	0.0796154	0	0.207253	0.686431	0
UID3001	AHNAK_S5769	___1	Q09666	Neuroblast differentiation-associated protein AHNAK	AHNAK	EGEAEAEASSPKGKFSLFKSKKPRHRSNSFS	+	5769						0.797687	-0.400537	1.55369	0.328497	1.19843	-0.0942298	-0.549567	-0.0543221	-1.57435	-1.2053	-0.122167	0.343816	0	0.0640011	0.611535	0	0.204518	0.132518	0	0.383507	0.0149326	0
UID3003	AHNAK_S5448	___1	Q09666	Neuroblast differentiation-associated protein AHNAK	AHNAK	LKGPGVDVNLKGPRISAPNVDFNLEGPKVKG	+	5448						0.293864	0.219015	-0.460071	-0.0764253	0.560129	2.08487	-1.91774	-0.538953	-0.0274777	-0.13721	0.0382125	0.655934	0	-0.115853	0.200673	0	0.0699241	0.422604	0	-0.0135388	0.873774	0
UID3005	AHNAK_S5780	___1	Q09666	Neuroblast differentiation-associated protein AHNAK	AHNAK	KGKFSLFKSKKPRHRSNSFSDEREFSGPSTP	+	5780						-0.362886	1.5206	-1.70019	0.0103762	-0.866454	0.0299036	-0.330015	1.4638	-0.44582	0.680687	0.399678	0.172473	0	-0.119765	0.66327	0	-0.39632	0.175655	0	-0.270148	0.339096	0
UID3006	AHNAK_S5782	___1	Q09666	Neuroblast differentiation-associated protein AHNAK	AHNAK	KFSLFKSKKPRHRSNSFSDEREFSGPSTPTG	+	5782						-0.361713	0.585637	-0.716281	-0.479302	-1.37591	-1.1432	0.168944	0.344234	1.44795	1.52964	0.152404	0.141076	0	0.142098	0.165932	0	-0.183459	0.0857577	0	-0.448048	0.00169955	0
UID3007	AHNAK_S5784	___1	Q09666	Neuroblast differentiation-associated protein AHNAK	AHNAK	SLFKSKKPRHRSNSFSDEREFSGPSTPTGTL	+	5784						0.894736	0.242819	-0.680574	-0.419301	-1.15867	-1.26439	0.253827	-0.600708	1.81468	0.917587	0.239983	0.0607535	0	0.141923	0.229305	0	-0.0807647	0.478432	0	-0.411027	0.00634761	0
UID3008	AHNAK_S5031	___1	Q09666	Neuroblast differentiation-associated protein AHNAK	AHNAK	GKGKKSKFKMPKIHMSGPKIKAKKQGFDLNV	+	5031						1.59106	0.819005	0.664289	-0.0569644	0.759517	0.458288	-1.25106	-1.14269	-0.92286	-0.918585	0.343886	0.0345642	0	-0.116454	0.406912	0	0.572478	0.00322921	DOWN_Jnki	0.467122	0.00915054	0
UID3010	AHNAK_S2387	___1	Q09666	Neuroblast differentiation-associated protein AHNAK	AHNAK	PKFKMPDMHFKAPKISMPDLDLHLKSPKAKG	+	2387						-1.61979	0.313358	-1.34287	0.941809	0.755914	1.26293	0.0517721	0.500443	-1.06242	0.198842	-0.365898	0.622145	0	-0.977983	0.210169	0	-0.385257	0.604186	0	0.186922	0.79994	0
UID3011	AHNAK_S2397	___1	Q09666	Neuroblast differentiation-associated protein AHNAK	AHNAK	KAPKISMPDLDLHLKSPKAKGEVDVDVPKLE	+	2397						-1.72228	0.457206	-1.37375	0.849478	0.600543	1.33401	0.08701	0.420386	-0.908721	0.256122	-0.265916	0.695046	0	-0.882616	0.216537	0	-0.370326	0.587066	0	0.0460629	0.945562	0
UID3014	AHNAK_S508	___1	Q09666	Neuroblast differentiation-associated protein AHNAK	AHNAK	MIIQKPKISMQDVDLSLGSPKLKGDIKVSAP	+	508						0.72146	0.234588	0.661652	0.631927	0.636001	1.45906	-1.53305	-0.741512	-1.10989	-0.960233	-0.0304572	0.753145	0	-0.0723217	0.46254	0	0.321972	0.0101918	0	0.303524	0.0134215	0
UID3015	AHNAK_S511	___1	Q09666	Neuroblast differentiation-associated protein AHNAK	AHNAK	QKPKISMQDVDLSLGSPKLKGDIKVSAPGVQ	+	511						1.01138	0.878337	-0.618714	-0.331473	-0.25565	1.0166	-2.03709	-0.811448	0.303011	0.845045	0.198741	0.0852815	0	-0.119748	0.26762	0	0.13285	0.223216	0	-0.146838	0.183035	0
UID3016	AHNAK_S570	___1	Q09666	Neuroblast differentiation-associated protein AHNAK	AHNAK	PRLGSPSGKTGTCRISMSEVDLNVAAPKVKG	+	570						0.233252	0.426305	0.672319	0.640959	0.943	1.43091	-1.38685	-0.887844	-0.805864	-1.26619	-0.0508526	0.544234	0	-0.082507	0.335292	0	0.279106	0.0096669	0	0.263344	0.0127051	0
UID3017	AHNAK_S572	___1	Q09666	Neuroblast differentiation-associated protein AHNAK	AHNAK	LGSPSGKTGTCRISMSEVDLNVAAPKVKGGV		572						0.0934585	0.551721	-0.0272102	0.740683	0.536384	1.65528	-1.46433	-0.0738278	-0.322072	-1.69009	-0.00504542	0.967188	0	-0.109197	0.386545	0	0.166331	0.202003	0	0.201348	0.131872	0
UID3018	AHNAK_S135	___1	Q09666	Neuroblast differentiation-associated protein AHNAK	AHNAK	EYQRIYTTKIKPRLKSEDGVEGDLGETQSRT	+	135						-1.36	-0.440673	-0.343819	1.17382	0.662654	1.95988	-0.14827	-0.00683201	-0.885651	-0.611116	-0.218051	0.112575	0	-0.14858	0.256943	0	0.0816534	0.519766	0	0.192861	0.152872	0
UID3019	AHNAK_S210	___1	Q09666	Neuroblast differentiation-associated protein AHNAK	AHNAK	VDVETQSGKTVIRLPSGSGAASPTGSAVDIR	+	210						-0.063882	0.451009	-0.0553383	-0.134009	-2.02763	-0.947167	1.27131	1.46474	0.0371049	0.00386404	0.0482606	0.606324	0	0.23319	0.0344478	0	-0.244905	0.0284231	0	-0.019281	0.835555	0
UID3020	AHNAK_S212	___1	Q09666	Neuroblast differentiation-associated protein AHNAK	AHNAK	VETQSGKTVIRLPSGSGAASPTGSAVDIRAG	+	212						0.483827	0.785939	-0.61438	0.156446	-1.65699	-1.23374	1.34589	1.24031	-0.259687	-0.247627	0.189362	0.0719848	0	0.266641	0.0202329	0	-0.333647	0.00716488	0	0.00541222	0.953602	0
UID3021	AHNAK_S216	___1	Q09666	Neuroblast differentiation-associated protein AHNAK	AHNAK	SGKTVIRLPSGSGAASPTGSAVDIRAGAISA	+	216						-0.932	-0.484041	-0.147607	-0.44897	1.51823	1.99996	-1.03816	0.0863173	-0.532102	-0.021635	-0.0702142	0.490214	0	-0.352567	0.00780183	0	0.030441	0.761571	0	-0.00367008	0.970721	0
UID3023	AHNAK_S4903	___1	Q09666	Neuroblast differentiation-associated protein AHNAK	AHNAK	PRLDFEGPDAKLSGPSLKMPSLEISAPKVTA	+	4903						0.973242	-1.08578	0.546797	-0.155446	-0.805274	-1.38313	0.378985	-0.714567	1.76078	0.484385	-0.0633495	0.759985	0	0.324338	0.147091	0	0.0913926	0.660574	0	-0.23307	0.280217	0
UID3024	AHNAK_S4908	___1	Q09666	Neuroblast differentiation-associated protein AHNAK	AHNAK	EGPDAKLSGPSLKMPSLEISAPKVTAPDVDL	+	4908						1.56538	1.09195	-1.39847	0.0158193	0.46437	0.388381	0.478182	-1.47009	-0.579175	-0.556354	0.213815	0.0670374	0	-0.118308	0.270865	0	-0.0206804	0.840636	0	-0.0130791	0.898716	0
UID3025	AHNAK_S5099	___1	Q09666	Neuroblast differentiation-associated protein AHNAK	AHNAK	MFGKMYFPDVEFDIKSPKFKAEAPLPSPKLE	+	5099						-1.62931	0.147213	-0.562474	1.71104	0.664145	1.37412	-0.344899	-0.532704	-0.466301	-0.360822	-0.349136	0.156267	0	-0.118081	0.608495	0	0.268909	0.261184	0	0.26221	0.272218	0
UID3027	AHNAK_S5332	___1	Q09666	Neuroblast differentiation-associated protein AHNAK	AHNAK	ASVPSMKVHAPGLNLSGVGGKMQVGGDGVKV	+	5332						1.29433	1.10796	-0.347877	-0.193299	-0.708522	0.400062	-2.13215	-0.444248	0.57987	0.443872	0.23448	0.0729351	0	-0.0185382	0.872766	0	0.162129	0.188878	0	-0.124664	0.300342	0
UID3028	AHNAK_S5464	___1	Q09666	Neuroblast differentiation-associated protein AHNAK	AHNAK	APNVDFNLEGPKVKGSLGATGEIKGPTVGGG	+	5464						-0.143039	-0.643811	-0.230768	-0.665804	-0.71687	-0.639189	0.107643	-0.702837	1.94968	1.685	0.0143877	0.893465	0	0.0602517	0.578997	0	-0.0395193	0.71416	0	-0.594178	0.000647997	UP_JNKp38i
UID3029	AHNAK_S3426	___1	Q09666	Neuroblast differentiation-associated protein AHNAK	AHNAK	SSPKVSMPDVELNLKSPKVKGDLDIAGPNLE	+	3426						-1.84699	-0.393802	-0.464927	1.64487	-0.112335	0.210981	1.01205	0.946213	-0.637686	-0.358379	-0.714376	0.0450908	0	0.225815	0.468391	0	-0.162542	0.598357	0	0.454431	0.166249	0
UID3030	AHNAK_S5400	___1	Q09666	Neuroblast differentiation-associated protein AHNAK	AHNAK	VSVGAPDLSLEASEGSIKLPKMKLPQFGIST	+	5400						-0.549908	1.22958	-1.37997	-0.921258	-0.131424	0.161591	-0.908755	0.442309	0.238194	1.81965	0.275807	0.115147	0	-0.215712	0.202756	0	-0.169763	0.305622	0	-0.403321	0.0335959	0
UID9916	AHNAK_T5794	___1	Q09666	Neuroblast differentiation-associated protein AHNAK	AHNAK	RSNSFSDEREFSGPSTPTGTLEFEGGEVSLE	+	5794						-1.405	-0.808048	1.97668	0.876707	-0.859587	0.616103	-0.724656	0.139071	0.184945	0.00378716	-0.219185	0.0383206	0	0.133978	0.164625	0	0.148778	0.128347	0	0.115279	0.223773	0
UID9917	AHNAK_T5824	___1	Q09666	Neuroblast differentiation-associated protein AHNAK	AHNAK	EGGKVKGKHGKLKFGTFGGLGSKSKGHYEVT	+	5824						-0.307048	1.38135	-1.3473	0.213541	0.660921	1.29177	-0.887433	0.262406	-1.46197	0.19377	0.398353	0.232621	0	-0.556822	0.110136	0	-0.0917798	0.772444	0	0.0242556	0.938907	0
UID9919	AHNAK_T5845	___1	Q09666	Neuroblast differentiation-associated protein AHNAK	AHNAK	SKSKGHYEVTGSDDETGKLQGSGVSLASKKS		5845						1.5737	-0.24643	0.725572	0.0330055	0.284201	-0.563259	-0.493139	-2.00603	1.06387	-0.371493	0.167177	0.73066	0	0.305031	0.534004	0	0.957668	0.0784103	0	0.0194618	0.967895	0
UID5310	AHNAK2_S5542	___1	Q8IVF2	Protein AHNAK2	AHNAK2	EPHTQARVYTTMTQHSRTQEGTEEAPIQATP	+	5542	+					-0.864015	-1.11923	1.05644	0.95026	-1.03879	-0.983071	1.61256	0.357348	-0.30807	0.336569	-0.503121	0.00376902	UP_ANI	0.507991	0.00358009	DOWN_p38i	0.00463812	0.970119	0	0.249446	0.0743926	0
UID5307	AHNAK2_S3408	___1	Q8IVF2	Protein AHNAK2	AHNAK2	KVEMPSFKMPKVDLKSPQVDIKGPKLDLKVP	+	3408		+				-1.01823	-1.06224	1.23339	1.41402	0.718678	0.451818	0.539376	-0.175665	-0.871248	-1.2299	-1.50727	2.89575e-05	UP_ANI	0.470849	0.0220819	0	0.728055	0.00263135	DOWN_Jnki	1.51386	2.81234e-05	DOWN_JNKp38
UID5295	AHNAK2_S1112	___1	Q8IVF2	Protein AHNAK2	AHNAK2	KGPQVDVKGPKLDLKSPKAEVTAPDVEVSLP	+	1112		+				-0.182278	-1.09577	1.64128	0.993864	0.948603	0.530095	-0.106795	-1.26255	-0.399332	-1.06712	-1.03454	0.00504215	UP_ANI	0.305734	0.276984	0	1.05868	0.00447168	DOWN_Jnki	1.08435	0.00394114	DOWN_JNKp38
UID5289	AHNAK2_S4477	___1	Q8IVF2	Protein AHNAK2	AHNAK2	KFKMPKFKMPSFGMLSPGKSIEVSVDVSAPK	+	4477		+				-0.905809	-0.318151	0.371497	1.36137	1.18748	1.44952	-0.742142	-0.544543	-0.924369	-0.934858	-0.880749	0.0030501	UP_ANI	-0.269312	0.221665	0	0.899433	0.00272002	DOWN_Jnki	1.06998	0.00101282	DOWN_JNKp38
UID5294	AHNAK2_S5175	___1	Q8IVF2	Protein AHNAK2	AHNAK2	QPSCRKPDAEVLTVESPEEEAMTKYSQESWF	+	5175						-1.64333	-0.659202	0.964674	1.16524	0.554913	0.920875	0.178379	0.496091	-1.29471	-0.682941	-0.803269	0.000675099	UP_ANI	0.118545	0.428051	0	0.263763	0.10278	0	0.744393	0.00106149	DOWN_JNKp38
UID5304	AHNAK2_S4185	___1	Q8IVF2	Protein AHNAK2	AHNAK2	PSMQGDLKTTDLSIQSPSADLEVQAGQVDVK	+	4185			+		+	-1.22111	-0.653066	0.0949134	1.68109	0.86945	1.29305	-0.425098	0.121657	-0.688721	-1.07217	-0.692619	0.00997495	UP_ANI	-0.0733377	0.723877	0	0.394573	0.0875078	0	0.671124	0.0115762	DOWN_JNKp38
UID5305	AHNAK2_S1710	___1	Q8IVF2	Protein AHNAK2	AHNAK2	PSMQGDLKTTDLSIQSPSADLEVQAGQVNVK	+	1710						-1.50824	-0.873579	0.352191	1.57149	0.600354	1.10523	0.232718	0.321843	-0.850345	-0.95166	-0.652135	0.00196506	UP_ANI	0.0330355	0.817023	0	0.207374	0.174519	0	0.564311	0.00431975	DOWN_JNKp38
UID5287	AHNAK2_S593	___1	Q8IVF2	Protein AHNAK2	AHNAK2	GQIRMPKFKIPSLGWSPSKHTKTGREKATED	+	593						0.978821	1.50491	-0.980116	-0.73451	0.754591	0.636083	-1.26934	-1.24302	-0.0292985	0.381878	0.708586	0.000135676	DOWN_ANI	-0.524103	0.000880811	UP_p38i	0.134638	0.203655	0	-0.348897	0.00809248	0
UID5288	AHNAK2_S595	___1	Q8IVF2	Protein AHNAK2	AHNAK2	IRMPKFKIPSLGWSPSKHTKTGREKATEDTE		595						0.396603	1.44512	-1.20922	-0.227854	1.25628	0.627763	-1.32428	-1.17389	-0.134196	0.343682	0.510409	0.012001	DOWN_ANI	-0.516997	0.0113035	UP_p38i	0.16518	0.315131	0	-0.25632	0.136604	0
UID5297	AHNAK2_S5706	___1	Q8IVF2	Protein AHNAK2	AHNAK2	QEKAGWFRFPKLGFSSSPTKKSKSTEDGAEL		5706						1.95166	1.16368	-0.645341	-0.903941	0.239987	-0.24756	-0.896747	-1.23166	0.264315	0.305607	0.722294	0.000278254	DOWN_ANI	-0.238726	0.0653714	0	0.0896761	0.440676	0	-0.328148	0.0197137	0
UID5298	AHNAK2_S5707	___1	Q8IVF2	Protein AHNAK2	AHNAK2	EKAGWFRFPKLGFSSSPTKKSKSTEDGAELE	+	5707						1.85374	1.04539	-0.466671	-1.13982	0.260042	0.159124	-1.24067	-1.06897	0.287618	0.310209	0.654296	0.000486963	DOWN_ANI	-0.294161	0.0298821	0	0.102111	0.379065	0	-0.320105	0.0211278	0
UID5299	AHNAK2_S509	___1	Q8IVF2	Protein AHNAK2	AHNAK2	FAFSTEKEPERERRLSTPQRGKRQDASSKAG	+	509						0.800063	0.698937	-1.09124	-0.625397	-1.75876	-0.902549	0.342422	1.10563	0.619959	0.810931	0.709931	0.00312446	DOWN_ANI	0.20856	0.240366	0	-0.698684	0.00340569	UP_JNKi	-0.694894	0.0035066	UP_JNKp38i
UID10474	AHNAK2_T228	___1	Q8IVF2	Protein AHNAK2	AHNAK2	GKEKEDTDVADGCRETPTKTLEGDGDQERLI	+	228						1.20268	-0.609167	1.13123	1.02783	0.765773	0.455264	-1.26947	-0.91841	-0.852723	-0.933009	-0.108408	0.309685	0	0.0649544	0.532949	0	0.301008	0.0183858	0	0.273161	0.0276074	0
UID10475	AHNAK2_T4418	___1	Q8IVF2	Protein AHNAK2	AHNAK2	VNVPKLDLKGPKVEVTSPNLDVSLPSMEVDI		4418						-0.837122	-0.241561	0.749077	1.52586	0.446397	0.462297	0.750032	0.049653	-1.17387	-1.73076	-0.478908	0.00563922	0	0.195104	0.155508	0	0.210671	0.129281	0	0.739661	0.000482259	DOWN_JNKp38
UID16734	AHNAK2_S294	___2	Q8IVF2	Protein AHNAK2	AHNAK2	HSSSEAYEPRDAHDVSPTSTDTEAQLTVERQ	+	294						1.57454	-0.67402	0.409349	-0.240521	0.46971	-0.851913	-0.550429	-1.13445	1.68357	-0.685839	0.0890892	0.725445	0	0.0670921	0.791012	0	0.225701	0.384817	0	-0.100926	0.691114	0
UID21922	AHNAK2_T298	___2	Q8IVF2	Protein AHNAK2	AHNAK2	EAYEPRDAHDVSPTSTDTEAQLTVERQEQKA	+	298						1.57454	-0.67402	0.409349	-0.240521	0.46971	-0.851913	-0.550429	-1.13445	1.68357	-0.685839	0.0890892	0.725445	0	0.0670921	0.791012	0	0.225701	0.384817	0	-0.100926	0.691114	0
UID5285	AHNAK2_S294	___1	Q8IVF2	Protein AHNAK2	AHNAK2	HSSSEAYEPRDAHDVSPTSTDTEAQLTVERQ	+	294						-1.56761	0.855458	-1.75777	0.58342	-0.407349	0.612984	0.183363	1.05222	-0.324661	0.76994	0.043611	0.834809	0	-0.130208	0.538577	0	-0.227388	0.295759	0	-0.15282	0.472709	0
UID5286	AHNAK2_S260	___1	Q8IVF2	Protein AHNAK2	AHNAK2	KPRVGRGRQSQRERLSWPKFQSIKSKRGPGP	+	260						0.474874	-1.16937	1.70856	-1.59475	0.32308	-1.05132	0.288654	0.26622	-0.00804794	0.762092	-0.0169052	0.846579	0	0.0176105	0.84028	0	-0.00922527	0.91583	0	-0.0133903	0.878134	0
UID5290	AHNAK2_S842	___1	Q8IVF2	Protein AHNAK2	AHNAK2	TAKDSKFKMPKFKMPSFGVSAPGKSMEDSVD	+	842						-0.882333	0.21694	-1.34353	-0.575256	-0.0993952	-0.416977	0.0781083	2.26105	-0.0917439	0.853137	0.245821	0.428907	0	-0.275048	0.378752	0	-0.83509	0.0240881	0	-0.52565	0.115055	0
UID5291	AHNAK2_S846	___1	Q8IVF2	Protein AHNAK2	AHNAK2	SKFKMPKFKMPSFGVSAPGKSMEDSVDVSAP	+	846						-1.44725	0.218256	-1.25132	-0.253543	0.0374141	0.0549398	0.198833	2.14196	-0.374334	0.675039	0.0648217	0.866261	0	-0.375295	0.34506	0	-0.903605	0.0443296	0	-0.42425	0.289945	0
UID5292	AHNAK2_S4962	___1	Q8IVF2	Protein AHNAK2	AHNAK2	EGKGSPLKMPKIKLPSFRWSPKKETGPKVDP	+	4962						0.829359	0.343005	0.943247	0.152683	-1.2038	-1.32821	0.576386	-1.57249	1.11452	0.145307	0.0121995	0.958284	0	0.579066	0.0361444	0	0.333915	0.180694	0	-0.0261589	0.910728	0
UID5293	AHNAK2_S4966	___1	Q8IVF2	Protein AHNAK2	AHNAK2	SPLKMPKIKLPSFRWSPKKETGPKVDPECSV	+	4966						2.09616	-0.19258	1.02918	-0.0702824	-0.164706	-0.404315	-0.707121	-1.48687	0.497318	-0.596788	0.318027	0.5573	0	0.514369	0.351932	0	1.06141	0.07804	0	0.356296	0.512211	0
UID5296	AHNAK2_S4785	___1	Q8IVF2	Protein AHNAK2	AHNAK2	SRLDLTGPHFESSILSPCEDVTLTKYQVTVP	+	4785						-1.30526	-0.561039	0.468666	1.12657	1.08602	1.58956	-0.911602	-0.131064	-0.606572	-0.755286	-0.434284	0.00673441	0	-0.135539	0.277978	0	0.330952	0.023464	0	0.370997	0.0142843	0
UID5300	AHNAK2_S280	___1	Q8IVF2	Protein AHNAK2	AHNAK2	QSIKSKRGPGPQRSHSSSEAYEPRDAHDVSP	+	280						0.407475	0.138734	1.7376	0.709054	0.447483	-0.244571	0.124043	-1.8845	-0.250827	-1.18449	-0.214228	0.241526	0	0.252926	0.174458	0	0.474247	0.024872	0	0.437596	0.034253	0
UID5302	AHNAK2_S282	___1	Q8IVF2	Protein AHNAK2	AHNAK2	IKSKRGPGPQRSHSSSEAYEPRDAHDVSPTS		282						-0.793553	0.909601	1.2343	0.330671	-0.600006	-0.388762	0.243339	-2.12269	0.339311	0.847794	-0.127623	0.453166	0	0.224937	0.203843	0	0.303381	0.100308	0	0.0332826	0.841904	0
UID5303	AHNAK2_S2336	___1	Q8IVF2	Protein AHNAK2	AHNAK2	PKFKMLSFGVSALGKSIEASADVSALKVEAD	+	2336						0.578132	-0.439484	-0.800539	-0.845099	-0.460081	-1.27753	0.00102435	0.00179808	1.52278	1.71899	0.330989	0.0591227	0	0.017061	0.911251	0	-0.305793	0.0762579	0	-0.906625	0.000427186	UP_JNKp38i
UID5306	AHNAK2_S1712	___1	Q8IVF2	Protein AHNAK2	AHNAK2	MQGDLKTTDLSIQSPSADLEVQAGQVNVKLP		1712						-1.52254	-0.673784	0.305408	1.41584	0.709432	0.992348	0.264448	0.580546	-1.24685	-0.824838	-0.491368	0.00505752	0	0.00244141	0.984769	0	0.109905	0.402413	0	0.475735	0.00596934	0
UID5308	AHNAK2_S4419	___1	Q8IVF2	Protein AHNAK2	AHNAK2	NVPKLDLKGPKVEVTSPNLDVSLPSMEVDIQ	+	4419						0.591744	-1.00022	1.68907	1.58978	-0.29426	-0.142688	-0.0370276	-0.999712	-0.393439	-1.00324	-0.25743	0.0386096	0	0.259418	0.0375111	0	0.301292	0.0205723	0	0.326421	0.014471	0
UID5309	AHNAK2_S765	___1	Q8IVF2	Protein AHNAK2	AHNAK2	EGASLKGHLPKVQRPSLKMPKVDLKGPKLDL	+	765						1.67019	-0.39844	1.19607	-0.366406	0.109703	-0.622688	-0.423173	-1.27563	1.12165	-1.01128	0.0816781	0.823145	0	0.248059	0.50358	0	0.467142	0.225477	0	0.132891	0.716943	0
UID10720	AJUBA_T114	___1	Q96IF1	LIM domain-containing protein ajuba	AJUBA	LPLPQSLPPDFRLEPTAPALSPRSSFASSSA		114						0.374469	-1.11535	1.07625	0.745095	-0.605053	0.797855	-1.47679	1.40023	-0.453408	-0.743295	-0.165712	0.277253	0	0.105326	0.478697	0	0.122747	0.412036	0	0.195191	0.207619	0
UID6449	AJUBA_S119	___1	Q96IF1	LIM domain-containing protein ajuba	AJUBA	SLPPDFRLEPTAPALSPRSSFASSSASDASK	+	119						0.343361	-0.0533642	0.299912	-0.805239	-1.45719	0.220979	-0.0613502	-1.3488	1.59052	1.27117	0.0400809	0.690602	0	0.0368318	0.714289	0	0.0455966	0.651236	0	-0.16968	0.121615	0
UID6450	AJUBA_S263	___1	Q96IF1	LIM domain-containing protein ajuba	AJUBA	AAGPLERRGAQPGRHSVTGYGDCAVGARYQD	+	263						1.28656	1.72499	-0.948422	-1.02279	0.758123	-0.851035	0.316499	-0.901491	-0.45144	0.0890041	0.258803	0.0259644	0	-0.0975577	0.326033	0	-0.0719997	0.461491	0	-0.0835597	0.39591	0
UID6451	AJUBA_S175	___1	Q96IF1	LIM domain-containing protein ajuba	AJUBA	NRTSGISMGYDQRHGSPLPAGPCLFGPPLAG	+	175						0.107303	1.09587	-1.15415	1.04608	-0.813702	-0.613917	-0.717754	1.85117	-0.572886	-0.228018	0.10184	0.549054	0	0.102486	0.54659	0	-0.0964227	0.569987	0	0.0538107	0.749256	0
UID6452	AJUBA_S79	___1	Q96IF1	LIM domain-containing protein ajuba	AJUBA	AREQGSLDAERNQRGSFEAPRYEGSFPAGPP	+	79						-0.833213	-0.610831	-0.588684	-1.06748	-0.856546	-0.450235	1.36837	0.414228	1.20621	1.41818	0.022935	0.822301	0	-0.0377765	0.712312	0	-0.371816	0.00659132	0	-0.462834	0.0020538	0
UID10673	AKAP1_T533	___1	Q92667	A-kinase anchor protein 1, mitochondrial	AKAP1	DSCTETSSSPRDKAITPPLPESTVPFSNGVL	+	533						0.388558	-0.000307213	-1.89602	0.329781	0.725709	1.68986	-1.09877	0.435363	0.0302484	-0.604418	0.0618862	0.500035	0	-0.126079	0.190156	0	-0.0285873	0.752253	0	-0.0314125	0.728888	0
UID6194	AKAP1_S150	___1	Q92667	A-kinase anchor protein 1, mitochondrial	AKAP1	LTGGEAKSIPLECPLSSPKGVLFSSKSAEVC		150						-0.133202	-0.222755	-0.157328	0.779212	1.05858	1.7654	-1.59893	-0.442841	-1.14112	0.0929842	-0.0796466	0.506428	0	-0.179362	0.158243	0	0.216957	0.0974425	0	0.136025	0.270349	0
UID6195	AKAP1_S151	___1	Q92667	A-kinase anchor protein 1, mitochondrial	AKAP1	TGGEAKSIPLECPLSSPKGVLFSSKSAEVCK		151						0.293903	-0.0601017	0.616036	0.849276	1.13569	1.25401	-1.06305	-1.72245	-0.670218	-0.633095	-0.158359	0.119622	0	-0.118866	0.225559	0	0.546609	0.000444376	DOWN_Jnki	0.356016	0.00510776	0
UID6196	AKAP1_S444	___1	Q92667	A-kinase anchor protein 1, mitochondrial	AKAP1	SPPPKTYVSCLKSLLSSPTKDSKPNISAHHI	+	444						-0.759082	-0.387443	0.357987	-0.00335858	0.0886421	0.699843	-1.10105	1.98281	-1.46832	0.589969	-0.163	0.498624	0	-0.0471093	0.842562	0	-0.0572378	0.809436	0	0.133881	0.576303	0
UID6197	AKAP1_S445	___1	Q92667	A-kinase anchor protein 1, mitochondrial	AKAP1	PPPKTYVSCLKSLLSSPTKDSKPNISAHHIS	+	445						0.248456	0.0255327	0.603915	0.809292	1.54633	0.831959	-0.680277	-0.913418	-0.744628	-1.72716	-0.133343	0.249425	0	-0.11296	0.322834	0	0.351949	0.0125024	0	0.454728	0.00346776	0
UID382	AKAP10_S281	___1	O43572	A-kinase anchor protein 10, mitochondrial	AKAP10	ESSSTLTVASRNSPASPLKELSGKLMKSIEQ	+	281						0.82171	-0.320888	0.414632	-0.0854713	1.43198	1.39315	-0.589251	-0.643613	-0.789205	-1.63305	0.011712	0.899941	0	-0.170288	0.0990205	0	0.106569	0.27366	0	0.187715	0.0741975	0
UID383	AKAP10_S187	___1	O43572	A-kinase anchor protein 10, mitochondrial	AKAP10	HSLNTVKQSSLAEPVSPSKKHETTASFLTDS	+	187						-0.0484754	2.36385	-0.746952	0.12059	-0.861181	0.231096	-1.20004	0.675006	-0.221741	-0.312158	0.141256	0.243877	0	0.000178825	0.998762	0	-0.00486563	0.966316	0	-0.00443993	0.969261	0
UID11093	AKAP11_T1244	___1	Q9UKA4	A-kinase anchor protein 11	AKAP11	KNPCLNVQSQRSVSPTFLNPSDENLKTLCNF		1244						1.4337	-1.24301	1.11206	-1.49442	0.777777	-0.459858	0.82705	-0.0659636	-0.319106	-0.568235	0.0247895	0.837887	0	-0.0302925	0.802722	0	-0.0494634	0.684458	0	0.0218449	0.856873	0
UID8288	AKAP11_S18	___1	Q9UKA4	A-kinase anchor protein 11	AKAP11	TFRNNHMKTKASVRKSFSEDVFQSVKSLLQS	+	18						0.774837	-1.52129	-0.674171	-0.270531	-1.03197	0.0988221	1.73741	0.548875	0.912618	-0.574594	0.0128401	0.924697	0	-0.000748281	0.995604	0	-0.209258	0.15356	0	-0.0830775	0.546131	0
UID8290	AKAP11_S1242	___1	Q9UKA4	A-kinase anchor protein 11	AKAP11	KVKNPCLNVQSQRSVSPTFLNPSDENLKTLC		1242						0.740925	-0.0904559	0.621052	-0.516963	1.67922	-1.32917	0.519455	-1.39075	0.580535	-0.813847	0.0509081	0.817645	0	-0.0229173	0.917201	0	0.0908806	0.681895	0	0.0314369	0.886639	0
UID8291	AKAP11_S133	___1	Q9UKA4	A-kinase anchor protein 11	AKAP11	SHPSGMLCVMRVSPTSPRLRIDFIFSLLSKY	+	133						-0.628569	-0.894812	1.77547	-0.0657245	1.50317	-0.494279	0.672393	-0.250227	-0.408101	-1.20933	-0.143813	0.193773	0	0.0311746	0.764834	0	0.0572731	0.585506	0	0.147996	0.182594	0
UID9876	AKAP12_T608	___1	Q02952	A-kinase anchor protein 12	AKAP12	EEGATSDGEKKREGVTPWASFKKMVTPKKRV		608						-1.77572	-0.982415	0.366759	0.137511	1.46966	-0.657244	1.08072	0.905518	-0.27882	-0.265965	-0.523473	0.0381128	UP_ANI	-0.0494441	0.81746	0	-0.23779	0.286394	0	0.168327	0.441181	0
UID2791	AKAP12_S514	___1	Q02952	A-kinase anchor protein 12	AKAP12	EVEMLSSQERMKVQGSPLKKLFTSTGLKKLS	+	514						1.49581	1.5321	-0.650994	-1.08721	0.435627	-0.473991	-0.154959	-1.48312	0.413054	-0.0263143	1.3728	0.00136217	DOWN_ANI	-0.489609	0.113435	0	-0.0288387	0.918374	0	-0.612054	0.0579926	0
UID14233	AKAP12_S696	___2	Q02952	A-kinase anchor protein 12	AKAP12	ALICVGSSKKRARRGSSSDEEGGPKAMGGDH	+	696						1.523	-1.22807	0.994639	-0.789842	0.592113	-1.61173	0.466533	-0.471519	0.391169	0.133701	0.00962782	0.969114	0	0.130778	0.602559	0	0.0224062	0.928218	0	-0.0341864	0.890718	0
UID14234	AKAP12_S698	___2	Q02952	A-kinase anchor protein 12	AKAP12	ICVGSSKKRARRGSSSDEEGGPKAMGGDHQK	+	698						1.523	-1.22807	0.994639	-0.789842	0.592113	-1.61173	0.466533	-0.471519	0.391169	0.133701	0.00962782	0.969114	0	0.130778	0.602559	0	0.0224062	0.928218	0	-0.0341864	0.890718	0
UID2780	AKAP12_S612	___1	Q02952	A-kinase anchor protein 12	AKAP12	TSDGEKKREGVTPWASFKKMVTPKKRVRRPS	+	612						-1.73098	-0.571257	-0.0159194	-0.0537158	1.67902	-0.518001	1.54915	-0.378145	0.166814	-0.126968	-0.297495	0.241828	0	-0.163983	0.504163	0	-0.165314	0.500823	0	-0.0145883	0.951834	0
UID2781	AKAP12_S1395	___1	Q02952	A-kinase anchor protein 12	AKAP12	VPIIDGAKEVSSLEGSPPPCLGQEEAVCTKI	+	1395						1.02872	1.07602	-0.207466	-0.118402	-2.22556	0.704101	-0.365626	-0.588015	-0.179229	0.875453	0.126423	0.294196	0	0.0621864	0.594732	0	0.0326526	0.778367	0	-0.0531622	0.64835	0
UID2782	AKAP12_S598	___1	Q02952	A-kinase anchor protein 12	AKAP12	LAEVQQDGEAEEGATSDGEKKREGVTPWASF	+	598						-0.643137	0.298773	-1.10111	0.541649	0.118776	-0.0818991	-1.3073	-0.710147	1.98866	0.895732	0.0142298	0.897841	0	-0.0394517	0.722946	0	0.0964561	0.396506	0	-0.227835	0.069696	0
UID2783	AKAP12_S371	___1	Q02952	A-kinase anchor protein 12	AKAP12	AHPQEPAESAHEPRLSAEYEKVELPSEEQVS	+	371						0.0127691	0.78424	1.08863	0.457606	1.1059	-0.699119	0.480351	-1.72514	-0.067491	-1.43775	-0.0504494	0.724969	0	0.0767268	0.594768	0	0.187939	0.214005	0	0.205476	0.178657	0
UID2784	AKAP12_S696	___1	Q02952	A-kinase anchor protein 12	AKAP12	ALICVGSSKKRARRGSSSDEEGGPKAMGGDH	+	696						1.87377	-0.278746	0.950001	-0.838768	0.314375	-1.78001	0.290457	-0.578716	0.266244	-0.218608	0.209019	0.478154	0	0.222131	0.452042	0	0.056276	0.845954	0	0.00895903	0.975292	0
UID2786	AKAP12_S627	___1	Q02952	A-kinase anchor protein 12	AKAP12	SFKKMVTPKKRVRRPSESDKEDELDKVKSAT	+	627						-0.407553	-1.2799	1.18525	-0.19711	0.896966	-0.102546	1.57437	-0.985745	0.449638	-1.13337	-0.164139	0.265391	0	0.0118842	0.932707	0	0.0245084	0.861875	0	0.102563	0.47446	0
UID2787	AKAP12_S283	___1	Q02952	A-kinase anchor protein 12	AKAP12	EGEEKQEKEPSKSAESPTSPVTSETGSTFKK	+	283						-0.586412	0.929232	-1.94178	-0.183531	0.131042	0.966461	-0.25356	0.918227	-1.02174	1.04205	0.253028	0.242083	0	-0.330395	0.13885	0	-0.286023	0.191719	0	-0.219965	0.303512	0
UID2788	AKAP12_S286	___1	Q02952	A-kinase anchor protein 12	AKAP12	EKQEKEPSKSAESPTSPVTSETGSTFKKFFT	+	286						-2.22228	-0.180703	-0.531727	0.863207	-0.155768	-0.288424	1.34428	1.00774	-0.0877135	0.25138	-0.485045	0.088804	0	0.13759	0.593811	0	-0.358409	0.188316	0	0.0297672	0.907223	0
UID2789	AKAP12_S1331	___1	Q02952	A-kinase anchor protein 12	AKAP12	KDDALELQSHAKSPPSPVEREMVVQVEREKT	+	1331						0.949122	0.482335	1.00855	0.354236	0.503319	-0.462297	0.306782	-1.60759	0.328462	-1.86292	0.00419021	0.974105	0	0.0806461	0.537862	0	0.162516	0.232624	0	0.176772	0.198121	0
UID2790	AKAP12_S381	___1	Q02952	A-kinase anchor protein 12	AKAP12	HEPRLSAEYEKVELPSEEQVSGSQGPSEEKP	+	381						2.51988	-0.12022	0.207099	-0.815179	-0.498898	-0.714912	-0.38176	0.754491	-0.503634	-0.446869	0.355792	0.123335	0	0.0716524	0.735318	0	-0.116023	0.58662	0	0.0405057	0.848013	0
UID9877	AKAP12_T1116	___1	Q02952	A-kinase anchor protein 12	AKAP12	AKTEPFTQGKVVGQTTPESFEKAPQVTESIE	+	1116						-0.890321	-0.366889	0.781121	1.22787	0.95473	1.30906	-0.188059	-0.348862	-1.01477	-1.46388	-0.383931	0.00376008	0	-0.0299513	0.752014	0	0.299263	0.0129757	0	0.527507	0.000612802	DOWN_JNKp38
UID3068	AKAP13_S2561	___1	Q12802	A-kinase anchor protein 13	AKAP13	IEDQKLVLSERALTRSLSRPSSLIEQEKQRS		2561	+					-0.167574	-0.502212	0.900275	1.05369	-0.959632	-1.32029	1.2697	1.07133	-0.18781	-1.15748	-0.534662	0.00617059	UP_ANI	0.862772	0.000410695	DOWN_p38i	-0.0788765	0.58962	0	0.672314	0.00180211	DOWN_JNKp38
UID3069	AKAP13_S2563	___1	Q12802	A-kinase anchor protein 13	AKAP13	DQKLVLSERALTRSLSRPSSLIEQEKQRSLE	+	2563	+					-0.503207	-0.528663	1.16301	1.16623	-1.00121	-0.860489	1.05276	1.20021	-0.980604	-0.708043	-0.907186	1.30677e-05	UP_ANI	1.13116	2.87172e-06	DOWN_p38i	0.0205859	0.818798	0	1.08445	3.84472e-06	DOWN_JNKp38
UID14512	AKAP13_S1565	___2	Q12802	A-kinase anchor protein 13	AKAP13	VLRSSMRSLSPFRRHSWGPGKNAASDAEMNH	+	1565						1.32496	0.780183	-1.16177	-0.350348	1.07057	1.18186	-0.464588	-0.217395	-0.989474	-1.174	0.204824	0.0333967	0	-0.213164	0.0285447	0	-0.0470054	0.565515	0	0.0368823	0.650548	0
UID14516	AKAP13_S1559	___2	Q12802	A-kinase anchor protein 13	AKAP13	VPANCSVLRSSMRSLSPFRRHSWGPGKNAAS		1559						1.32496	0.780183	-1.16177	-0.350348	1.07057	1.18186	-0.464588	-0.217395	-0.989474	-1.174	0.204824	0.0333967	0	-0.213164	0.0285447	0	-0.0470054	0.565515	0	0.0368823	0.650548	0
UID3059	AKAP13_S983	___1	Q12802	A-kinase anchor protein 13	AKAP13	ISADCAKDKALQLSNSPGASSAFLKAETEHN	+	983						0.656871	1.18505	-0.662679	0.888928	-0.958412	0.426556	-0.659092	0.944506	-1.87224	0.0505178	0.0659273	0.533822	0	0.0309344	0.767842	0	-0.00241433	0.98156	0	0.083567	0.434163	0
UID3060	AKAP13_S1929	___1	Q12802	A-kinase anchor protein 13	AKAP13	GNDENMSNTWKFLSHSTDSLNKISKVNESTE	+	1929						-0.286708	-0.584415	2.15472	-0.422632	1.17433	-0.408975	0.106075	-1.46331	-0.234031	-0.0350538	-0.112803	0.32249	0	0.041891	0.704663	0	0.133868	0.246813	0	0.0867155	0.440374	0
UID3063	AKAP13_S1565	___1	Q12802	A-kinase anchor protein 13	AKAP13	VLRSSMRSLSPFRRHSWGPGKNAASDAEMNH	+	1565						-0.827261	-0.843159	0.608887	-0.81869	-0.12639	-1.4864	1.80902	0.316561	0.807529	0.559911	-0.141639	0.363324	0	0.136051	0.381482	0	-0.226467	0.163556	0	-0.152949	0.328606	0
UID3065	AKAP13_S1602	___1	Q12802	A-kinase anchor protein 13	AKAP13	LGDVVRRPPIHRRSFSLEGLTGGAGVGNKPS	+	1602						-0.272581	0.181125	-0.99579	-0.882254	-0.834129	1.01636	-0.0550444	1.82669	-1.00565	1.02127	0.0836262	0.47	0	-0.0964364	0.407628	0	-0.170833	0.162123	0	-0.0886383	0.444856	0
UID3066	AKAP13_S2728	___1	Q12802	A-kinase anchor protein 13	AKAP13	PSIAKSGSLDSELSVSPKRNSISRTHKDKGP	+	2728						-0.191302	0.0371663	1.79662	-0.608446	0.853965	-0.30695	-0.188303	-1.90036	0.872219	-0.364608	-0.0561369	0.605557	0	0.0268141	0.80371	0	0.137041	0.227918	0	0.0284617	0.791976	0
UID14196	AKAP17A_S638	___2	Q02040	A-kinase anchor protein 17A	AKAP17A	PHKKHAYKDDSPRRRSTSPDHTRSRRSHSKD	+	638						-1.554	-1.32614	0.210847	-0.106843	1.52647	0.43955	1.43244	-0.359905	-0.00592226	-0.2565	-0.416463	0.0465737	0	-0.25986	0.176855	0	-0.135167	0.460928	0	0.0511381	0.776576	0
UID14197	AKAP17A_S640	___2	Q02040	A-kinase anchor protein 17A	AKAP17A	KKHAYKDDSPRRRSTSPDHTRSRRSHSKDRH		640						-1.554	-1.32614	0.210847	-0.106843	1.52647	0.43955	1.43244	-0.359905	-0.00592226	-0.2565	-0.416463	0.0465737	0	-0.25986	0.176855	0	-0.135167	0.460928	0	0.0511381	0.776576	0
UID2746	AKAP17A_S633	___1	Q02040	A-kinase anchor protein 17A	AKAP17A	RKERRPHKKHAYKDDSPRRRSTSPDHTRSRR	+	633						-2.47164	0.354005	-0.0832175	0.517769	0.660014	0.205001	1.07947	0.500046	0.011594	-0.773048	-0.772904	0.163185	0	-0.130362	0.800686	0	-0.346741	0.507812	0	0.362199	0.489705	0
UID2749	AKAP17A_S537	___1	Q02040	A-kinase anchor protein 17A	AKAP17A	CKEVQSSCRVVPEDGSPEKRCPGGVLSCIPD	+	537						-0.0760104	0.208802	-1.03487	-0.300079	1.11766	-1.18672	2.11499	-0.535514	0.248797	-0.557056	0.0493816	0.626289	0	-0.0425905	0.673812	0	-0.0980562	0.34534	0	-0.0345429	0.732241	0
UID11206	AKAP2_T399	___1	Q9Y2D5	A-kinase anchor protein 2	AKAP2	GASAAKGQKSPGALETPSAAGSQGNTASQGK	+	399						-1.88185	0.510056	-1.41173	0.648045	0.455159	0.852265	0.430582	0.970494	-0.815928	0.242909	-0.201002	0.745723	0	-0.684577	0.287787	0	-0.715532	0.268275	0	-0.0630224	0.918731	0
UID11208	AKAP2_T718	___1	Q9Y2D5	A-kinase anchor protein 2	AKAP2	DVMVGPFKLRSRKQRTLSMIEEEIRAAQERE		718						-0.940526	0.830139	0.171257	0.24078	1.40122	0.656382	-0.766625	-0.106392	0.52992	-2.01615	-0.02415	0.827747	0	-0.0760703	0.499607	0	0.0594051	0.595677	0	0.0877525	0.43857	0
UID11209	AKAP2_T780	___1	Q9Y2D5	A-kinase anchor protein 2	AKAP2	TAPGKIEKVKPPPSPTTEGPSLQPDLAPEEA		780						0.206385	-0.333679	-1.24992	-0.18356	-0.493411	-0.337865	-0.605153	2.10618	-0.474628	1.36564	0.122921	0.532625	0	-0.0566712	0.771087	0	-0.276157	0.183287	0	-0.218751	0.280711	0
UID11210	AKAP2_T781	___1	Q9Y2D5	A-kinase anchor protein 2	AKAP2	APGKIEKVKPPPSPTTEGPSLQPDLAPEEAA		781						-0.837496	0.375715	-1.03594	-0.924626	-0.941795	-0.0689268	-0.45765	1.2955	1.50042	1.09479	0.137661	0.338316	0	-0.0872424	0.535895	0	-0.257031	0.0959344	0	-0.418442	0.0163321	0
UID8731	AKAP2_S152	___1	Q9Y2D5	A-kinase anchor protein 2	AKAP2	SQPRDALGDSLQVPVSPSSTTSSRCSSRDGE	+	152						0.075537	0.775324	-1.32062	-0.25656	-1.17666	0.620343	-0.999318	1.91057	-0.0334503	0.404839	0.0712395	0.461264	0	-0.0299534	0.752822	0	-0.0730116	0.450635	0	-0.0571717	0.551555	0
UID8733	AKAP2_S630	___1	Q9Y2D5	A-kinase anchor protein 2	AKAP2	FGSEKPQSMFEPPQVSSPVQEKRDVLPKILP		630						-2.26859	-0.753652	-0.54494	1.11121	0.358434	0.774411	0.801822	0.534624	0.213292	-0.226609	-0.253188	0.0587134	0	-0.0399759	0.733239	0	-0.0543412	0.644342	0	0.0408923	0.727417	0
UID8734	AKAP2_S631	___1	Q9Y2D5	A-kinase anchor protein 2	AKAP2	GSEKPQSMFEPPQVSSPVQEKRDVLPKILPA	+	631						-1.59546	0.306774	-1.01821	0.966847	-0.243201	1.57734	-0.554317	1.14893	-0.150988	-0.437712	-0.0785188	0.601468	0	-0.0879214	0.559643	0	-0.0409931	0.783567	0	0.0340991	0.819121	0
UID8735	AKAP2_S393	___1	Q9Y2D5	A-kinase anchor protein 2	AKAP2	GPPEDSGASAAKGQKSPGALETPSAAGSQGN	+	393						-1.76162	0.22893	-0.823165	1.13765	0.344094	1.20984	0.317271	0.904349	-1.06076	-0.49659	-0.207665	0.318574	0	-0.139341	0.494845	0	-0.101982	0.614573	0	0.210437	0.31261	0
UID8737	AKAP2_S121	___1	Q9Y2D5	A-kinase anchor protein 2	AKAP2	TASRQAPPHIELSNSSPDPMAEAERTNGHSP	+	121						-1.76023	-0.479028	-1.04528	0.697027	-0.420846	1.07486	0.504684	1.51258	0.286059	-0.369837	-0.130476	0.338779	0	-0.0691547	0.603507	0	-0.163217	0.239724	0	-0.0182482	0.889986	0
UID8738	AKAP2_S748	___1	Q9Y2D5	A-kinase anchor protein 2	AKAP2	EEELKRQRQVLQSTQSPRTKNAPSLPSRTCY	+	748						0.0457472	0.0180587	-1.28564	-0.131889	-0.49592	-0.276375	-0.539429	1.94201	-0.796069	1.5195	0.167604	0.481864	0	-0.0730046	0.755879	0	-0.319081	0.199797	0	-0.242238	0.318467	0
UID8739	AKAP2_S720	___1	Q9Y2D5	A-kinase anchor protein 2	AKAP2	MVGPFKLRSRKQRTLSMIEEEIRAAQEREEE	+	720						-2.47262	-0.0252114	-0.46101	0.595707	0.569968	0.54698	0.60963	0.913073	-0.61287	0.336349	-0.253702	0.158995	0	-0.0946621	0.575633	0	-0.133765	0.434059	0	0.0396297	0.812978	0
UID8740	AKAP2_S135	___1	Q9Y2D5	A-kinase anchor protein 2	AKAP2	SSPDPMAEAERTNGHSPSQPRDALGDSLQVP	+	135						0.391489	-0.0164666	0.579121	0.223028	0.800723	0.918343	0.560992	-1.97877	-1.64853	0.170073	-0.0602611	0.813868	0	-0.129364	0.615829	0	0.313199	0.243838	0	0.32176	0.232393	0
UID8741	AKAP2_S778	___1	Q9Y2D5	A-kinase anchor protein 2	AKAP2	YKTAPGKIEKVKPPPSPTTEGPSLQPDLAPE	+	778						-0.553938	0.72962	-1.98084	0.180834	-0.725653	0.48909	-0.163555	1.38555	-0.48306	1.12195	0.145223	0.382128	0	-0.114921	0.484692	0	-0.222132	0.196418	0	-0.17927	0.28731	0
UID1549	AKAP5_S178	___1	P24588	A-kinase anchor protein 5	AKAP5	IQTQTPLNDQATKAKSTQDLSEGISRKDGDE	+	178						-1.42408	1.03626	1.60832	-1.19426	-0.189213	0.179496	-0.90791	-0.128411	0.0321842	0.987605	-0.0667854	0.731996	0	0.0352948	0.855934	0	0.120797	0.539529	0	-0.0504481	0.795501	0
UID8436	AKAP8L_S283	___1	Q9ULX6	A-kinase anchor protein 8-like	AKAP8L	TADFRTKKKKRKQGGSPDEPDSKATRTDCSD	+	283						1.66889	-1.19426	0.672315	-0.572196	0.0966451	-1.41083	1.07824	-0.410823	0.617119	-0.545101	0.0236019	0.878941	0	0.0891321	0.569455	0	-0.0357523	0.817727	0	0.00177123	0.990872	0
UID6876	AKAP9_S982	___1	Q99996	A-kinase anchor protein 9	AKAP9	KQKHGEISFLNEEVKSLKQEKEQVSLRCREL	+	982						1.15546	0.374821	-2.07832	-0.408919	-0.283939	0.189831	0.264593	-0.691283	1.53931	-0.0615533	0.189593	0.0923004	0	-0.112936	0.284564	0	-0.0972408	0.351795	0	-0.187115	0.0958485	0
UID4138	AKIRIN2_S21	___1	Q53H80	Akirin-2	AKIRIN2	TLKRTLDFDPLLSPASPKRRRCAPLSAPTSA	+	21						1.11504	1.06256	0.268109	0.41351	-0.224434	0.538301	-2.0078	-0.700507	0.608655	-1.07343	0.121448	0.347082	0	0.0298555	0.811592	0	0.275204	0.0557057	0	0.0930678	0.465346	0
UID10699	AKT1S1_T246	___1	Q96B36	Proline-rich AKT1 substrate 1	AKT1S1	EDTQVFGDLPRPRLNTSDFQKLKRKY_____	+	246						2.03603	-0.812798	0.452665	0.559362	-0.366484	0.815845	-0.31966	-1.46152	-0.112662	-0.79078	0.00469359	0.955816	0	0.0125015	0.882762	0	0.062065	0.472249	0	0.0425614	0.618566	0
UID17757	AKT1S1_S203	___2	Q96B36	Proline-rich AKT1 substrate 1	AKT1S1	VPVWGFKEKRTEARSSDEENGPPSSPDLDRI		203						1.16872	-0.393058	0.156546	-0.625615	-0.145172	-0.621745	0.865311	-1.86098	1.55989	-0.103897	0.12147	0.566307	0	0.0290664	0.889599	0	0.0513891	0.806419	0	-0.18786	0.382798	0
UID17758	AKT1S1_S212	___2	Q96B36	Proline-rich AKT1 substrate 1	AKT1S1	RTEARSSDEENGPPSSPDLDRIAASMRALVL	+	212						1.16872	-0.393058	0.156546	-0.625615	-0.145172	-0.621745	0.865311	-1.86098	1.55989	-0.103897	0.12147	0.566307	0	0.0290664	0.889599	0	0.0513891	0.806419	0	-0.18786	0.382798	0
UID6307	AKT1S1_S247	___1	Q96B36	Proline-rich AKT1 substrate 1	AKT1S1	DTQVFGDLPRPRLNTSDFQKLKRKY______		247						1.84018	-0.183423	0.112196	0.153095	-0.0869239	0.706849	-0.314906	-2.19699	0.220023	-0.250102	0.0318622	0.701601	0	-0.00812025	0.921816	0	0.0635931	0.451503	0	0.00676418	0.934834	0
UID6309	AKT1S1_S212	___1	Q96B36	Proline-rich AKT1 substrate 1	AKT1S1	RTEARSSDEENGPPSSPDLDRIAASMRALVL	+	212						2.04722	-0.0733337	-0.895038	-0.555976	-0.761808	-1.31362	0.75639	-0.046554	-0.0571577	0.899877	0.368401	0.055243	0	0.0671663	0.689111	0	-0.232433	0.191476	0	-0.246726	0.16865	0
UID6310	AKT1S1_S183	___1	Q96B36	Proline-rich AKT1 substrate 1	AKT1S1	SVPPASALPTQQYAKSLPVSVPVWGFKEKRT	+	183						2.39725	0.555958	-0.828915	-0.295252	0.232636	-1.01021	-0.952138	-0.188539	-0.228445	0.317656	0.15756	0.114082	0	-0.013392	0.882732	0	0.000639328	0.994377	0	-0.0468879	0.608733	0
UID1703	AKT2_S474	___1	P31751	RAC-beta serine/threonine-protein kinase	AKT2	LGLLELDQRTHFPQFSYSASIRE________	+	474						-1.1602	-0.660409	0.0629631	-0.00900707	-1.3549	0.296463	-0.342056	1.96624	0.0591991	1.1417	-0.124199	0.368019	0	0.0737014	0.586085	0	-0.104036	0.446887	0	-0.0759909	0.574762	0
UID1704	AKT2_S476	___1	P31751	RAC-beta serine/threonine-protein kinase	AKT2	LLELDQRTHFPQFSYSASIRE__________		476						-0.810931	-0.150666	1.25361	0.998706	-1.92561	-0.365437	-0.245246	0.0149759	-0.123505	1.3541	-0.218356	0.0833105	0	0.308679	0.024307	0	0.168669	0.16336	0	0.0694162	0.542675	0
UID20171	AKT3_S472	___2	Q9Y243	RAC-gamma serine/threonine-protein kinase	AKT3	MDCMDNERRPHFPQFSYSASGRE________		472						-0.356503	-1.94695	1.43444	-0.90176	0.594697	-0.161228	1.08412	-0.553488	0.291938	0.514736	-0.270606	0.183053	0	0.00946619	0.9603	0	0.000195989	0.999178	0	-0.0261423	0.890726	0
UID20172	AKT3_S476	___2	Q9Y243	RAC-gamma serine/threonine-protein kinase	AKT3	DNERRPHFPQFSYSASGRE____________	+	476						-0.356503	-1.94695	1.43444	-0.90176	0.594697	-0.161228	1.08412	-0.553488	0.291938	0.514736	-0.270606	0.183053	0	0.00946619	0.9603	0	0.000195989	0.999178	0	-0.0261423	0.890726	0
UID7476	AKTIP_S30	___1	Q9H8T0	AKT-interacting protein	AKTIP	RSEGEEKTLTGDVKTSPPRTAPKKQLPSIPK		30						-1.9562	0.702619	-1.41061	0.128011	-0.495871	0.752291	0.286947	0.600061	0.222408	1.17034	0.00257727	0.9888	0	-0.136678	0.465467	0	-0.19268	0.312358	0	-0.237594	0.221139	0
UID995	ALDOA_S36	___1	P04075	Fructose-bisphosphate aldolase A	ALDOA	HRIVAPGKGILAADESTGSIAKRLQSIGTEN	+	36						-1.23478	-0.418211	0.89728	0.398039	-0.218453	-0.109677	1.90925	0.783365	-1.05112	-0.955701	-0.258281	0.0344929	0	0.14222	0.193886	0	-0.122408	0.256247	0	0.289278	0.021852	0
UID996	ALDOA_S39	___1	P04075	Fructose-bisphosphate aldolase A	ALDOA	VAPGKGILAADESTGSIAKRLQSIGTENTEE	+	39						-0.618387	0.3549	-0.2214	1.62689	-1.65947	0.470046	-0.966608	0.738603	-0.669524	0.944951	-0.0751835	0.53443	0	0.116895	0.343319	0	0.0735854	0.542916	0	0.0509069	0.671651	0
UID997	ALDOA_S46	___1	P04075	Fructose-bisphosphate aldolase A	ALDOA	LAADESTGSIAKRLQSIGTENTEENRRFYRQ	+	46						-0.706623	0.42315	-0.168681	0.438506	0.157675	1.75539	-1.30251	0.00150102	-1.54802	0.949606	-0.0389329	0.799686	0	-0.115626	0.459162	0	0.110532	0.478439	0	0.0610936	0.691497	0
UID6199	ALG3_S11	___1	Q92685	Dol-P-Man:Man(5)GlcNAc(2)-PP-Dol alpha-1,3-mannosyltransferase	ALG3	_____MAAGLRKRGRSGSAAQAEGLCKQWLQ		11						-0.954297	-0.0369159	-0.878347	-1.19391	-0.693413	-0.347439	0.695536	0.61218	0.888166	1.90844	0.129538	0.301879	0	-0.12359	0.322996	0	-0.405013	0.00987808	0	-0.583422	0.00143182	UP_JNKp38i
UID6200	ALG3_S13	___1	Q92685	Dol-P-Man:Man(5)GlcNAc(2)-PP-Dol alpha-1,3-mannosyltransferase	ALG3	___MAAGLRKRGRSGSAAQAEGLCKQWLQRA	+	13						-0.30641	-0.248185	-1.26971	-1.091	-0.926311	-0.25941	0.553508	0.662955	1.11786	1.76671	0.482282	0.0153227	0	-0.313753	0.0776009	0	-0.955203	0.000375632	UP_JNKi	-1.40063	3.16408e-05	UP_JNKp38i
UID16125	ALKBH5_S64	___2	Q6P6C2	RNA demethylase ALKBH5	ALKBH5	EPYPVSGAKRKYQEDSDPERSDYEEQQLQKE	+	64						1.72083	-0.639421	1.19407	-0.482249	0.105704	-0.755137	-0.0154173	-1.56053	0.872308	-0.440154	0.123437	0.853471	0	0.454636	0.502932	0	0.764075	0.273686	0	0.0934027	0.888796	0
UID16126	ALKBH5_S69	___2	Q6P6C2	RNA demethylase ALKBH5	ALKBH5	SGAKRKYQEDSDPERSDYEEQQLQKEEEARK	+	69						1.65477	-0.657951	1.20981	-0.540096	0.176213	-0.69894	0.0482295	-1.60293	0.875435	-0.464542	0.120368	0.872168	0	0.438788	0.562001	0	0.81853	0.293238	0	0.0952398	0.898655	0
UID22840	ALKBH5_Y71	___2	Q6P6C2	RNA demethylase ALKBH5	ALKBH5	AKRKYQEDSDPERSDYEEQQLQKEEEARKVK	+	71						1.97335	-0.548541	1.00642	-0.228532	-0.16087	-0.955527	-0.243692	-1.41931	0.817907	-0.241196	0.143366	0.726808	0	0.419797	0.321805	0	0.540932	0.211677	0	0.0445826	0.913133	0
UID4674	ALKBH5_S361	___1	Q6P6C2	RNA demethylase ALKBH5	ALKBH5	ENRRSVLLPTHRRRGSFSSENYWRKSYESSE	+	361						-1.96685	-0.626445	-0.0465878	0.662278	-0.405294	-0.0692009	0.79245	1.83512	-0.330835	0.155366	-0.24455	0.0530005	0	0.0830806	0.457112	0	-0.15332	0.189217	0	0.0602937	0.585878	0
UID4675	ALKBH5_S384	___1	Q6P6C2	RNA demethylase ALKBH5	ALKBH5	RKSYESSEDCSEAAGSPARKVKMRRH_____	+	384						0.0524854	-0.193179	-0.791096	-1.57409	0.898121	0.457383	-0.623308	-0.850113	0.932977	1.69082	0.291345	0.0331078	0	-0.487304	0.00296282	0	-0.116795	0.325847	0	-0.653414	0.000543164	UP_JNKp38i
UID33497	ALMS1_T3098	___3	Q8TCU4	Alstrom syndrome protein 1	ALMS1	FNFDLHTVSSRSLEPTSKLLTSKPVAQDQES		3098						0.369262	0.837006	-0.943458	-1.81737	0.409814	-0.895634	1.19301	-0.348673	1.20626	-0.0102207	0.249472	0.0586028	0	-0.143064	0.237725	0	-0.226712	0.079565	0	-0.248828	0.0591116	0
UID1023	ALPPL2_S111	___1	P10696	Alkaline phosphatase, placental-like	ALPPL2	VALSKTYSVDKHVPDSGATATAYLCGVKGNF	+	111						-1.2676	-0.936206	-0.622957	0.143799	-1.25626	0.105696	1.46344	0.717126	0.328225	1.32474	-0.0652235	0.453513	0	0.0253919	0.766479	0	-0.100586	0.260283	0	-0.0806329	0.359124	0
UID6627	ALS2_S483	___1	Q96Q42	Alsin	ALS2	VDIREEETEGGSRRLSLPGLLSQVSPRLLRK	+	483						-0.630891	-0.927013	-0.280777	-0.0532411	-0.843162	-1.32429	0.502427	1.86423	0.980257	0.712463	-0.162404	0.244206	0	0.243288	0.0981014	0	-0.358365	0.025859	0	-0.268937	0.0727938	0
UID6628	ALS2_S466	___1	Q96Q42	Alsin	ALS2	EEQVKQESMQGKKSSSLVDIREEETEGGSRR		466						-0.194584	0.161595	-1.41132	-0.806825	-0.756002	0.0669576	-0.220547	1.95254	-0.146347	1.35452	0.266278	0.217346	0	-0.186332	0.374792	0	-0.481355	0.0435988	0	-0.417523	0.0706847	0
UID27047	ALS2CR11_S349	___3	Q53TS8	Amyotrophic lateral sclerosis 2 chromosomal region candidate gene 11 protein	ALS2CR11	YRNLNTWIDKANYLESILMPKLEHKDSEETN	+	349						-1.6403	1.125	-1.96287	0.335805	0.181359	0.492137	0.316661	0.706479	0.451292	-0.00556721	0.592256	0.583023	0	-1.22554	0.272144	0	-1.4118	0.21195	0	-1.10421	0.318601	0
UID34283	ALS2CR11_Y346	___3	Q53TS8	Amyotrophic lateral sclerosis 2 chromosomal region candidate gene 11 protein	ALS2CR11	KKEYRNLNTWIDKANYLESILMPKLEHKDSE	+	346						-1.6403	1.125	-1.96287	0.335805	0.181359	0.492137	0.316661	0.706479	0.451292	-0.00556721	0.592256	0.583023	0	-1.22554	0.272144	0	-1.4118	0.21195	0	-1.10421	0.318601	0
UID3830	ALX1_S15	___1	Q15699	ALX homeobox protein 1	ALX1	_MEFLSEKFALKSPPSKNSDFYMGAGGPLEH	+	15						-1.84157	1.22076	-1.34419	-0.221766	0.530728	0.480652	0.19748	0.387544	-0.537342	1.1277	0.233813	0.643283	0	-0.637583	0.228011	0	-0.532111	0.306879	0	-0.533432	0.305767	0
UID4195	AMER1_S867	___1	Q5JTC6	APC membrane recruitment protein 1	AMER1	NNYHSRFYQGLPWGVSSLPRYLGLPGLHPRP		867						0.275051	-0.117904	0.492244	-0.117701	-0.876445	0.44986	-0.529022	2.25614	-1.47967	-0.35256	-0.0117179	0.924582	0	0.0431816	0.728285	0	-0.0729051	0.560679	0	0.118947	0.351979	0
UID4196	AMER1_S868	___1	Q5JTC6	APC membrane recruitment protein 1	AMER1	NYHSRFYQGLPWGVSSLPRYLGLPGLHPRPP	+	868						0.240652	0.241217	0.82626	0.223102	-1.04758	0.836244	-1.12934	1.67651	-1.44618	-0.420892	-0.0258569	0.823943	0	0.0574417	0.6236	0	0.0228812	0.843866	0	0.132883	0.273396	0
UID2721	AMPD2_S100	___1	Q01433	AMP deaminase 2	AMPD2	EARGGLGAPPLQSARSLPGPAPCLKHFPLDL	+	100	+					-0.869695	-0.599413	1.46807	1.36987	-0.868236	-0.919204	0.851066	0.844702	-0.652253	-0.624912	-1.7397	2.71869e-07	UP_ANI	1.86828	1.64291e-07	DOWN_p38i	0.461347	0.00172294	0	1.66217	3.74897e-07	DOWN_JNKp38
UID2723	AMPD2_S168	___1	Q01433	AMP deaminase 2	AMPD2	IEQLEERRQRLERQISQDVKLEPDILLRAKQ	+	168						-1.00532	-0.51277	0.162576	0.998774	-0.735288	-0.388087	0.957809	1.96785	-1.01987	-0.425671	-0.817828	0.0160448	UP_ANI	0.697353	0.0312664	0	-0.538509	0.0771833	0	0.795687	0.0181054	DOWN_JNKp38
UID2722	AMPD2_S118	___1	Q01433	AMP deaminase 2	AMPD2	GPAPCLKHFPLDLRTSMDGKCKEIAEELFTR	+	118						-0.767015	-0.377787	-0.0542962	0.519993	-0.328312	-1.27179	0.694398	2.34475	-0.408183	-0.351758	-0.329074	0.193903	0	0.422106	0.10755	0	-0.525835	0.054873	0	0.250435	0.310698	0
UID2724	AMPD2_S190	___1	Q01433	AMP deaminase 2	AMPD2	PDILLRAKQDFLKTDSDSDLQLYKEQGEGQG	+	190						0.788199	1.18123	0.975187	0.635225	-0.195606	-1.11572	-0.532855	-1.21442	0.846461	-1.3677	0.0379949	0.81803	0	0.309213	0.092129	0	0.35535	0.0597956	0	0.225596	0.198313	0
UID9864	AMPD2_T117	___1	Q01433	AMP deaminase 2	AMPD2	PGPAPCLKHFPLDLRTSMDGKCKEIAEELFT		117						-0.856927	-0.449564	0.149522	0.471765	-0.443298	-1.25055	0.771039	2.28186	-0.459093	-0.214759	-0.364844	0.101062	0	0.438153	0.0575505	0	-0.460198	0.0485855	0	0.245113	0.246	0
UID9865	AMPD2_T289	___1	Q01433	AMP deaminase 2	AMPD2	AEKPLETRTYEQGPDTPVSADAPVHPPALEQ	+	289						-1.97631	0.555094	-0.672276	0.39603	-0.224245	0.581865	-0.237617	1.78408	-0.61696	0.410338	-0.0990537	0.601639	0	-0.0548374	0.771033	0	-0.157687	0.412877	0	-0.00602347	0.97442	0
UID9698	AMPH_T310	___1	P49418	Amphiphysin	AMPH	SQTRKGPPVPPLPKVTPTKELQQENIISFFE	+	310		+				-0.69762	-0.407492	1.01069	1.21921	1.15471	1.19931	-0.963451	-0.887067	-0.698336	-0.929953	-1.12884	1.14303e-05	UP_ANI	-0.042016	0.702523	0	1.38114	2.8568e-06	DOWN_Jnki	1.30592	4.20812e-06	DOWN_JNKp38
UID9699	AMPH_T312	___1	P49418	Amphiphysin	AMPH	TRKGPPVPPLPKVTPTKELQQENIISFFEDN		312		+				-1.00383	-0.129727	0.101365	1.15329	1.12755	1.74388	-0.828369	-0.536771	-0.703885	-0.923515	-0.895933	0.0238196	UP_ANI	-0.606531	0.0934214	0	0.982812	0.0160016	DOWN_Jnki	1.0812	0.0103173	DOWN_JNKp38
UID7260	ANAPC1_S555	___1	Q9H1A4	Anaphase-promoting complex subunit 1	ANAPC1	PLSKLLGSLDEVVLLSPVPELRDSSKLHDSL	+	555						-0.305443	-1.14841	0.271411	0.44425	-0.636213	1.221	-0.99018	1.28592	1.10719	-1.24952	-0.223015	0.346464	0	0.0134533	0.953199	0	0.0431657	0.850808	0	0.0881966	0.701919	0
UID7261	ANAPC1_S688	___1	Q9H1A4	Anaphase-promoting complex subunit 1	ANAPC1	DRLAWTRNFDFEGSLSPVIAPKKARPSETGS	+	688						-1.99251	0.34894	0.182611	1.40896	-0.329247	1.03241	0.697499	-0.904349	0.17301	-0.617323	-0.102836	0.301238	0	0.0282396	0.768393	0	0.0571667	0.554937	0	0.0647148	0.505427	0
UID8271	ANAPC2_S534	___1	Q9UJX6	Anaphase-promoting complex subunit 2	ANAPC2	YRSLLADRLLHQFSFSPEREIRNVELLKLRF		534						0.219097	1.73829	0.0104267	-0.602994	0.154316	-0.31403	1.23855	0.162664	-0.809543	-1.79677	0.10661	0.259724	0	-0.0180967	0.841236	0	-0.0833569	0.369805	0	0.0841922	0.365303	0
UID31165	ANAPC4_S111	___3	Q9UJX5	Anaphase-promoting complex subunit 4	ANAPC4	EKPESLHSFSVEAPVSCMHWMEVTVESSVLT		111						-1.73105	0.636469	-1.91652	0.431308	0.27273	0.627463	0.566951	0.529518	-0.208097	0.791235	0.168571	0.838883	0	-1.02939	0.237863	0	-1.11409	0.205095	0	-0.892569	0.30023	0
UID8266	ANAPC4_S777	___1	Q9UJX5	Anaphase-promoting complex subunit 4	ANAPC4	EEASNKPVKIKEEVLSESEAENQQAGAAALA	+	777						0.150845	-0.0307047	-0.980116	0.37056	-0.116798	1.26128	-0.102331	1.28411	-2.12827	0.291429	0.0550298	0.729327	0	-0.132279	0.415016	0	-0.135092	0.405642	0	0.0925551	0.563674	0
UID2725	ANK2_S3793	___1	Q01484	Ankyrin-2	ANK2	GTETSETQKAMIVPSSPSKTPEEVSTPAEEE	+	3793						-1.45787	0.626404	-0.280924	-1.65908	0.148353	0.466502	0.741771	-0.729945	0.954003	1.19079	0.0922822	0.550016	0	-0.212685	0.190548	0	-0.162484	0.305144	0	-0.340047	0.0531873	0
UID32764	ANK2_T2719	___3	Q01484	Ankyrin-2	ANK2	SPEEVQFQPVVSKQYTFKMNEDTQEEPGKSE	+	2719						-1.55339	-0.223621	-1.68044	-0.207952	-0.0162384	0.445277	0.345673	0.872336	0.482904	1.53546	0.0127177	0.938352	0	-0.264609	0.13846	0	-0.354695	0.0596592	0	-0.44608	0.0254714	0
UID32765	ANK2_T2726	___3	Q01484	Ankyrin-2	ANK2	QPVVSKQYTFKMNEDTQEEPGKSEEEKDSES	+	2726						-1.55339	-0.223621	-1.68044	-0.207952	-0.0162384	0.445277	0.345673	0.872336	0.482904	1.53546	0.0127177	0.938352	0	-0.264609	0.13846	0	-0.354695	0.0596592	0	-0.44608	0.0254714	0
UID34258	ANK2_Y2718	___3	Q01484	Ankyrin-2	ANK2	SSPEEVQFQPVVSKQYTFKMNEDTQEEPGKS	+	2718						-1.55339	-0.223621	-1.68044	-0.207952	-0.0162384	0.445277	0.345673	0.872336	0.482904	1.53546	0.0127177	0.938352	0	-0.264609	0.13846	0	-0.354695	0.0596592	0	-0.44608	0.0254714	0
UID10492	ANKHD1_T1678	___1	Q8IWZ3	Ankyrin repeat and KH domain-containing protein 1	ANKHD1	TVSLPLSSPNIKLNLTSPKRGQKREEGWKEV		1678						1.78938	0.724293	0.156085	-0.545469	1.23615	-0.0393318	-0.761532	-1.48589	-0.366798	-0.706884	0.337178	0.0466313	0	-0.184231	0.230263	0	0.215805	0.16745	0	0.0794792	0.588962	0
UID5372	ANKHD1_S1679	___1	Q8IWZ3	Ankyrin repeat and KH domain-containing protein 1	ANKHD1	VSLPLSSPNIKLNLTSPKRGQKREEGWKEVV	+	1679						1.73308	0.861494	0.340187	-0.490393	1.02778	-0.14461	-0.966328	-1.5826	-0.190205	-0.588408	0.295667	0.051083	0	-0.111315	0.40726	0	0.258389	0.0793023	0	0.0676926	0.608658	0
UID8027	ANKIB1_S737	___1	Q9P2G1	Ankyrin repeat and IBR domain-containing protein 1	ANKIB1	QEFLASVARGVAPADSPEAPRRSFAGGTWDW	+	737						0.984175	-0.429419	0.13019	-0.651493	-1.35734	-1.21838	-0.236218	0.543974	1.90165	0.332866	0.0457597	0.624486	0	0.0873644	0.360699	0	-0.0352556	0.705071	0	-0.117192	0.230697	0
UID5241	ANKLE2_S268	___1	Q86XL3	Ankyrin repeat and LEM domain-containing protein 2	ANKLE2	ICDYFPSPSKTSLPLSPVKTAPLFSNDRLKD	+	268						-1.36782	-0.905489	0.49392	1.24552	1.01818	1.36133	-1.12248	-0.473272	0.108271	-0.358156	-0.239386	0.0212979	0	-0.0381843	0.653811	0	0.198966	0.0440438	0	0.118676	0.188229	0
UID10348	ANKRD11_T278	___1	Q6UB99	Ankyrin repeat domain-containing protein 11	ANKRD11	SNRKGETPLKVANSPTMVNLLLGKGTYTSSE		278						0.562248	0.0030348	2.00678	-1.75266	-0.676248	-0.675508	-0.393646	0.668157	0.264221	-0.00637679	0.0204315	0.898501	0	0.105444	0.516649	0	-0.00133862	0.993328	0	-0.000244934	0.998779	0
UID4735	ANKRD11_S1792	___1	Q6UB99	Ankyrin repeat domain-containing protein 11	ANKRD11	QAPARPLSTNLYRSVSVDIRRTPEEEFSVGD	+	1792						-1.09912	-0.414613	1.68407	0.245738	-0.424789	-1.05639	1.44343	0.552832	0.0841838	-1.01535	-0.297546	0.0467186	0	0.294733	0.0483211	0	-0.00574264	0.964351	0	0.247207	0.0855546	0
UID4736	ANKRD11_S276	___1	Q6UB99	Ankyrin repeat domain-containing protein 11	ANKRD11	QQSNRKGETPLKVANSPTMVNLLLGKGTYTS		276						-0.1019	-1.09172	0.170522	-0.344431	-0.29286	-0.837817	-0.513552	1.773	-0.539894	1.77865	-0.0998769	0.621763	0	0.093712	0.643083	0	-0.140393	0.4917	0	-0.138367	0.497763	0
UID12044	ANKRD17_S1696	___2	O75179	Ankyrin repeat domain-containing protein 17	ANKRD17	EGTSNSLSTCTKSGPSPLSSPNGKLTVASPK	+	1696						0.74954	0.378415	-1.65714	0.503619	1.00048	1.11755	-0.73563	-1.30234	-0.66233	0.607832	0.213689	0.188428	0	-0.306421	0.0746355	0	0.0828395	0.590368	0	-0.102937	0.505974	0
UID12045	ANKRD17_S1699	___2	O75179	Ankyrin repeat domain-containing protein 17	ANKRD17	SNSLSTCTKSGPSPLSSPNGKLTVASPKRGQ		1699						0.142509	0.4448	-1.84759	0.628172	1.10479	1.08405	-0.660515	-0.907955	-0.805672	0.817408	0.19435	0.324985	0	-0.366627	0.0854509	0	0.0375474	0.843939	0	-0.132436	0.494341	0
UID12046	ANKRD17_S1700	___2	O75179	Ankyrin repeat domain-containing protein 17	ANKRD17	NSLSTCTKSGPSPLSSPNGKLTVASPKRGQK	+	1700						1.82679	0.221955	-1.13048	0.116389	0.198714	1.23119	-0.836621	-1.41805	-0.23513	0.025237	0.271036	0.0775574	0	-0.216273	0.143451	0	0.109781	0.431372	0	-0.0711648	0.605303	0
UID592	ANKRD17_S19	___1	O75179	Ankyrin repeat domain-containing protein 17	ANKRD17	ATVPVAAATAAEGEGSPPAVAAVAGPPAAAE	+	19						-0.35669	0.489912	-0.941123	0.436497	-0.982909	0.378072	-0.681906	1.63221	-1.27506	1.301	0.0518396	0.79062	0	0.00814428	0.966644	0	-0.118245	0.549049	0	-0.0431205	0.825072	0
UID593	ANKRD17_S1709	___1	O75179	Ankyrin repeat domain-containing protein 17	ANKRD17	GPSPLSSPNGKLTVASPKRGQKREEGWKEVV	+	1709						1.7049	0.352786	0.21507	-0.452328	0.683341	0.0814576	-0.766266	-2.06334	0.552299	-0.307919	0.470938	0.104748	0	-0.205628	0.443753	0	0.531967	0.0732318	0	-0.0988351	0.708205	0
UID594	ANKRD17_S2067	___1	O75179	Ankyrin repeat domain-containing protein 17	ANKRD17	PGGVSRNSPLDCGSASPNKVASSSEQEAGSP	+	2067						1.88717	0.338443	0.357037	-0.715867	0.0281365	-0.930337	-0.0230064	-1.72733	0.905152	-0.119398	0.186507	0.198578	0	0.0392126	0.774327	0	0.100419	0.470059	0	-0.0825992	0.549947	0
UID7066	ANKRD30A_S397	___1	Q9BXX3	Ankyrin repeat domain-containing protein 30A	ANKRD30A	KIAWEKKEDTPREIMSPAKETSEKFTWAAKG	+	397						0.832757	-1.76467	1.78909	-0.212435	-0.487717	-0.472932	-0.379777	-0.523805	1.01148	0.208001	-0.502896	0.208984	0	0.508659	0.204374	0	0.497217	0.213618	0	0.0716017	0.849676	0
UID9100	ANKRD36C_T290	___1	Q5JPF3	Ankyrin repeat domain-containing protein 36C	ANKRD36C	LKATSGKEDSISNIATEIKDGQKSGTVSSQK	+	290						0.268335	-2.06693	-0.806033	0.968916	-0.0864617	0.623424	0.630705	1.17328	-0.921879	0.216651	-0.213904	0.322426	0	-0.0407945	0.84505	0	-0.178966	0.402825	0	0.0946693	0.652142	0
UID8404	ANKRD50_S1183	___1	Q9ULJ7	Ankyrin repeat domain-containing protein 50	ANKRD50	PDSTVDRQKSSLSNNSLKSSKNSSLRTTSST	+	1183						1.11687	1.70353	-0.104809	-1.83911	-0.525001	0.175759	-0.203922	-0.810373	-0.165039	0.652086	0.24966	0.0321172	0	-0.0835641	0.403648	0	-0.0487137	0.62053	0	-0.127387	0.217197	0
UID5638	ANKRD52_S1028	___1	Q8NB46	Serine/threonine-protein phosphatase 6 regulatory ankyrin repeat subunit C	ANKRD52	LILSTMKPFPPKDAVSPFSFSLLKNCSIAAA	+	1028		+				-1.37178	-0.518339	0.752487	1.39903	0.779068	1.3725	-0.472116	-0.213298	-0.670475	-1.05707	-0.789754	0.00119577	UP_ANI	-9.59898e-06	0.999952	0	0.554349	0.00805343	DOWN_Jnki	0.757987	0.00151593	DOWN_JNKp38
UID4612	ANKRD54_S63	___1	Q6NXT1	Ankyrin repeat domain-containing protein 54	ANKRD54	GGGAGLSGRASGGAQSPLRYLHVLWQQDAEP	+	63						-0.214097	-1.62182	1.33829	0.641822	0.228996	0.107061	0.17955	-1.70451	1.05795	-0.0132365	-0.609183	0.0359958	UP_ANI	0.262453	0.303257	0	0.559542	0.0491354	0	0.149325	0.547683	0
UID4611	ANKRD54_S58	___1	Q6NXT1	Ankyrin repeat domain-containing protein 54	ANKRD54	GSALGGGGAGLSGRASGGAQSPLRYLHVLWQ		58						-0.536102	-0.824341	-0.0693167	1.7193	-0.470122	0.476606	-0.957022	1.76096	-0.583591	-0.516372	-0.302307	0.161836	0	0.16504	0.422146	0	0.0849604	0.674147	0	0.276149	0.196338	0
UID10672	ANKS1A_T318	___1	Q92625	Ankyrin repeat and SAM domain-containing protein 1A	ANKS1A	EDHMTGKRSTKEVDKTPPPQPPLISSMDSIS	+	318						-0.809839	0.326685	-1.61976	0.125573	-0.764557	-0.154432	0.298121	2.02221	-0.280142	0.856144	0.0951387	0.581965	0	-0.0541267	0.752331	0	-0.358948	0.0651621	0	-0.194806	0.275516	0
UID17638	ANKS1A_S647	___2	Q92625	Ankyrin repeat and SAM domain-containing protein 1A	ANKS1A	TCSPTEDATMGSRSESLSNCSIGKKRLEKSP	+	647						0.747818	0.736218	0.236937	0.632288	1.06031	0.655981	-0.659025	-1.96201	-0.197303	-1.25121	0.0623508	0.615254	0	-0.0859044	0.492186	0	0.353963	0.0198441	0	0.235052	0.0871139	0
UID17639	ANKS1A_S652	___2	Q92625	Ankyrin repeat and SAM domain-containing protein 1A	ANKS1A	EDATMGSRSESLSNCSIGKKRLEKSPSFASE	+	652						0.747818	0.736218	0.236937	0.632288	1.06031	0.655981	-0.659025	-1.96201	-0.197303	-1.25121	0.0623508	0.615254	0	-0.0859044	0.492186	0	0.353963	0.0198441	0	0.235052	0.0871139	0
UID6187	ANKS1A_S620	___1	Q92625	Ankyrin repeat and SAM domain-containing protein 1A	ANKS1A	SRAPPTSKPKAELKLSRSLSKSDSDLLTCSP	+	620						0.275042	0.233264	1.23516	1.09431	-0.249703	-0.203379	0.819679	-0.41029	-0.591006	-2.20308	-0.213728	0.18253	0	0.326553	0.0578621	0	0.225337	0.162673	0	0.601287	0.0040489	DOWN_JNKp38
UID6188	ANKS1A_S645	___1	Q92625	Ankyrin repeat and SAM domain-containing protein 1A	ANKS1A	LLTCSPTEDATMGSRSESLSNCSIGKKRLEK		645						-1.14569	0.50565	-1.26951	-1.15307	0.154823	0.601538	0.328198	-0.396455	0.472923	1.9016	0.353942	0.208207	0	-0.631212	0.042224	0	-0.467476	0.109456	0	-0.952515	0.00709842	UP_JNKp38i
UID6189	ANKS1A_S647	___1	Q92625	Ankyrin repeat and SAM domain-containing protein 1A	ANKS1A	TCSPTEDATMGSRSESLSNCSIGKKRLEKSP	+	647						1.26717	0.749067	-1.04858	-0.969618	-0.872739	-0.152297	0.397416	-0.603683	-0.550799	1.78407	0.402806	0.0380821	0	-0.0991593	0.551822	0	-0.180908	0.291354	0	-0.324633	0.0792553	0
UID6191	ANKS1A_S661	___1	Q92625	Ankyrin repeat and SAM domain-containing protein 1A	ANKS1A	ESLSNCSIGKKRLEKSPSFASEWDEIEKIMS		661						0.861237	-0.923777	-1.15373	-0.709528	-0.306772	-0.687945	0.853417	1.58495	1.14837	-0.666221	0.0786154	0.435018	0	-0.0379187	0.701683	0	-0.187799	0.0877903	0	-0.102396	0.31642	0
UID6192	ANKS1A_S663	___1	Q92625	Ankyrin repeat and SAM domain-containing protein 1A	ANKS1A	LSNCSIGKKRLEKSPSFASEWDEIEKIMSSI	+	663						0.96703	-0.39527	-0.670617	0.559691	-1.36172	-1.30118	-0.77697	1.0421	1.09655	0.840379	0.0268158	0.773355	0	0.100241	0.299558	0	-0.014771	0.873692	0	-0.0804394	0.398715	0
UID6193	ANKS1A_S666	___1	Q92625	Ankyrin repeat and SAM domain-containing protein 1A	ANKS1A	CSIGKKRLEKSPSFASEWDEIEKIMSSIGEG	+	666						1.17469	0.96873	0.0719942	-1.44262	-0.660703	-1.01244	-1.03536	0.606767	1.3011	0.0278399	0.161057	0.134155	0	0.0138651	0.888458	0	-0.0431755	0.664257	0	-0.123727	0.234804	0
UID7482	ANKZF1_S398	___1	Q9H8Y5	Ankyrin repeat and zinc finger domain-containing protein 1	ANKZF1	KICRDEKEALGQNEESPKQGSGSEGEDGFQV	+	398						1.95099	-0.824641	0.521201	-0.544195	0.20296	-0.583452	0.287887	-1.68623	0.790408	-0.114932	0.194569	0.588572	0	0.0605199	0.865093	0	0.232828	0.519361	0	-0.118242	0.740684	0
UID7483	ANKZF1_S361	___1	Q9H8Y5	Ankyrin repeat and zinc finger domain-containing protein 1	ANKZF1	LHVYEEDPREAVRLHSPQTHWKTVREERKKP	+	361						0.451408	-0.424085	1.50788	0.262182	0.600283	0.716318	-0.983497	-2.10372	-0.0734839	0.0467084	-0.26524	0.158052	0	0.0690162	0.693811	0	0.739264	0.00299398	DOWN_Jnki	0.273474	0.14722	0
UID7484	ANKZF1_S533	___1	Q9H8Y5	Ankyrin repeat and zinc finger domain-containing protein 1	ANKZF1	PADPRVLSLLSAPLGSGGFTLLHAAAAAGRG	+	533						0.230159	-1.42443	0.580416	-0.939342	0.40472	0.176474	2.05403	-1.09441	0.214746	-0.20235	-0.0350949	0.763424	0	-0.0394967	0.735032	0	-0.0553954	0.636381	0	-0.0156004	0.893281	0
UID7656	ANLN_S792	___1	Q9NQW6	Actin-binding protein anillin	ANLN	LNKLKNEGPQRKNKASPQSEFMPSKGSVTLS	+	792		+	+		+	-0.907257	-0.595573	0.820292	1.21446	1.09379	1.42134	-0.66002	-0.51487	-0.9842	-0.887952	-0.978088	5.56372e-05	UP_ANI	-0.132815	0.288646	0	0.887417	0.000105177	DOWN_Jnki	1.0802	2.87428e-05	DOWN_JNKp38
UID7657	ANLN_S795	___1	Q9NQW6	Actin-binding protein anillin	ANLN	LKNEGPQRKNKASPQSEFMPSKGSVTLSEIR	+	795		+				-0.34712	-0.321535	0.695584	1.14763	1.16777	1.42483	-0.830998	-0.874757	-1.00903	-1.05238	-0.567123	0.000507845	UP_ANI	-0.169193	0.117287	0	0.801276	5.60797e-05	DOWN_Jnki	0.881574	2.9721e-05	DOWN_JNKp38
UID7661	ANLN_S485	___1	Q9NQW6	Actin-binding protein anillin	ANLN	QSTPLKKHQGVSKTQSLPVTEKVTENQIPAK	+	485						1.81375	1.51262	-0.970387	-0.79688	-0.0769108	-0.176314	-0.882753	-0.904908	0.458203	0.0235788	0.625762	9.55212e-05	DOWN_ANI	-0.186002	0.0532922	0	0.00250575	0.976028	0	-0.2763	0.0105367	0
UID10964	ANLN_T62	___1	Q9NQW6	Actin-binding protein anillin	ANLN	ASNQQPLSGGEEKSCTKPSPSKKRCSDNTEV	+	62						2.22117	1.34027	0.123936	-0.690737	-0.271888	-0.661052	-0.780205	-0.279244	-0.698252	-0.304002	0.382685	0.00603839	0	0.033941	0.743001	0	0.0456681	0.660102	0	0.0403662	0.697041	0
UID10965	ANLN_T320	___1	Q9NQW6	Actin-binding protein anillin	ANLN	DAKSCEGQNPELLPKTPISPLKTGVSKPIVK	+	320						2.06816	1.29804	-0.21532	-1.00379	0.365308	-0.624314	-0.275686	-0.805414	0.049451	-0.856442	0.376972	0.00906386	0	-0.078933	0.482058	0	-0.0113466	0.918057	0	-0.0338811	0.759403	0
UID7652	ANLN_S182	___1	Q9NQW6	Actin-binding protein anillin	ANLN	ESSLFSPMPSEEKAASPPRPLLSNASATPVG	+	182						0.18558	1.2341	-0.718805	0.145826	0.780552	1.20782	-2.07874	-0.466736	-0.50229	0.212692	0.0864266	0.360523	0	-0.111093	0.248667	0	0.0855515	0.365121	0	-0.0122917	0.893356	0
UID7653	ANLN_S678	___1	Q9NQW6	Actin-binding protein anillin	ANLN	GSEDRDLLYSIDAYRSQRFKETERPSIKQVI	+	678						1.31556	1.17525	-1.15997	-0.907167	-0.80314	0.319205	-0.701521	1.32039	-0.818325	0.259717	0.413361	0.0221188	0	-0.143581	0.345499	0	-0.243595	0.12937	0	-0.136809	0.367337	0
UID7654	ANLN_S639	___1	Q9NQW6	Actin-binding protein anillin	ANLN	SLVSTPRLELKDTSRSDESPKPGKFQRTRVP		639						0.389842	0.487301	-0.374815	-0.781984	1.88379	0.679398	0.0351936	-1.88732	0.0942077	-0.525613	0.361605	0.166937	0	-0.661359	0.025363	0	0.123618	0.614977	0	-0.128964	0.600065	0
UID7655	ANLN_S642	___1	Q9NQW6	Actin-binding protein anillin	ANLN	STPRLELKDTSRSDESPKPGKFQRTRVPRAE	+	642						1.43974	0.87006	0.231337	-0.681546	1.13214	0.332844	-0.520294	-1.75973	-0.105904	-0.938639	0.449744	0.0460073	0	-0.312081	0.137535	0	0.298169	0.153299	0	0.0968481	0.619662	0
UID7658	ANLN_S54	___1	Q9NQW6	Actin-binding protein anillin	ANLN	RARQPLSEASNQQPLSGGEEKSCTKPSPSKK	+	54						-1.63752	0.500311	-1.88338	0.204373	0.62576	0.460692	0.710626	0.417356	-0.411598	1.01338	0.0828732	0.773949	0	-0.422999	0.170627	0	-0.429352	0.165098	0	-0.348865	0.248557	0
UID7659	ANLN_S65	___1	Q9NQW6	Actin-binding protein anillin	ANLN	QQPLSGGEEKSCTKPSPSKKRCSDNTEVEVS	+	65						2.4333	0.386098	0.215954	-0.442029	0.117579	-0.667161	-0.358765	-1.24089	0.258516	-0.702601	0.445124	0.0765581	0	0.0472847	0.832345	0	0.200763	0.381538	0	0.0318647	0.886458	0
UID7660	ANLN_S323	___1	Q9NQW6	Actin-binding protein anillin	ANLN	SCEGQNPELLPKTPISPLKTGVSKPIVKSTL	+	323						1.97956	1.31308	-0.838698	-0.235497	0.359717	0.150262	-0.0604819	-1.0578	-0.687898	-0.92224	0.405627	0.00422671	0	-0.147151	0.177838	0	0.00409469	0.967981	0	0.0497822	0.628497	0
UID4091	ANO6_S909	___1	Q4KMQ2	Anoctamin-6	ANO6	AERMIEAVDNNLRPKSE______________	+	909						0.71747	1.01788	0.21734	0.3	0.302116	0.936733	-0.350088	-0.725438	-0.0299122	-2.3861	0.0958034	0.470232	0	-0.056751	0.664954	0	0.125288	0.351263	0	0.230725	0.107947	0
UID1858	ANP32A_S17	___1	P39687	Acidic leucine-rich nuclear phosphoprotein 32 family member A	ANP32A	EMGRRIHLELRNRTPSDVKELVLDNSRSNEG		17	+					-0.749772	-0.887529	1.10476	1.21323	-0.92392	-0.730947	0.998187	1.30171	-0.65253	-0.673188	-1.31942	2.77804e-06	UP_ANI	1.32528	2.69397e-06	DOWN_p38i	0.00603405	0.953788	0	1.21548	4.898e-06	DOWN_JNKp38
UID9608	ANP32A_T15	___1	P39687	Acidic leucine-rich nuclear phosphoprotein 32 family member A	ANP32A	_MEMGRRIHLELRNRTPSDVKELVLDNSRSN	+	15	+					-0.741921	-1.13691	1.22879	1.20938	-0.68753	-0.68825	0.984269	1.16639	-0.570231	-0.763985	-1.01565	9.78639e-06	UP_ANI	0.897296	2.26674e-05	DOWN_p38i	0.0676425	0.48982	0	0.887518	2.44008e-05	DOWN_JNKp38
UID1857	ANP32A_S27	___1	P39687	Acidic leucine-rich nuclear phosphoprotein 32 family member A	ANP32A	RNRTPSDVKELVLDNSRSNEGKLEGLTDEFE	+	27						0.5384	-0.967077	0.351115	-0.860484	-0.156596	-1.02592	-0.521198	-0.279543	2.24083	0.680471	0.0129372	0.95754	0	0.107924	0.6592	0	0.046715	0.847735	0	-0.550033	0.0506268	0
UID10674	ANP32B_T244	___1	Q92688	Acidic leucine-rich nuclear phosphoprotein 32 family member B	ANP32B	EEEEEGGKGEKRKRETDDEGEDD________	+	244						-0.778707	-1.52464	1.0278	0.106424	1.47926	-0.56024	1.20703	-0.968913	0.233512	-0.221531	-0.844163	0.0868359	0	0.0528476	0.904648	0	0.220057	0.620892	0	0.275588	0.537697	0
UID998	ANXA1_S37	___1	P04083	Annexin A1	ANXA1	VQTVKSSKGGPGSAVSPYPTFNPSSDVAALH	+	37						-0.805341	-0.428027	0.724015	1.46	0.461065	1.57782	-1.11654	-0.148235	-1.02719	-0.697564	-0.295392	0.026776	0	0.0125444	0.90942	0	0.298106	0.0257982	0	0.337866	0.0150811	0
UID1074	ANXA2_S12	___1	P07355	Annexin A2	ANXA2	____MSTVHEILCKLSLEGDHSTPPSAYGSV	+	12						-0.919164	0.765152	-0.686876	1.0852	-1.12014	-0.74702	0.196714	1.92533	0.0948472	-0.594041	-0.0376422	0.784132	0	0.154394	0.280667	0	-0.117472	0.403522	0	0.0611664	0.657662	0
UID1075	ANXA2_S18	___1	P07355	Annexin A2	ANXA2	TVHEILCKLSLEGDHSTPPSAYGSVKAYTNF	+	18						1.56867	-0.637014	1.27795	-0.330095	-0.584951	-0.785501	-0.674421	-1.31374	1.02024	0.458861	-0.00130141	0.99289	0	0.186298	0.227121	0	0.235937	0.137219	0	-0.0426914	0.770746	0
UID1077	ANXA2_S89	___1	P07355	Annexin A2	ANXA2	AYQRRTKKELASALKSALSGHLETVILGLLK	+	89						-0.376263	0.243419	-1.31855	0.574992	-0.757727	1.2509	-1.31269	1.69257	0.041285	-0.0379349	0.0647081	0.796342	0	-0.131038	0.603943	0	-0.119033	0.636908	0	-0.0791384	0.752566	0
UID1078	ANXA2_S92	___1	P07355	Annexin A2	ANXA2	RRTKKELASALKSALSGHLETVILGLLKTPA		92						-0.404102	-0.698069	-0.298784	0.934894	-0.962567	0.95862	-1.03027	1.71609	-0.977072	0.761255	-0.382564	0.439784	0	0.140865	0.77187	0	-0.0109415	0.981978	0	0.187494	0.700246	0
UID1079	ANXA2_S314	___1	P07355	Annexin A2	ANXA2	DMLKIRSEFKRKYGKSLYYYIQQDTKGDYQK		314						0.0228875	1.15312	-0.230077	0.943317	0.255742	0.6495	-0.0310735	-1.39552	0.611372	-1.97927	0.0311082	0.829704	0	-0.0129067	0.928794	0	0.143841	0.335818	0	0.139895	0.348391	0
UID1080	ANXA2_S2	___1	P07355	Annexin A2	ANXA2	______________MSTVHEILCKLSLEGDH		2						-0.859362	-0.473705	-0.418237	1.76467	-0.107712	-1.16083	0.536094	-0.105522	-0.760404	1.585	-0.0595212	0.492676	0	0.0580882	0.502805	0	0.0203447	0.811786	0	0.0115918	0.891927	0
UID11328	ANXA2_Y24	___1	P07355	Annexin A2	ANXA2	CKLSLEGDHSTPPSAYGSVKAYTNFDAERDA	+	24						-0.873945	0.281482	-0.679039	-0.0506723	-0.342606	0.201852	-0.647271	1.88489	-1.21739	1.44271	0.0322692	0.949664	0	-0.138475	0.786997	0	-0.462554	0.379181	0	-0.224544	0.662643	0
UID11329	ANXA2_Y238	___1	P07355	Annexin A2	ANXA2	PHLQKVFDRYKSYSPYDMLESIRKEVKGDLE	+	238						0.121063	0.621842	-0.161329	0.787283	0.491186	1.45946	-1.46364	0.416742	-1.7208	-0.551807	0.0103998	0.944105	0	-0.117798	0.437321	0	0.148758	0.332727	0	0.257754	0.11388	0
UID9358	ANXA2_T163	___1	P07355	Annexin A2	ANXA2	KEMYKTDLEKDIISDTSGDFRKLMVALAKGR		163						-0.02616	-0.188216	-1.28995	0.481085	-0.810201	0.0854592	-0.309595	2.24096	-0.88861	0.705228	0.0485936	0.784593	0	-0.00687602	0.969064	0	-0.223988	0.231151	0	-0.0511268	0.773727	0
UID9359	ANXA2_T19	___1	P07355	Annexin A2	ANXA2	VHEILCKLSLEGDHSTPPSAYGSVKAYTNFD	+	19						-0.590048	-0.556707	-0.300715	0.20722	-0.401168	-1.15993	-0.423824	0.619823	0.13126	2.47409	-0.0749259	0.566747	0	0.104401	0.42983	0	-0.0205933	0.873496	0	-0.191986	0.166781	0
UID9360	ANXA2_T3	___1	P07355	Annexin A2	ANXA2	_____________MSTVHEILCKLSLEGDHS		3						0.347863	0.870195	-0.765055	0.96433	-0.754182	-1.72998	0.398963	0.207325	-0.939489	1.40003	0.019033	0.814102	0	0.0501303	0.540506	0	-0.00760442	0.925024	0	-0.00488125	0.951822	0
UID402	AP1G1_S764	___1	O43747	AP-1 complex subunit gamma-1	AP1G1	VFQAAVPKTFQLQLLSPSSSIVPAFNTGTIT	+	764						0.0342842	0.287874	-2.39695	0.265566	0.578187	0.811251	-0.719056	0.633952	-0.475997	0.980885	0.113543	0.329638	0	-0.162934	0.176089	0	-0.0946963	0.411375	0	-0.122	0.297362	0
UID10836	AP1M1_T152	___1	Q9BXS5	AP-1 complex subunit mu-1	AP1M1	QEGHKLETGAPRPPATVTNAVSWRSEGIKYR		152						-1.60179	1.09154	-1.08043	0.702267	-0.514606	0.386067	0.42001	1.19489	-1.13129	0.533336	-0.031314	0.950111	0	-0.0591796	0.905909	0	-0.472507	0.360045	0	0.0521071	0.917101	0
UID10837	AP1M1_T154	___1	Q9BXS5	AP-1 complex subunit mu-1	AP1M1	GHKLETGAPRPPATVTNAVSWRSEGIKYRKN	+	154						-0.210106	-0.416025	1.03072	0.274346	-0.428885	1.01482	-0.3987	0.737489	-2.29223	0.688571	-0.118369	0.413456	0	0.0440776	0.755743	0	0.0592262	0.676824	0	0.178285	0.231373	0
UID900	AP2A1_S655	___1	O95782	AP-2 complex subunit alpha-1	AP2A1	INGGMEPTPSTVSTPSPSADLLGLRAAPPPA	+	655						0.193662	0.874868	-1.75187	0.572226	-1.47624	0.504541	-0.341131	0.271382	-0.293357	1.44592	0.16152	0.331684	0	-0.0149401	0.925932	0	-0.0797405	0.622772	0	-0.167557	0.315145	0
UID10703	AP2M1_T156	___1	Q96CW1	AP-2 complex subunit mu	AP2M1	QHQTKEEQSQITSQVTGQIGWRREGIKYRRN	+	156						-0.6434	1.56784	-0.99621	0.378796	-0.417859	0.218921	-1.17883	1.41074	-0.986034	0.646029	0.121378	0.529005	0	-0.032943	0.862503	0	-0.0668608	0.726111	0	-0.0218388	0.908538	0
UID90	AP3B1_S276	___1	O00203	AP-3 complex subunit beta-1	AP3B1	KEGDELEDNGKNFYESDDDQKEKTDKKKKPY	+	276						2.36132	-0.307453	-0.579259	-0.89005	0.231263	-0.724636	0.0949753	-1.03994	0.717038	0.136745	0.104974	0.265341	0	-0.0290782	0.747498	0	-0.0156225	0.86231	0	-0.069218	0.451284	0
UID148	AP3D1_S829	___1	O14617	AP-3 complex subunit delta-1	AP3D1	EKLPIQKHRNTETSKSPEKDVPMVEKKSKKP	+	829						-0.877853	-1.01643	0.330218	0.440193	1.87097	-0.067233	1.06323	-1.36519	0.212784	-0.590679	-0.352623	0.176887	0	-0.13674	0.579251	0	0.141909	0.565327	0	0.151957	0.53883	0
UID149	AP3D1_S658	___1	O14617	AP-3 complex subunit delta-1	AP3D1	AVFHEEEQRRPKHRPSEADEEELARRREARK	+	658						-1.79494	-0.754907	-0.598971	0.165386	-0.441975	0.643965	1.34372	1.41941	-0.433368	0.451678	-0.203873	0.133443	0	-0.0612283	0.626657	0	-0.307959	0.0369837	0	-0.043534	0.72833	0
UID9123	AP3D1_T826	___1	O14617	AP-3 complex subunit delta-1	AP3D1	ADSEKLPIQKHRNTETSKSPEKDVPMVEKKS		826						1.68072	0.717941	-0.502698	0.148416	-2.07783	0.203605	-0.897195	0.179837	0.133681	0.413517	0.627062	0.109105	0	0.34621	0.345532	0	0.0827012	0.81619	0	-0.205337	0.567757	0
UID10798	APBA2_T304	___1	Q99767	Amyloid beta A4 precursor protein-binding family A member 2	APBA2	EAKHPGDPQRGFKPKTRTPEERLKWPHEQVC		304						1.2023	0.237492	0.487327	0.677672	0.820716	0.730457	-1.19969	-0.238252	-1.80866	-0.909365	0.050382	0.781011	0	-0.0708033	0.696824	0	0.47724	0.0284236	0	0.711939	0.00443945	DOWN_JNKp38
UID6229	APBB2_S334	___1	Q92870	Amyloid beta A4 precursor protein-binding family B member 2	APBB2	RPVSIPADLQGSRKGSLSSVTPSPTPENEKQ	+	334						-0.0928669	-0.0867185	-1.19076	-0.695533	-0.981219	-0.934728	0.572647	0.306061	1.62014	1.48298	0.533424	0.00275198	DOWN_ANI	0.00926803	0.940358	0	-0.86419	0.000152798	UP_JNKi	-1.55942	2.90503e-06	UP_JNKp38i
UID10679	APBB2_T125	___1	Q92870	Amyloid beta A4 precursor protein-binding family B member 2	APBB2	AAEQGQQDPNKNLSPTAVINITSEKLEGKEP	+	125						0.292542	0.00292163	1.16793	1.14902	0.710582	0.992864	-1.23556	-0.845612	-1.09673	-1.13795	-0.252457	0.0161399	0	0.0766189	0.373558	0	0.54927	0.000224368	DOWN_Jnki	0.568441	0.000180443	DOWN_JNKp38
UID6230	APBB2_S409	___1	Q92870	Amyloid beta A4 precursor protein-binding family B member 2	APBB2	LKLRNAPHPDDDDSCSINSDPEAKCFAVRSL	+	409						1.51985	0.452819	0.0621482	-0.937884	0.562863	-0.517597	-0.255904	-1.80958	1.25236	-0.32908	0.548838	0.108992	0	-0.177461	0.572383	0	0.229245	0.469223	0	-0.346639	0.284969	0
UID6231	APBB2_S123	___1	Q92870	Amyloid beta A4 precursor protein-binding family B member 2	APBB2	RKAAEQGQQDPNKNLSPTAVINITSEKLEGK	+	123						0.497913	0.355104	1.01524	1.04167	0.815829	0.753019	-0.914871	-0.922661	-1.09568	-1.54556	-0.452011	0.00629188	0	0.183249	0.165102	0	1.4622	4.27037e-06	DOWN_Jnki	1.76396	1.15999e-06	DOWN_JNKp38
UID6232	APBB2_S160	___1	Q92870	Amyloid beta A4 precursor protein-binding family B member 2	APBB2	SSSCEILPSQPRRTKSFLNYYADLETSAREL	+	160						-1.25617	1.76698	-0.40988	-0.606594	-0.927004	1.01239	-0.501874	0.652415	-0.628567	0.8983	0.144833	0.523568	0	-0.10449	0.643027	0	-0.110668	0.623846	0	-0.121971	0.589553	0
UID1565	APC_S1360	___1	P25054	Adenomatous polyposis coli protein	APC	ESARHKAVEFSSGAKSPSKSGAQTPKSPPEH	+	1360						-1.67793	0.958844	-0.776371	1.08045	0.9521	1.06912	0.00863726	-0.127336	-1.14558	-0.341933	-0.134853	0.59463	0	-0.226321	0.380462	0	0.0557218	0.824477	0	0.236135	0.361306	0
UID1567	APC_S2449	___1	P25054	Adenomatous polyposis coli protein	APC	RPVLVRQSTFIKEAPSPTLRRKLEESASFES	+	2449						-1.18887	1.80502	-0.997907	0.484973	0.236066	-0.112523	0.117777	0.706156	-1.51645	0.465756	0.126385	0.619567	0	-0.0712448	0.778253	0	-0.149643	0.55806	0	0.0601947	0.811788	0
UID1568	APC_S2835	___1	P25054	Adenomatous polyposis coli protein	APC	TDSTESSGTQSPKRHSGSYLVTSV_______	+	2835						-0.823895	0.673221	1.34185	0.201037	-1.58799	1.3602	0.466741	0.0583742	-0.78738	-0.902162	-0.191345	0.416304	0	0.200057	0.396433	0	0.114992	0.619832	0	0.365212	0.142623	0
UID1569	APC_S2671	___1	P25054	Adenomatous polyposis coli protein	APC	DVWVRIEDCPINNPRSGRSPTGNTPPVIDSV		2671						-2.22696	-0.908213	0.843797	0.799687	0.0142383	1.3309	-0.0806213	0.288765	-0.05369	-0.00790675	-0.341821	0.0114509	0	0.0213412	0.839182	0	0.102671	0.344245	0	0.121966	0.267257	0
UID1570	APC_S2674	___1	P25054	Adenomatous polyposis coli protein	APC	VRIEDCPINNPRSGRSPTGNTPPVIDSVSEK	+	2674						-1.84588	-0.485794	0.0548175	1.24808	-0.360983	0.597642	0.275838	1.24026	-1.2082	0.484227	-0.351753	0.0643029	0	0.10319	0.541705	0	-0.0206341	0.901596	0	0.19616	0.261824	0
UID1571	APC_S1436	___1	P25054	Adenomatous polyposis coli protein	APC	SDLPDSPGQTMPPSRSKTPPPPPQTAQTKRE		1436						0.69443	-0.897579	0.211131	1.56525	-1.4781	1.01339	0.816161	-0.791334	-0.377927	-0.755416	-0.11069	0.419514	0	0.125316	0.363858	0	0.0979424	0.472797	0	0.162704	0.247534	0
UID1572	APC_S1042	___1	P25054	Adenomatous polyposis coli protein	APC	YSLKYSDEQLNSGRQSPSQNERWARPKHIIE	+	1042						1.02499	1.35419	-1.86763	-0.0249762	-0.724441	0.172904	-0.851361	-0.289584	1.12085	0.0850592	0.183858	0.0790098	0	-0.0577195	0.54072	0	-0.0323514	0.729259	0	-0.13336	0.180371	0
UID1246	APEH_S187	___1	P13798	Acylamino-acid-releasing enzyme	APEH	KAESFFQTKALDVSASDDEIARLKKPDQAIK	+	187						-1.71742	-0.195291	-0.88996	0.459651	-0.184522	0.75868	0.428054	0.434253	-0.891457	1.79802	-0.12747	0.487608	0	-0.0863716	0.634917	0	-0.111149	0.543334	0	-0.114954	0.530005	0
UID7129	API5_S462	___1	Q9BZZ5	Apoptosis inhibitor 5	API5	QKVEIGQKRASEDTTSGSPPKKSSAGPKRDA		462						-1.43258	-1.08596	-0.198789	-0.435472	0.60983	-0.379655	0.336638	1.08531	-0.391149	1.89183	-0.445038	0.225419	0	-0.204166	0.561699	0	-0.485645	0.190058	0	-0.504239	0.175586	0
UID7130	API5_S464	___1	Q9BZZ5	Apoptosis inhibitor 5	API5	VEIGQKRASEDTTSGSPPKKSSAGPKRDARQ	+	464						0.740668	-1.24184	0.465793	-0.992732	1.07985	-1.54423	1.24175	-0.502825	0.573419	0.180147	0.00144908	0.991969	0	-0.00351761	0.980507	0	-0.0711712	0.624132	0	-0.0719948	0.620197	0
UID6431	APIP_S84	___1	Q96GX9	Methylthioribulose-1-phosphate dehydratase	APIP	QPEDMFVCDINEKDISGPSPSKKLKKSQCTP	+	84						1.76053	-0.584569	1.25307	-0.0242808	-0.573869	-1.05982	-0.0129104	-0.710478	0.983495	-1.03117	-0.00432044	0.979852	0	0.234083	0.198437	0	0.159642	0.365355	0	0.104384	0.547132	0
UID6432	APIP_S87	___1	Q96GX9	Methylthioribulose-1-phosphate dehydratase	APIP	DMFVCDINEKDISGPSPSKKLKKSQCTPLFM	+	87						0.645838	0.00667479	-0.357864	-0.661143	0.228347	-1.56757	1.02383	1.4304	0.658663	-1.40718	0.0705947	0.484872	0	0.0135247	0.891691	0	-0.146689	0.168757	0	-0.0114237	0.908418	0
UID6433	APIP_S89	___1	Q96GX9	Methylthioribulose-1-phosphate dehydratase	APIP	FVCDINEKDISGPSPSKKLKKSQCTPLFMNA		89						2.29914	-0.888387	0.429358	-0.358057	0.280352	-1.04586	-0.338248	-0.558434	0.796203	-0.616067	0.139612	0.548599	0	0.0872221	0.705591	0	0.100894	0.662666	0	-0.0113435	0.960611	0
UID8298	APPL1_S401	___1	Q9UKG1	DCC-interacting protein 13-alpha	APPL1	TAARVNQSALEAVTPSPSFQQRHESLRPAAG	+	401						-0.694434	0.99829	-1.60685	0.0660064	-0.0637895	0.104629	-0.440434	1.41324	-1.05101	1.27436	0.0986388	0.469657	0	-0.0845752	0.533245	0	-0.134408	0.33208	0	-0.0943338	0.488566	0
UID4922	APTX_S132	___1	Q7Z2E3	Aprataxin	APTX	EAKNPGLETHRKRKRSGNSDSIERDAAQEAE	+	132						-1.84956	-0.676935	1.00277	-0.242386	1.40157	0.404741	1.11769	-0.613176	0.00588069	-0.550593	-0.37443	0.070796	0	-0.119148	0.521218	0	0.0291483	0.873522	0	0.148673	0.42724	0
UID6034	ARAP3_S1444	___1	Q8WWN8	Arf-GAP with Rho-GAP domain, ANK repeat and PH domain-containing protein 3	ARAP3	REWTVKPENPLTSQKSLDQPFLSKSSTLGQE	+	1444						-0.641603	-0.428769	0.5376	1.10104	-0.637719	-1.19837	0.681409	1.91617	-0.806742	-0.523023	-0.26041	0.041232	0	0.334016	0.0148826	0	-0.0921812	0.408074	0	0.285344	0.0290404	0
UID6035	ARAP3_S1480	___1	Q8WWN8	Arf-GAP with Rho-GAP domain, ANK repeat and PH domain-containing protein 3	ARAP3	PPPGPPSKSSPQARGSLEEQLLQELSSLILR	+	1480						1.99324	0.232831	-0.295532	-0.700724	-1.3159	-0.927308	0.00669087	-0.320188	1.30378	0.0231038	0.249395	0.0699209	0	0.096508	0.436847	0	-0.0528429	0.665457	0	-0.179802	0.167858	0
UID10550	ARFGAP1_T189	___1	Q8N6T3	ADP-ribosylation factor GTPase-activating protein 1	ARFGAP1	SYQGAQGNRYVGFGNTPPPQKKEDDFLNNAM	+	189						-2.33379	-0.616514	-0.187006	0.611209	0.71851	0.36536	-0.502442	0.196173	1.25864	0.489859	-0.19012	0.0892363	0	-0.0371657	0.71217	0	0.0411546	0.683214	0	-0.0746105	0.465488	0
UID17065	ARFGAP1_S343	___2	Q8N6T3	ADP-ribosylation factor GTPase-activating protein 1	ARFGAP1	FWETFGSAEPTKTRKSPSSDSWTCADTSTER	+	343						-1.73117	0.56369	-0.144786	0.984291	0.727242	1.50784	-0.822801	-0.847225	-0.603395	0.366319	-0.426828	0.232053	0	-0.296798	0.393515	0	0.533706	0.145573	0	0.228958	0.505873	0
UID17066	ARFGAP1_S348	___2	Q8N6T3	ADP-ribosylation factor GTPase-activating protein 1	ARFGAP1	GSAEPTKTRKSPSSDSWTCADTSTERRSSDS		348						-1.73117	0.56369	-0.144786	0.984291	0.727242	1.50784	-0.822801	-0.847225	-0.603395	0.366319	-0.426828	0.232053	0	-0.296798	0.393515	0	0.533706	0.145573	0	0.228958	0.505873	0
UID5615	ARFGAP1_S361	___1	Q8N6T3	ADP-ribosylation factor GTPase-activating protein 1	ARFGAP1	SDSWTCADTSTERRSSDSWEVWGSASTNRNS		361						0.0885284	0.470217	-1.37932	-0.0825223	-1.37562	-0.369333	-0.0940815	1.77935	-0.291443	1.25422	0.498868	0.242288	0	0.0698976	0.863251	0	-0.776999	0.0865385	0	-0.598621	0.169045	0
UID5616	ARFGAP1_S343	___1	Q8N6T3	ADP-ribosylation factor GTPase-activating protein 1	ARFGAP1	FWETFGSAEPTKTRKSPSSDSWTCADTSTER	+	343						-2.25332	-0.281786	-0.803155	0.813302	0.565519	1.13861	0.619462	0.475388	-0.506539	0.232523	-0.516761	0.12741	0	-0.343928	0.288198	0	-0.220227	0.486008	0	0.0576936	0.852772	0
UID5610	ARFGAP2_S140	___1	Q8N6H7	ADP-ribosylation factor GTPase-activating protein 2	ARFGAP2	ALARHGTDLWIDNMSSAVPNHSPEKKDSDFF		140						0.371521	-0.835336	1.12329	0.39566	-0.572506	-0.610886	-0.303785	2.12205	-0.741433	-0.948576	-0.20786	0.263308	0	0.283296	0.141003	0	-0.0313793	0.859709	0	0.336407	0.0892107	0
UID5611	ARFGAP2_S146	___1	Q8N6H7	ADP-ribosylation factor GTPase-activating protein 2	ARFGAP2	TDLWIDNMSSAVPNHSPEKKDSDFFTEHTQP	+	146						-2.08272	1.07819	-0.746185	1.01681	0.503234	0.443392	0.424072	0.567473	-0.26134	-0.942919	-0.157105	0.549229	0	-0.0832867	0.748569	0	-0.0888214	0.732614	0	0.181712	0.490373	0
UID9045	ARFGEF1_S52	___1	Q9Y6D6	Brefeldin A-inhibited guanine nucleotide-exchange protein 1	ARFGEF1	CEVALEEIKAETEKQSPPHGEAKAGSSTLPP	+	52						1.15107	-0.807203	-0.435317	-0.191182	0.869482	-0.795104	1.12886	-1.30074	1.27881	-0.898678	0.0597737	0.707388	0	-0.0431732	0.785784	0	-0.0280044	0.859842	0	-0.0620075	0.697098	0
UID9046	ARFGEF1_S1079	___1	Q9Y6D6	Brefeldin A-inhibited guanine nucleotide-exchange protein 1	ARFGEF1	VKPRYISGTVRGREGSLTGTKDQAPDEFVGL	+	1079						-0.471176	-0.752641	-0.616104	-0.875416	-0.955853	-0.892685	1.0717	0.898694	1.4305	1.16298	0.104611	0.432694	0	0.139513	0.303438	0	-1.35282	1.0957e-05	UP_JNKi	-1.59631	3.51657e-06	UP_JNKp38i
UID9047	ARFGEF1_S1555	___1	Q9Y6D6	Brefeldin A-inhibited guanine nucleotide-exchange protein 1	ARFGEF1	LTWRPNSGETAPPPPSPVSEKPLDTISQKSV	+	1555						-1.46833	0.325925	-1.5467	0.0867388	-0.262697	0.398586	0.428548	1.80149	-0.453237	0.689677	0.0699668	0.853513	0	-0.351603	0.367379	0	-0.812992	0.0605297	0	-0.373757	0.339759	0
UID9042	ARFGEF2_S227	___1	Q9Y6D5	Brefeldin A-inhibited guanine nucleotide-exchange protein 2	ARFGEF2	IQSKPQSPVIQAAAVSPKFVRLKHSQAQSKP	+	227						-0.444859	1.58968	-1.40426	-0.816155	0.759797	1.04387	-0.723446	-0.897433	0.0980701	0.79474	0.5778	0.031202	DOWN_ANI	-0.690921	0.0146726	UP_p38i	-0.102939	0.648364	0	-0.53453	0.0419274	0
UID20490	ARFGEF2_S218	___2	Q9Y6D5	Brefeldin A-inhibited guanine nucleotide-exchange protein 2	ARFGEF2	QEARELEKPIQSKPQSPVIQAAAVSPKFVRL	+	218						-1.70416	0.169508	-0.126489	1.73364	0.075013	0.401814	0.647143	0.70599	-1.22655	-0.675905	-0.46922	0.0751975	0	0.168811	0.478324	0	0.0379374	0.87117	0	0.524149	0.0522985	0
UID20491	ARFGEF2_S227	___2	Q9Y6D5	Brefeldin A-inhibited guanine nucleotide-exchange protein 2	ARFGEF2	IQSKPQSPVIQAAAVSPKFVRLKHSQAQSKP	+	227						-1.70416	0.169508	-0.126489	1.73364	0.075013	0.401814	0.647143	0.70599	-1.22655	-0.675905	-0.46922	0.0751975	0	0.168811	0.478324	0	0.0379374	0.87117	0	0.524149	0.0522985	0
UID9043	ARFGEF2_S276	___1	Q9Y6D5	Brefeldin A-inhibited guanine nucleotide-exchange protein 2	ARFGEF2	GKVSTENGDAPRERGSSLSGTDDGAQEVVKD		276						1.07425	1.17905	-2.03995	0.273765	-0.936538	0.994013	-0.160412	0.140321	-0.554961	0.0304647	0.25856	0.079974	0	-0.11731	0.385294	0	-0.11232	0.40478	0	-0.0798742	0.548589	0
UID9044	ARFGEF2_S277	___1	Q9Y6D5	Brefeldin A-inhibited guanine nucleotide-exchange protein 2	ARFGEF2	KVSTENGDAPRERGSSLSGTDDGAQEVVKDI	+	277						-0.935563	1.24198	-2.1842	0.786477	0.265032	0.530117	0.565055	0.176536	-0.66543	0.219996	0.0804732	0.520358	0	-0.103553	0.412655	0	-0.101024	0.423625	0	-0.0449694	0.71663	0
UID4351	ARFGEF3_S1888	___1	Q5TH69	Brefeldin A-inhibited guanine nucleotide-exchange protein 3	ARFGEF3	RGKEKRQWRARMPLLSVQPVSNADWVWLVKR	+	1888						-0.836667	-1.05484	-0.668435	1.23314	0.217946	1.57819	-1.18902	0.650432	0.683641	-0.614398	-0.177752	0.254044	0	-0.0891157	0.553467	0	0.0798433	0.59455	0	0.0358559	0.809538	0
UID2396	ARFIP1_S132	___1	P53367	Arfaptin-1	ARFIP1	IKNPAMEKLELVRKWSLNTYKCTRQIISEKL	+	132						1.59589	1.50315	-0.270032	-0.892767	0.397474	-0.290199	-0.539139	-1.6301	0.313571	-0.187848	1.00686	0.00149556	DOWN_ANI	-0.300056	0.180934	0	0.237773	0.277838	0	-0.304413	0.175442	0
UID7786	ARGLU1_S93	___1	Q9NWB6	Arginine and glutamate-rich protein 1	ARGLU1	PPDRIDIFGRTVSKRSSLDEKQKREEEEKKA		93	+					-0.216327	-0.865255	0.962714	0.983241	-0.948543	-1.12224	1.42455	1.09782	-0.497746	-0.81822	-0.762602	0.000553063	UP_ANI	1.01177	9.28488e-05	DOWN_p38i	-0.145193	0.298829	0	0.821641	0.000349653	DOWN_JNKp38
UID7787	ARGLU1_S94	___1	Q9NWB6	Arginine and glutamate-rich protein 1	ARGLU1	PDRIDIFGRTVSKRSSLDEKQKREEEEKKAE	+	94	+					-0.112962	-0.907545	1.16401	0.826961	-0.870707	-1.17875	1.33717	1.09914	-0.505549	-0.851766	-0.809533	0.00134725	UP_ANI	1.08613	0.000226369	DOWN_p38i	-0.119714	0.477881	0	0.900072	0.000721411	DOWN_JNKp38
UID7784	ARGLU1_S76	___1	Q9NWB6	Arginine and glutamate-rich protein 1	ARGLU1	TNTAVSRRERDRERASSPPDRIDIFGRTVSK		76						-0.787308	0.666138	-0.347505	0.155256	-1.16427	-1.18658	-0.149398	-0.0103809	0.698566	2.12547	0.00246222	0.976681	0	0.0747816	0.387838	0	-0.00112501	0.989344	0	-0.104495	0.238871	0
UID7785	ARGLU1_S77	___1	Q9NWB6	Arginine and glutamate-rich protein 1	ARGLU1	NTAVSRRERDRERASSPPDRIDIFGRTVSKR	+	77						0.546852	-0.0762313	1.05303	-1.38966	-0.849455	-1.14519	0.583146	0.341906	1.63559	-0.699988	0.0274473	0.780372	0	0.056375	0.570337	0	-0.042899	0.664267	0	-0.0432582	0.661666	0
UID2926	ARHGAP1_S51	___1	Q07960	Rho GTPase-activating protein 1	ARHGAP1	DEMPDFPKSDDSKSSSPELVTHLKWDDPYYD	+	51	+					-0.75793	-0.600166	0.973085	1.16664	-0.750535	-0.707601	1.08248	1.3843	-0.857299	-0.932961	-0.820074	2.70343e-05	UP_ANI	0.843529	2.23677e-05	DOWN_p38i	-0.0766782	0.407712	0	0.921396	1.23059e-05	DOWN_JNKp38
UID11399	ARHGAP12_Y243	___1	Q8IWW6	Rho GTPase-activating protein 12	ARHGAP12	RATTPPNQGRPDSPVYANLQELKISQSALPP		243						0.667847	0.580991	-1.41545	0.0947048	-1.62747	-0.218644	-0.63098	1.34594	0.065759	1.13731	0.19586	0.209763	0	0.0400455	0.786179	0	-0.155167	0.310416	0	-0.192372	0.217122	0
UID5365	ARHGAP12_S165	___1	Q8IWW6	Rho GTPase-activating protein 12	ARHGAP12	LDLTHNNGKFNNDSHSPKVSSQNRTRSFGHF	+	165						-0.800295	-0.270095	0.948841	1.12259	1.32379	1.09115	-0.465038	-1.04513	-1.12381	-0.782003	-0.377403	0.00426192	0	-0.0412634	0.666374	0	0.430229	0.00209112	0	0.477756	0.00114817	0
UID5366	ARHGAP12_S262	___1	Q8IWW6	Rho GTPase-activating protein 12	ARHGAP12	QELKISQSALPPLPGSPAIQINGEWETHKDS	+	262						-0.733762	1.23381	-1.31357	0.160773	0.150019	0.41511	0.0667642	0.617628	-1.78653	1.18976	0.169954	0.47173	0	-0.176645	0.455131	0	-0.188909	0.425763	0	-0.0571727	0.805501	0
UID5367	ARHGAP12_S176	___1	Q8IWW6	Rho GTPase-activating protein 12	ARHGAP12	NDSHSPKVSSQNRTRSFGHFPGPEFLDVEKT	+	176						-2.07029	-1.05657	0.146192	0.966975	1.01256	0.646628	0.408724	0.752782	-0.666545	-0.140457	-0.28847	0.0140895	0	-0.0371483	0.690304	0	-0.00328832	0.971701	0	0.130639	0.186792	0
UID5368	ARHGAP12_S423	___1	Q8IWW6	Rho GTPase-activating protein 12	ARHGAP12	DRRLQEPIVLTKWRHSTIVLDTNDKESPTAS	+	423						1.92582	0.211454	0.863983	-0.142209	-0.321513	0.0118647	-0.855162	-1.7807	0.528178	-0.441718	0.118754	0.3868	0	0.0865319	0.523027	0	0.281691	0.0641297	0	0.0533005	0.691314	0
UID4143	ARHGAP15_S212	___1	Q53QZ3	Rho GTPase-activating protein 15	ARHGAP15	CPSRNLELFKIQRSSSTELLSHYDSDIKEQK	+	212						0.595551	-1.30327	1.37013	-0.808878	1.21387	-0.958839	0.880124	-0.541072	0.429959	-0.877579	-0.325662	0.578295	0	0.0785858	0.892147	0	0.0570241	0.921601	0	0.258911	0.657204	0
UID4518	ARHGAP17_S575	___1	Q68EM7	Rho GTPase-activating protein 17	ARHGAP17	SSAGILEQGPSPGDGSPPKPKDPVSAAVPAP	+	575						1.79896	-0.37227	1.0255	-0.238077	-0.457014	-0.882665	-0.68681	-1.24046	1.22075	-0.16791	0.0907169	0.707643	0	0.301853	0.234183	0	0.385237	0.140292	0	-0.0376638	0.875741	0
UID3634	ARHGAP19_S422	___1	Q14CB8	Rho GTPase-activating protein 19	ARHGAP19	REPSTSQVQKRARSRSFSGLIKRKVLGNQMM	+	422						1.59325	1.17398	-0.301514	-0.151031	-0.550382	-1.52978	1.24603	-0.540367	-0.328893	-0.611291	0.319014	0.0445371	0	0.161264	0.258029	0	-0.114755	0.410339	0	0.0483147	0.723475	0
UID4313	ARHGAP21_S616	___1	Q5T5U3	Rho GTPase-activating protein 21	ARHGAP21	TTCGMSLPRGISQDRSPLVKVRSNSLKAPST	+	616						0.944452	1.70637	-0.542768	-0.120776	0.7127	0.539837	-1.12676	-1.47615	-0.785525	0.148617	0.593281	0.00437288	DOWN_ANI	-0.342984	0.0490687	0	0.347151	0.0470142	0	-0.00476801	0.97467	0
UID4312	ARHGAP21_S1713	___1	Q5T5U3	Rho GTPase-activating protein 21	ARHGAP21	IECDTLSRKKSARFKSDSGSLGDAKNEKEAP	+	1713						-1.85428	-0.285574	0.0867807	1.04903	0.381974	1.83384	0.208332	-0.734478	-0.192291	-0.493334	-0.303843	0.0712221	0	-0.100179	0.507524	0	0.154159	0.317942	0	0.168952	0.277058	0
UID4314	ARHGAP21_S1514	___1	Q5T5U3	Rho GTPase-activating protein 21	ARHGAP21	PSEEPSPPHNSKHNKSPTLSCRFAILKESPR	+	1514						0.130158	-2.65415	0.218648	0.536803	-0.562238	0.41195	0.712988	0.552842	0.114887	0.538115	-0.690305	0.0814056	0	0.190653	0.592894	0	-0.107432	0.761557	0	0.0215653	0.951272	0
UID4315	ARHGAP21_S924	___1	Q5T5U3	Rho GTPase-activating protein 21	ARHGAP21	ADSQKSSEDSGSRKDSSSEVFSDAAKEGWLH		924						-1.67391	-0.102599	-0.479666	-1.08089	0.943025	0.367229	0.970345	-0.806225	1.39962	0.463067	-0.0151867	0.904846	0	-0.201883	0.142619	0	-0.121284	0.354827	0	-0.240732	0.0893586	0
UID4316	ARHGAP21_S925	___1	Q5T5U3	Rho GTPase-activating protein 21	ARHGAP21	DSQKSSEDSGSRKDSSSEVFSDAAKEGWLHF	+	925						-0.853993	0.632617	-1.27308	-1.67498	0.256883	0.753024	0.534259	-0.496818	0.94426	1.17783	0.184099	0.105331	0	-0.267233	0.0303899	0	-0.201574	0.0811041	0	-0.342324	0.0103423	0
UID4317	ARHGAP21_S1861	___1	Q5T5U3	Rho GTPase-activating protein 21	ARHGAP21	DLSISDWLARERLRTSTSDLSRGEIGDPQTE	+	1861						-0.483119	1.06262	-0.797754	-0.316512	-1.80019	0.275866	1.27233	1.34369	-0.23021	-0.326724	0.0818577	0.43164	0	0.0198174	0.845765	0	-0.18028	0.108093	0	-0.0269355	0.791714	0
UID4318	ARHGAP21_S879	___1	Q5T5U3	Rho GTPase-activating protein 21	ARHGAP21	GPPSLDAQPNSKTERSKSYDEGLDDYREDAK		879						-1.79326	0.0160313	-1.20938	0.163747	-0.277005	0.134227	0.932308	1.39341	-0.449538	1.08947	-0.274774	0.639282	0	-0.339096	0.564599	0	-1.26622	0.0578478	0	-0.633066	0.295925	0
UID4319	ARHGAP21_S881	___1	Q5T5U3	Rho GTPase-activating protein 21	ARHGAP21	PSLDAQPNSKTERSKSYDEGLDDYREDAKLS	+	881						-0.893697	-1.1984	0.0276086	-0.19344	-0.948773	-1.00281	1.38086	1.3228	0.876996	0.628848	-0.238753	0.017426	0	0.221338	0.0240667	0	-0.355662	0.00238478	0	-0.207196	0.0314019	0
UID4320	ARHGAP21_S459	___1	Q5T5U3	Rho GTPase-activating protein 21	ARHGAP21	HDRVPQSVQIRQRSVSQERLEDSVLMKYCPR	+	459						-1.12534	0.115622	-1.03989	0.606452	-0.296303	0.367782	-0.342037	1.55094	-1.24382	1.4066	-0.0426124	0.807504	0	-0.0373357	0.830871	0	-0.121442	0.494006	0	-0.0440864	0.801013	0
UID11021	ARHGAP23_T1396	___1	Q9P227	Rho GTPase-activating protein 23	ARHGAP23	DDMLAVRLRRPLSPETRRRRSSWRRHTVVVQ	+	1396						-1.81735	-0.938068	-0.285196	-0.821364	0.486902	0.122587	0.872951	0.713961	0.0743842	1.59119	-0.0963318	0.329557	0	-0.100258	0.311564	0	-0.157362	0.130207	0	-0.161958	0.121001	0
UID7979	ARHGAP23_S611	___1	Q9P227	Rho GTPase-activating protein 23	ARHGAP23	HYSQDCSSIKAGRRSSYLLAITTERSKSCDD	+	611						-1.16908	-0.146819	-1.56194	0.631163	-0.484031	0.949672	0.0292244	0.628748	-0.580989	1.70405	-0.0435668	0.855363	0	-0.157967	0.514773	0	-0.179724	0.460611	0	-0.232337	0.34635	0
UID7980	ARHGAP23_S425	___1	Q9P227	Rho GTPase-activating protein 23	ARHGAP23	GLDDLGYIGYRSYSPSFQRRTGLLHALSFRD		425						0.415391	1.32839	0.577493	-0.791205	0.885215	-0.0995254	-1.16858	-1.40145	-0.85973	1.11401	0.153241	0.291777	0	-0.0782371	0.579119	0	0.184464	0.212119	0	-0.0366361	0.793289	0
UID11036	ARHGAP28_T612	___1	Q9P2N2	Rho GTPase-activating protein 28	ARHGAP28	LKKQLPSVRKLLRRKTLERETASPKTSKVLQ	+	612						2.16041	-0.808624	-0.515774	-0.456871	-0.81894	-1.22113	0.0994078	0.64977	0.767703	0.144047	0.225728	0.236289	0	0.103658	0.57112	0	-0.167209	0.369562	0	-0.182996	0.328791	0
UID4108	ARHGAP29_S949	___1	Q52LW3	Rho GTPase-activating protein 29	ARHGAP29	IHTSESESKIFERATSFEESERKQNALGKCD	+	949	+					-0.693592	-0.890814	1.20601	1.10136	-0.999274	-1.28661	1.08245	1.03265	-0.358097	-0.194097	-0.889378	1.48803e-05	UP_ANI	1.04968	4.79121e-06	DOWN_p38i	0.0439397	0.626958	0	0.65349	0.000115122	DOWN_JNKp38
UID4109	ARHGAP29_S190	___1	Q52LW3	Rho GTPase-activating protein 29	ARHGAP29	VSVESVDSSSEKGNFSPLELDNVLLKNTDSI	+	190						-0.970474	-0.0325279	0.0286678	1.93478	0.466845	0.735937	0.12473	0.326204	-1.39216	-1.222	-0.310961	0.0596131	0	0.0797383	0.584187	0	0.158551	0.29118	0	0.479852	0.0102895	0
UID4110	ARHGAP29_S519	___1	Q52LW3	Rho GTPase-activating protein 29	ARHGAP29	VRLPDSSNKIEEDRCSNSADITGPSFIRSWT	+	519						2.32744	0.173338	0.817186	-0.196476	-0.173662	-0.243969	-0.859167	-1.18729	0.11456	-0.771966	0.212585	0.247265	0	0.117408	0.508595	0	0.301583	0.116051	0	0.14452	0.419557	0
UID4111	ARHGAP29_S1019	___1	Q52LW3	Rho GTPase-activating protein 29	ARHGAP29	NNVERHTPRTKIRPVSLPVDRLLLASPPNER	+	1019						-0.106088	1.52185	-1.80965	-0.260803	-0.450662	0.972066	-0.573166	0.535861	-0.795509	0.966103	0.330074	0.113589	0	-0.245397	0.221359	0	-0.192498	0.327573	0	-0.212182	0.283973	0
UID4112	ARHGAP29_S1029	___1	Q52LW3	Rho GTPase-activating protein 29	ARHGAP29	KIRPVSLPVDRLLLASPPNERNGRNMGNVNL	+	1029						1.4926	0.271835	1.50979	0.219774	0.368912	0.102467	-0.988624	-1.07875	-0.573784	-1.32423	0.00367301	0.978201	0	0.132501	0.340586	0	0.399864	0.0172381	0	0.382028	0.0209942	0
UID4113	ARHGAP29_S913	___1	Q52LW3	Rho GTPase-activating protein 29	ARHGAP29	SIGVVDQGCFPKPLLSPEERDIERSMKSLFF	+	913			+		+	0.732674	-0.758131	2.07974	0.591472	0.473379	0.0324335	-0.622909	-1.31085	-0.344083	-0.873731	-0.590035	0.069829	0	0.473792	0.130088	0	1.00757	0.00797574	DOWN_Jnki	0.850925	0.0175006	DOWN_JNKp38
UID4114	ARHGAP29_S182	___1	Q52LW3	Rho GTPase-activating protein 29	ARHGAP29	RETKSFENVSVESVDSSSEKGNFSPLELDNV	+	182						0.593568	1.4322	-0.964851	0.505332	-0.21209	0.67486	-0.848671	-1.9468	0.153268	0.613188	0.186218	0.146108	0	-0.0691054	0.563973	0	0.175029	0.168371	0	-0.0918599	0.447269	0
UID4115	ARHGAP29_S930	___1	Q52LW3	Rho GTPase-activating protein 29	ARHGAP29	EERDIERSMKSLFFSSKEDIHTSESESKIFE	+	930						1.8321	-0.458494	1.19437	0.242735	0.119672	-0.893496	-0.499493	-1.20711	0.663691	-0.993981	-0.00818421	0.972689	0	0.284914	0.256037	0	0.405117	0.121653	0	0.227758	0.355964	0
UID10183	ARHGAP31_T1173	___1	Q2M1Z3	Rho GTPase-activating protein 31	ARHGAP31	YSQDPQDLDIVAHALTGRRNSAPVSVSAVRT		1173						-1.26064	0.426406	-1.30051	0.501401	-0.173069	0.32894	-0.856661	2.04304	-0.168965	0.460052	-0.0072165	0.986999	0	-0.196191	0.660052	0	-0.407899	0.371284	0	-0.223969	0.616336	0
UID3967	ARHGAP31_S778	___1	Q2M1Z3	Rho GTPase-activating protein 31	ARHGAP31	ASPQATVEVGGPGNLSPPLPPAPPPPTPLEE		778						0.137205	0.1297	-1.93939	0.224366	-1.49202	0.960006	0.245897	0.868025	-0.205619	1.07183	0.154898	0.374305	0	-0.0924581	0.589038	0	-0.221097	0.217385	0	-0.201738	0.256172	0
UID3968	ARHGAP31_S335	___1	Q2M1Z3	Rho GTPase-activating protein 31	ARHGAP31	KLSRNGSVFVRGQRLSVEKATIRPAKSMDSL	+	335						1.07321	-0.391918	0.24798	-1.70458	-0.00885369	0.046044	0.0977417	-1.13428	1.85027	-0.0756117	0.131249	0.345113	0	-0.0917065	0.502444	0	-0.0257881	0.848138	0	-0.198373	0.169462	0
UID3969	ARHGAP31_S954	___1	Q2M1Z3	Rho GTPase-activating protein 31	ARHGAP31	LEKRLSHRPSLRQSHSLDSKPTVKSQWTLEV	+	954						-0.53926	-0.541386	1.38498	1.2397	-1.19793	-0.919421	1.25805	0.53638	-0.430617	-0.790496	-0.488807	0.00112741	0	0.625569	0.000251335	DOWN_p38i	0.109527	0.279488	0	0.507338	0.000905705	DOWN_JNKp38
UID3970	ARHGAP31_S272	___1	Q2M1Z3	Rho GTPase-activating protein 31	ARHGAP31	SLATNHPARKERRENSLPEIVPPMGTLFHTV	+	272						-1.09818	-0.15709	-1.29289	-0.156849	-1.04801	-0.557943	1.09226	1.13766	0.966776	1.11426	0.0349725	0.837659	0	0.0280952	0.869189	0	-0.66177	0.00478771	UP_JNKi	-0.634993	0.00592108	UP_JNKp38i
UID3971	ARHGAP31_S1178	___1	Q2M1Z3	Rho GTPase-activating protein 31	ARHGAP31	QDLDIVAHALTGRRNSAPVSVSAVRTSFMVK	+	1178						-1.93235	-0.618477	0.0551642	0.183426	-0.0217216	-0.665372	0.464495	0.347594	0.178451	2.00879	-0.293505	0.0881125	0	0.0974016	0.533164	0	-0.0603443	0.696915	0	-0.20504	0.209629	0
UID3972	ARHGAP31_S346	___1	Q2M1Z3	Rho GTPase-activating protein 31	ARHGAP31	GQRLSVEKATIRPAKSMDSLCSVPVEGKETK	+	346						0.5016	-0.144031	1.04851	-0.388615	0.0929282	0.0957103	-1.42334	-1.55749	1.73382	0.0409056	-0.0123846	0.891277	0	0.0193044	0.83144	0	0.149134	0.130792	0	-0.0456664	0.617258	0
UID3973	ARHGAP31_S1432	___1	Q2M1Z3	Rho GTPase-activating protein 31	ARHGAP31	RLETSTSCFYQPQRRSVILDGRSGRQIE___	+	1432						1.77452	0.186832	0.919894	-0.497134	0.956254	0.00918035	-1.07857	-1.50293	-0.170388	-0.597651	0.136984	0.339203	0	-0.0483155	0.728437	0	0.267476	0.0846939	0	0.10602	0.453549	0
UID53	ARHGAP32_S892	___1	A7KAX9	Rho GTPase-activating protein 32	ARHGAP32	SSKPSSFTEKVVYAFSPKIGRKLSKSPSMSI	+	892						-0.710352	1.03025	-1.68982	0.163812	-0.818674	1.11968	-0.571285	0.5492	-0.42239	1.34958	0.332149	0.398257	0	-0.328748	0.402861	0	-0.270613	0.487549	0	-0.441422	0.270587	0
UID7695	ARHGAP35_S975	___1	Q9NRY4	Rho GTPase-activating protein 35	ARHGAP35	ACSTTEEVFNSPRAGSPLCNSNLQDSEEDIE	+	975						0.0172861	-1.10966	0.750741	0.344903	-0.322136	0.37764	-0.290887	-2.01225	1.428	0.816364	-0.042069	0.593821	0	0.0199986	0.798272	0	0.0653476	0.414101	0	-0.0220862	0.777856	0
UID7696	ARHGAP35_S1150	___1	Q9NRY4	Rho GTPase-activating protein 35	ARHGAP35	DSEMDTSSLERGRKVSIVSKPVLYRTRCTRL	+	1150						-1.32173	-1.2716	0.179834	-0.740663	0.0755125	-0.849863	1.22423	0.391282	1.14293	1.17007	-0.32264	0.0649565	0	0.0338943	0.825501	0	-0.345474	0.0516181	0	-0.456194	0.0172908	0
UID7697	ARHGAP35_S589	___1	Q9NRY4	Rho GTPase-activating protein 35	ARHGAP35	ISSRFIRPSDRNQKNSLSDPNIDRINLVILG	+	589						1.60075	-0.624372	1.49877	0.732373	-0.225359	0.00258014	-0.881182	-1.24334	0.0807246	-0.940948	-0.121235	0.446927	0	0.237095	0.158543	0	0.42084	0.0260978	0	0.298685	0.0868556	0
UID7698	ARHGAP35_S1070	___1	Q9NRY4	Rho GTPase-activating protein 35	ARHGAP35	DLSYLDQGHRDGQRKSVSSSPWLPQDGFDPS		1070						-1.16478	0.815039	-1.07726	0.676641	-0.559972	0.368759	-0.50207	1.19701	-1.14076	1.38739	0.00445931	0.983185	0	-0.0183539	0.93089	0	-0.0960233	0.652374	0	-0.0567297	0.789141	0
UID7699	ARHGAP35_S1179	___1	Q9NRY4	Rho GTPase-activating protein 35	ARHGAP35	RLGRFASYRTSFSVGSDDELGPIRKKEEDQA	+	1179						1.44055	-0.401833	0.767817	-0.0281152	0.403303	-0.70301	0.00968324	-1.87965	1.17196	-0.780697	0.0301463	0.885556	0	0.104795	0.619767	0	0.26311	0.233244	0	0.03513	0.866836	0
UID4801	ARHGAP36_S56	___1	Q6ZRI8	Rho GTPase-activating protein 36	ARHGAP36	HNPDRRTKMVSIHSLSELERLKLQETAYHEL		56						0.231395	-2.04848	-1.10216	-0.230665	1.48372	0.13522	0.682514	-0.10068	0.884532	0.0646036	-0.0226674	0.832383	0	-0.138168	0.221731	0	-0.089623	0.41355	0	-0.106815	0.334562	0
UID14587	ARHGAP5_S1173	___2	Q13017	Rho GTPase-activating protein 5	ARHGAP5	KTLFSKAKSYYRRTHSDASDDEAFTTSKTKR	+	1173						1.99784	0.454667	-0.533958	-1.61834	0.408514	0.39924	-0.992352	-0.56078	0.516858	-0.0716824	0.111992	0.184344	0	-0.0719901	0.375854	0	-0.0145719	0.853763	0	-0.0631719	0.434145	0
UID14588	ARHGAP5_S1176	___2	Q13017	Rho GTPase-activating protein 5	ARHGAP5	FSKAKSYYRRTHSDASDDEAFTTSKTKRKGR	+	1176						-1.47732	0.0142616	-1.21001	-0.885415	0.863427	0.827037	-0.251989	1.62769	-0.144767	0.637089	0.0281647	0.771456	0	-0.168619	0.112764	0	-0.1546	0.1406	0	-0.115255	0.255867	0
UID21412	ARHGAP5_T1182	___2	Q13017	Rho GTPase-activating protein 5	ARHGAP5	YYRRTHSDASDDEAFTTSKTKRKGRHRGSEE		1182						2.05602	0.949701	-0.191604	0.228951	0.257428	-0.349726	-0.506914	-0.529085	-0.175378	-1.73939	0.1681	0.11694	0	0.00734169	0.940109	0	0.060784	0.539496	0	0.110549	0.278765	0
UID3134	ARHGAP5_S1218	___1	Q13017	Rho GTPase-activating protein 5	ARHGAP5	PVETWKGGIDNPAITSDQELDDKKMKKKTHK	+	1218						1.37208	-0.313676	0.734643	0.179596	0.430988	-0.604764	-0.35598	-2.01629	1.16392	-0.590522	0.0107547	0.942468	0	0.0811626	0.589939	0	0.245163	0.131125	0	0.0254266	0.864639	0
UID3135	ARHGAP5_S765	___1	Q13017	Rho GTPase-activating protein 5	ARHGAP5	LRGVLESVKHNLDVVSPIPANKDLSEADLRI	+	765						-1.22505	-0.940712	1.41289	1.64703	0.276316	0.671829	-0.210936	-0.0238864	-0.946208	-0.661269	-0.472449	0.000459292	0	0.190923	0.0432149	0	0.297874	0.00619928	0	0.421975	0.000908037	0
UID3136	ARHGAP5_S1195	___1	Q13017	Rho GTPase-activating protein 5	ARHGAP5	AFTTSKTKRKGRHRGSEEDPLLSPVETWKGG	+	1195						0.520644	1.57367	-0.503173	-1.54121	-0.500641	-0.987534	0.613443	-0.613153	1.27215	0.165796	0.342192	0.0258313	0	-0.0459875	0.71761	0	-0.169056	0.20808	0	-0.287924	0.049744	0
UID3137	ARHGAP5_S590	___1	Q13017	Rho GTPase-activating protein 5	ARHGAP5	SLLQLDHGRLRLYHDSTNIDKVNLFILGKDG	+	590						-1.08969	-0.65963	0.499444	1.69963	-0.172068	0.0637287	1.1778	0.400415	-0.32124	-1.59839	-0.227688	0.0444087	0	0.133059	0.197179	0	0.0358021	0.713239	0	0.237509	0.0380105	0
UID9962	ARHGAP5_T1217	___1	Q13017	Rho GTPase-activating protein 5	ARHGAP5	SPVETWKGGIDNPAITSDQELDDKKMKKKTH		1217						1.87983	-0.121384	0.555357	0.0943639	0.0403806	-0.485264	-0.623034	-1.88822	0.903818	-0.355853	0.0970335	0.528849	0	0.0957972	0.533964	0	0.276642	0.100125	0	0.00890517	0.953237	0
UID2370	ARHGDIA_S24	___1	P52565	Rho GDP-dissociation inhibitor 1	ARHGDIA	EQLAQIAAENEEDEHSVNYKPPAQKSIQEIQ	+	24						-1.30977	0.787388	-1.53653	-0.787046	-0.500204	0.0186074	0.517909	1.30558	0.346021	1.15806	0.118422	0.332129	0	-0.121104	0.322026	0	-0.272656	0.0469676	0	-0.251656	0.061829	0
UID2371	ARHGDIA_S101	___1	P52565	Rho GDP-dissociation inhibitor 1	ARHGDIA	LELDLTGDLESFKKQSFVLKEGVEYRIKISF	+	101						-0.496563	1.34944	1.25851	0.2067	-0.559532	-0.369343	0.939697	-1.55926	0.404428	-1.17408	-0.0302841	0.806401	0	0.118404	0.352417	0	0.103106	0.414594	0	0.110529	0.383482	0
UID6233	ARHGEF1_S10	___1	Q92888	Rho guanine nucleotide exchange factor 1	ARHGEF1	______MEDFARGAASPGPSRPGLVPVSIIG	+	10						1.54984	0.477348	0.537045	-0.022372	0.437389	-0.0931928	-1.62922	-1.12122	0.922273	-1.0579	0.118132	0.369023	0	0.0133149	0.916939	0	0.255014	0.0763113	0	0.0507904	0.692336	0
UID6234	ARHGEF1_S14	___1	Q92888	Rho guanine nucleotide exchange factor 1	ARHGEF1	__MEDFARGAASPGPSRPGLVPVSIIGAEDE		14						1.92201	0.505077	-0.0434904	0.236759	0.805488	0.497661	-0.850848	-1.19839	-0.637284	-1.23698	0.201229	0.0972986	0	-0.0999812	0.374483	0	0.202012	0.0962335	0	0.18625	0.120021	0
UID220	ARHGEF10_S379	___1	O15013	Rho guanine nucleotide exchange factor 10	ARHGEF10	TRAAVKRGRSFIRTKSLIAQDHRSSLEEEQN	+	379	+					-1.28091	-0.615974	1.36775	1.39191	-0.642037	-0.555394	1.01392	0.690688	-0.623512	-0.746442	-0.802101	7.37414e-05	UP_ANI	0.681619	0.000210726	DOWN_p38i	0.181737	0.108599	0	0.711337	0.000160562	DOWN_JNKp38
UID20595	ARHGEF11_T1462	___2	O15085	Rho guanine nucleotide exchange factor 11	ARHGEF11	RELLKSLGGESSGGTTPVGSFHTEAARWTDG	+	1462						-0.405956	0.698439	-0.40373	0.538001	-0.976812	0.0632842	-0.964638	2.18982	-1.05415	0.315737	0.0122332	0.945722	0	0.0810145	0.654429	0	-0.0843482	0.641393	0	0.0674747	0.708668	0
UID247	ARHGEF11_S614	___1	O15085	Rho guanine nucleotide exchange factor 11	ARHGEF11	ESDSSRSEIRLGRSESLKGREEMKRSRKAEN	+	614						-0.492366	0.950059	-2.25943	0.690934	-0.263753	0.889864	-0.129988	0.951613	-0.633169	0.296237	0.237487	0.360792	0	-0.257227	0.324714	0	-0.280143	0.28649	0	-0.14435	0.571238	0
UID250	ARHGEF11_S635	___1	O15085	Rho guanine nucleotide exchange factor 11	ARHGEF11	EMKRSRKAENVPRSRSDVDMDAAAEATRLHQ	+	635						-1.05905	-0.113908	-0.98404	-0.0405974	-1.23288	0.512897	0.030834	1.69315	-0.278516	1.47211	-0.021642	0.936248	0	-0.0444531	0.869597	0	-0.401057	0.167561	0	-0.323667	0.254359	0
UID251	ARHGEF11_S556	___1	O15085	Rho guanine nucleotide exchange factor 11	ARHGEF11	GKPKSSSQSTFHIPLSPVEVKPGNVRNIIQH	+	556						-1.84669	-0.610941	0.405028	1.20531	0.189378	0.544427	-0.265362	1.42018	-1.08541	0.0440901	-0.312592	0.0403171	0	0.0673549	0.60682	0	0.0350034	0.787663	0	0.203759	0.146516	0
UID252	ARHGEF11_S1295	___1	O15085	Rho guanine nucleotide exchange factor 11	ARHGEF11	MGLCSLEHLPPRTRNSGIWESPELDRNLAED	+	1295						0.844448	0.905966	-1.74451	-0.672311	-1.0225	0.0142174	0.0186406	-0.575327	1.34396	0.887419	0.244392	0.0271666	0	-0.0826055	0.380335	0	-0.10909	0.255949	0	-0.272599	0.0171327	0
UID7934	ARHGEF12_S1288	___1	Q9NZN5	Rho guanine nucleotide exchange factor 12	ARHGEF12	SVQEDWQHFPRYRTASQGPQTDSVIQNSENI	+	1288						-1.86761	0.133319	-1.5027	0.263938	-0.0444079	0.086455	0.159388	1.52779	0.512486	0.731337	-0.0222702	0.831897	0	-0.0575629	0.586711	0	-0.1315	0.233804	0	-0.111574	0.305651	0
UID4423	ARHGEF16_S107	___1	Q5VV41	Rho guanine nucleotide exchange factor 16	ARHGEF16	SLAVASKAKTPARHQSFGAAVLSREAARRDP	+	107						0.345138	-0.25371	1.37384	-0.0879639	0.988312	0.100528	-0.946725	-1.51471	-1.17364	1.16894	-0.0576167	0.599894	0	0.00950428	0.930363	0	0.18076	0.127778	0	0.0622543	0.57151	0
UID6592	ARHGEF17_S754	___1	Q96PE2	Rho guanine nucleotide exchange factor 17	ARHGEF17	PQRHRAATSEEPTGFSVDSNLLGSLSPKTGL		754						-0.218233	-1.54309	1.55712	1.42666	0.120453	-0.021029	0.0189242	0.30499	-1.39237	-0.253423	-0.657898	0.00286896	UP_ANI	0.399909	0.0303214	0	0.368784	0.0413031	0	0.64188	0.00327954	DOWN_JNKp38
UID10738	ARHGEF17_T1991	___1	Q96PE2	Rho guanine nucleotide exchange factor 17	ARHGEF17	LAAVQLPDGFNLLCPTPPPPPDTGPEKLPSL	+	1991						1.14614	-1.08069	0.351329	1.79479	-0.415851	-0.947834	-0.567198	0.407927	0.485517	-1.17413	-0.19514	0.311478	0	0.329176	0.107819	0	0.216217	0.265947	0	0.265863	0.180505	0
UID6594	ARHGEF17_S764	___1	Q96PE2	Rho guanine nucleotide exchange factor 17	ARHGEF17	EPTGFSVDSNLLGSLSPKTGLPATSAMDEGL	+	764						-0.77943	-0.663272	0.585155	1.73609	-1.33264	0.824761	-1.10918	0.915668	0.0780961	-0.255249	-0.136898	0.188913	0	0.102898	0.310568	0	0.0914633	0.363738	0	0.0908695	0.36668	0
UID6595	ARHGEF17_S418	___1	Q96PE2	Rho guanine nucleotide exchange factor 17	ARHGEF17	DLWSSRGSGGWGVYRSPSFGAGEGLLRSQAR	+	418						0.516509	0.68625	-0.0694773	0.982871	-1.78984	-0.51972	-0.0891229	1.13736	-1.46445	0.609622	0.0154591	0.891361	0	0.172178	0.157915	0	-0.0072036	0.949226	0	0.0944629	0.41516	0
UID6596	ARHGEF17_S420	___1	Q96PE2	Rho guanine nucleotide exchange factor 17	ARHGEF17	WSSRGSGGWGVYRSPSFGAGEGLLRSQARTR	+	420						1.24802	0.385826	0.756659	-0.523791	-1.61253	-0.267201	-0.646839	-1.17454	1.30098	0.533421	0.0593291	0.519287	0	0.0894652	0.340093	0	0.0869938	0.352758	0	-0.0678226	0.463344	0
UID6597	ARHGEF17_S142	___1	Q96PE2	Rho guanine nucleotide exchange factor 17	ARHGEF17	TEMRKLFGGPGSRRPSADSESPGTPSPDGAA	+	142						-1.11783	0.491169	-1.44401	0.413988	0.157355	0.740429	-0.567774	-1.1104	1.49661	0.940458	0.0556395	0.793917	0	-0.265924	0.235092	0	0.0894071	0.675861	0	-0.478255	0.0516343	0
UID6600	ARHGEF17_S546	___1	Q96PE2	Rho guanine nucleotide exchange factor 17	ARHGEF17	RPTLKDLTATLRRAKSFTCSEKPMARRLPRT	+	546						2.06202	-0.508643	1.26866	-0.345397	-0.344641	-0.765005	-0.503305	-0.995425	0.699786	-0.568046	0.135878	0.736215	0	0.438373	0.294814	0	0.522274	0.219163	0	0.170682	0.672918	0
UID6601	ARHGEF17_S829	___1	Q96PE2	Rho guanine nucleotide exchange factor 17	ARHGEF17	VDDRIAGKAPKKKSLSDPSRRGELAGPGFEG	+	829						1.1123	0.0680657	0.824233	0.432379	0.657952	0.981874	-0.677971	-1.8949	-0.355944	-1.14798	-0.00612229	0.955729	0	-0.0307722	0.780809	0	0.307509	0.0227438	0	0.221672	0.074906	0
UID6602	ARHGEF17_S463	___1	Q96PE2	Rho guanine nucleotide exchange factor 17	ARHGEF17	DGGFEPEKSRQRKSLSNPDIASETLTLLSFL	+	463						1.65457	0.714407	-0.0345412	0.521332	-1.08788	0.565797	-1.34205	-1.32868	0.588136	-0.251101	0.118927	0.278382	0	0.0637453	0.549141	0	0.199507	0.0888114	0	0.00946242	0.928221	0
UID6603	ARHGEF17_S79	___1	Q96PE2	Rho guanine nucleotide exchange factor 17	ARHGEF17	GPLAAPAQPRPLRSLSPSVRQLSRRFDAPRL	+	79						1.06908	-0.134434	-0.917867	-1.6971	-0.491255	-0.404417	0.637991	-0.246357	1.74717	0.437191	0.164505	0.10496	0	-0.0796804	0.398148	0	-0.139339	0.159109	0	-0.222423	0.0396961	0
UID6604	ARHGEF17_S395	___1	Q96PE2	Rho guanine nucleotide exchange factor 17	ARHGEF17	YLASPAGSRGSSRYSSTETLKDDDLWSSRGS	+	395						1.67808	-0.60626	1.06073	0.301296	-0.108758	-0.39814	-1.06373	-1.61292	0.831015	-0.0813113	-0.0492266	0.847876	0	0.317023	0.240063	0	0.685075	0.0270626	0	0.103867	0.687032	0
UID4820	ARHGEF18_S948	___1	Q6ZSZ5	Rho guanine nucleotide exchange factor 18	ARHGEF18	SSTDPRPRDWRGPPNSPDLKLSDSDIPGSSE	+	948						-1.34922	1.32542	-0.772857	-1.2236	1.33473	0.833008	-0.582545	0.625897	-0.323069	0.132239	0.0391957	0.632489	0	-0.082739	0.326027	0	-0.0405303	0.621148	0	-0.0358765	0.661154	0
UID4821	ARHGEF18_S1312	___1	Q6ZSZ5	Rho guanine nucleotide exchange factor 18	ARHGEF18	RHSPAPPPDPGFPAPSPPPADSPSEGFSLKA	+	1312						-1.9867	0.654568	-1.07022	-0.031256	-0.518091	0.67303	-0.0204728	0.827026	0.0329003	1.43922	-0.0180335	0.913741	0	-0.0982287	0.559953	0	-0.149173	0.383492	0	-0.201208	0.24985	0
UID4822	ARHGEF18_S921	___1	Q6ZSZ5	Rho guanine nucleotide exchange factor 18	ARHGEF18	PPRRAETFAGYDCTNSPTKNGSFKKKVSSTD	+	921						-1.39269	0.680482	-1.95455	-0.14491	0.634829	1.08067	0.529287	0.313418	-0.495657	0.749117	0.225719	0.433753	0	-0.620731	0.0556848	0	-0.478718	0.120991	0	-0.382842	0.201414	0
UID4823	ARHGEF18_S1289	___1	Q6ZSZ5	Rho guanine nucleotide exchange factor 18	ARHGEF18	NKLMGKDESTSRNRRSLSPILPGRHSPAPPP		1289						1.17203	-0.100985	1.28214	-1.37863	1.0947	-0.286366	-0.705394	-1.48597	0.171191	0.237288	0.0726219	0.596772	0	-0.0562814	0.680569	0	0.130303	0.352973	0	-0.03141	0.817512	0
UID4824	ARHGEF18_S1291	___1	Q6ZSZ5	Rho guanine nucleotide exchange factor 18	ARHGEF18	LMGKDESTSRNRRSLSPILPGRHSPAPPPDP		1291						0.56137	-0.490883	1.46403	-1.90879	0.744601	-0.41753	0.0180523	-1.1226	0.528686	0.623064	0.0386456	0.826328	0	-0.0578899	0.742946	0	0.0494854	0.778986	0	-0.119743	0.502957	0
UID6255	ARHGEF2_S782	___1	Q92974	Rho guanine nucleotide exchange factor 2	ARHGEF2	FPEGPERREKLCRANSRDGEAGRAGAAPVAP	+	782	+					-1.56435	-0.384917	0.774847	0.937454	-0.640814	-0.368082	1.4083	1.2029	-0.774776	-0.590559	-0.853031	0.00140562	UP_ANI	0.633954	0.00697004	DOWN_p38i	-0.209415	0.256151	0	0.716993	0.00369012	DOWN_JNKp38
UID6260	ARHGEF2_S645	___1	Q92974	Rho guanine nucleotide exchange factor 2	ARHGEF2	GMALPTLPRGLFRSESLESPRGERLLQDAIR	+	645	+		+	+		-0.509422	-0.502963	1.1473	1.15841	-1.0153	-0.747248	1.16629	1.11294	-0.865233	-0.944778	-1.29913	1.7661e-06	UP_ANI	1.59284	4.23815e-07	DOWN_p38i	0.0103675	0.914073	0	1.61142	3.90585e-07	DOWN_JNKp38
UID10686	ARHGEF2_T175	___1	Q92974	Rho guanine nucleotide exchange factor 2	ARHGEF2	NDESPLGLRRILSQSTDSLNMRNRTLSVESL	+	175						-0.411502	0.368688	0.234741	-0.107987	1.09345	1.54308	-0.630313	-0.604077	-2.00495	0.518874	-0.0075386	0.939355	0	-0.111574	0.280837	0	0.0605112	0.546726	0	0.0717005	0.477474	0
UID6257	ARHGEF2_S696	___1	Q92974	Rho guanine nucleotide exchange factor 2	ARHGEF2	REPALPLEPDSGGNTSPGVTANGEARTFNGS	+	696						-0.520015	1.09632	-1.90312	-0.696795	-0.535409	0.481987	-0.199078	1.3155	-0.0983647	1.05898	0.14778	0.189574	0	-0.11848	0.282536	0	-0.172909	0.132744	0	-0.16566	0.147263	0
UID6258	ARHGEF2_S932	___1	Q92974	Rho guanine nucleotide exchange factor 2	ARHGEF2	SVHRNFEDRERQELGSPEERLQDSSDPDTGS	+	932						0.0816488	-0.200735	1.47151	0.992254	0.71555	0.99935	-0.724707	-1.28062	-0.934261	-1.11999	-0.156557	0.0797326	0	0.0453907	0.572464	0	0.270891	0.00920636	0	0.273857	0.00873384	0
UID6259	ARHGEF2_S174	___1	Q92974	Rho guanine nucleotide exchange factor 2	ARHGEF2	FNDESPLGLRRILSQSTDSLNMRNRTLSVES	+	174						-0.460705	0.932359	0.587015	1.57785	-0.0769989	-0.626816	0.446331	0.523274	-1.47017	-1.43214	-0.0996747	0.308126	0	0.168871	0.104389	0	0.0703615	0.463506	0	0.29829	0.0129479	0
UID6261	ARHGEF2_S886	___1	Q92974	Rho guanine nucleotide exchange factor 2	ARHGEF2	AEAPWARRPVDPRRRSLPAGDALYLSFNPPQ	+	886						-1.8654	-0.271582	-0.659907	0.132308	-0.954206	0.0964576	0.867486	1.62642	0.243001	0.785422	-0.0835264	0.407006	0	0.0171354	0.861625	0	-0.156815	0.141123	0	-0.0807568	0.421996	0
UID6262	ARHGEF2_S151	___1	Q92974	Rho guanine nucleotide exchange factor 2	ARHGEF2	GSRRGRSSLSLAKSVSTTNIAGHFNDESPLG	+	151						0.763137	-2.28756	0.356914	-0.253785	1.1448	0.989122	-0.562942	0.39245	-0.0636035	-0.478529	-0.0813296	0.492265	0	-0.101478	0.395931	0	0.013673	0.906526	0	0.0322434	0.782345	0
UID6359	ARHGEF26_S392	___1	Q96DR7	Rho guanine nucleotide exchange factor 26	ARHGEF26	AVLYQNYKEKALDIDSDEESEPKEQKSDEKI	+	392						0.858714	0.657889	0.149693	0.792163	-1.38486	-1.43027	-0.0714454	1.57104	-0.359431	-0.783492	0.0212905	0.797858	0	0.13917	0.12475	0	-0.0206605	0.803688	0	0.0772261	0.366291	0
UID6360	ARHGEF26_S222	___1	Q96DR7	Rho guanine nucleotide exchange factor 26	ARHGEF26	QKSSSEQKLPLQRLPSQENELLENPSVVLST	+	222						0.874549	-0.621925	0.467439	1.26413	-2.23808	-0.288151	-0.293576	0.905065	0.0919221	-0.161366	-0.115317	0.42944	0	0.331993	0.0458545	0	0.0873353	0.545695	0	0.14043	0.341045	0
UID5530	ARHGEF28_S535	___1	Q8N1W1	Rho guanine nucleotide exchange factor 28	ARHGEF28	FETNTEPDFNISRAESLPLSSNLQSKESLLS	+	535						0.413814	-0.388421	-1.08094	-0.0219167	-0.358789	0.0178397	0.271795	-1.64804	1.98256	0.812092	0.0429916	0.644149	0	-0.0290319	0.754089	0	0.0104179	0.910219	0	-0.148513	0.138729	0
UID5531	ARHGEF28_S558	___1	Q8N1W1	Rho guanine nucleotide exchange factor 28	ARHGEF28	QSKESLLSGVRSRSYSCSSPKISLGKTRLVR	+	558						0.555273	0.319755	-1.49814	-1.04995	0.205315	-1.47492	0.724012	0.65794	0.128426	1.4323	0.150005	0.12997	0	-0.0560241	0.542961	0	-0.172219	0.0893736	0	-0.180053	0.0782412	0
UID5532	ARHGEF28_S624	___1	Q8N1W1	Rho guanine nucleotide exchange factor 28	ARHGEF28	PAKSESEKYKVSRTFSFLMNRMTSPRNKSKT	+	624						1.26387	1.16119	0.0579086	0.172771	0.123312	0.423789	-1.43036	0.269426	-1.9218	-0.120111	0.187761	0.201866	0	-0.0270745	0.845118	0	0.119072	0.401914	0	0.194453	0.188013	0
UID10612	ARHGEF40_T1517	___1	Q8TER5	Rho guanine nucleotide exchange factor 40	ARHGEF40	GLSRQSHARALSDPTTPL_____________	+	1517						-1.7628	-0.736523	0.723341	1.24151	0.574933	1.21153	-0.794732	0.286747	-0.870271	0.126265	-0.729522	0.0052156	UP_ANI	0.0291512	0.878801	0	0.404104	0.0636447	0	0.442673	0.0466007	0
UID5882	ARHGEF40_S1513	___1	Q8TER5	Rho guanine nucleotide exchange factor 40	ARHGEF40	RGILGLSRQSHARALSDPTTPL_________	+	1513						1.09946	0.683102	-0.297361	0.125638	0.224762	0.308716	-1.73706	-1.06341	-0.83619	1.49235	0.0686085	0.447158	0	-0.0247576	0.779908	0	0.0922871	0.314415	0	-0.0290644	0.743142	0
UID5883	ARHGEF40_S401	___1	Q8TER5	Rho guanine nucleotide exchange factor 40	ARHGEF40	AGRGALSRGGDSAPLSPGDKEDASHQEALGN	+	401						1.63253	-0.738666	1.75438	0.0381718	0.0541541	-0.587681	-0.622753	-1.1003	0.364196	-0.794028	-0.226189	0.620352	0	0.585452	0.221222	0	0.884847	0.0815227	0	0.559353	0.240389	0
UID5884	ARHGEF40_S1082	___1	Q8TER5	Rho guanine nucleotide exchange factor 40	ARHGEF40	DGPWGVGTPRMERKRSISAQQRLVSELIACE	+	1082						0.605041	-0.26096	-0.990748	-0.526169	-1.72869	-0.742885	0.375585	1.24467	1.13101	0.893146	0.437622	0.0833838	0	0.22449	0.3361	0	-0.737719	0.0111859	UP_JNKi	-0.832698	0.00619428	UP_JNKp38i
UID5885	ARHGEF40_S1187	___1	Q8TER5	Rho guanine nucleotide exchange factor 40	ARHGEF40	YVKHRHKLENGLAALSPLSKGSMEAGPYLPR	+	1187						-0.242617	-0.702629	1.10408	1.90378	0.89235	0.297514	-0.933762	-0.586252	-0.827719	-0.904741	-0.393092	0.0038568	0	0.180779	0.0943353	0	0.450245	0.00183072	0	0.471371	0.00140906	0
UID5886	ARHGEF40_S1474	___1	Q8TER5	Rho guanine nucleotide exchange factor 40	ARHGEF40	QISLAPETLDSSGDVSPGPRNSPSLQPPHPG	+	1474						-1.11543	-0.190069	-1.31831	0.746236	-0.759995	0.512562	0.677418	1.36612	-1.02136	1.10282	-0.0582392	0.726883	0	-0.0257785	0.876696	0	-0.207696	0.235239	0	-0.0518947	0.755411	0
UID3663	ARHGEF6_S684	___1	Q15052	Rho guanine nucleotide exchange factor 6	ARHGEF6	SANFQQGHGSSTRKDSIPQVLLPEEEKLIIE	+	684						-0.210983	-1.17013	1.45387	-0.648132	1.29209	-0.99556	1.01641	-0.254849	0.525878	-1.00859	-0.188536	0.347641	0	0.043901	0.821545	0	0.00380839	0.98436	0	0.111082	0.572012	0
UID3664	ARHGEF6_S488	___1	Q15052	Rho guanine nucleotide exchange factor 6	ARHGEF6	LFSNVLIMLSASPRMSGFIYQGKIPIAGTVV	+	488						1.46205	-0.715876	1.33071	-0.384147	0.417307	-0.797422	-0.0415881	-1.49189	0.937976	-0.717126	-0.0515468	0.922665	0	0.341263	0.526439	0	0.637943	0.25244	0	0.186676	0.726262	0
UID3665	ARHGEF6_S225	___1	Q15052	Rho guanine nucleotide exchange factor 6	ARHGEF6	PSNYVREIKSSERPLSPKAVKGFETAPLTKN	+	225						0.676546	-1.06672	1.09286	-0.914635	0.973358	-0.963861	0.935029	-0.969124	1.0281	-0.791553	-0.21465	0.806008	0	0.0637187	0.941768	0	0.0801804	0.92677	0	-0.0220231	0.979854	0
UID3426	ARHGEF7_S694	___1	Q14155	Rho guanine nucleotide exchange factor 7	ARHGEF7	TMKKLLPKRKPERKPSDEEFASRKSTAALEE	+	694						-2.08591	-1.10867	1.25209	0.366817	0.235635	0.87085	0.493833	0.568686	-0.579826	-0.0134999	-0.872101	0.00110031	UP_ANI	0.092839	0.593809	0	0.100805	0.563252	0	0.400809	0.045944	0
UID10054	ARHGEF7_T704	___1	Q14155	Rho guanine nucleotide exchange factor 7	ARHGEF7	PERKPSDEEFASRKSTAALEEDAQILKVIEA		704						1.86298	-0.435434	1.3564	0.121184	0.0295754	-0.472662	-0.663392	-1.46879	0.386939	-0.716796	-0.0117899	0.975976	0	0.452531	0.269406	0	0.8505	0.0583011	0	0.425853	0.296299	0
UID3425	ARHGEF7_S249	___1	Q14155	Rho guanine nucleotide exchange factor 7	ARHGEF7	PSNYVREVKASEKPVSPKSGTLKSPPKGFDT	+	249						0.655548	-1.13955	1.19615	0.512811	0.853968	-0.256478	0.867911	-0.809128	-0.0446791	-1.83656	-0.185391	0.294666	0	0.0939631	0.58421	0	0.139505	0.422466	0	0.303512	0.105594	0
UID3427	ARHGEF7_S518	___1	Q14155	Rho guanine nucleotide exchange factor 7	ARHGEF7	LFPNVLLMLSASPRMSGFIYQGKLPTTGMTI	+	518						-1.94791	0.84548	-1.35589	0.254184	0.235822	0.698997	0.682071	1.01533	-0.691446	0.26336	-6.09887e-05	0.99972	0	-0.171661	0.339313	0	-0.235939	0.201264	0	-0.0567795	0.744653	0
UID3428	ARHGEF7_S703	___1	Q14155	Rho guanine nucleotide exchange factor 7	ARHGEF7	KPERKPSDEEFASRKSTAALEEDAQILKVIE		703						1.37603	-0.425956	1.29595	0.672544	-0.428977	0.282071	-0.306572	-1.87467	0.315951	-0.906372	-0.150601	0.538466	0	0.312818	0.220609	0	0.613647	0.0330458	0	0.378403	0.147563	0
UID134	ARID1A_S1184	___1	O14497	AT-rich interactive domain-containing protein 1A	ARID1A	PHSQIPPLPGMSRSNSVGIQDAFNDGSDSTF	+	1184	+		+	+		-0.575388	-0.633002	1.12668	1.06545	-1.19529	-0.797131	1.24256	1.077	-0.31159	-0.999276	-0.85555	0.000274489	UP_ANI	1.05281	7.23983e-05	DOWN_p38i	-0.0320605	0.811934	0	0.881333	0.000227667	DOWN_JNKp38
UID133	ARID1A_S363	___1	O14497	AT-rich interactive domain-containing protein 1A	ARID1A	AASGGAQQRSHHAPMSPGSSGGGGQPLARTP	+	363						0.543098	0.360224	-0.717181	-0.263893	0.37031	-2.38097	0.909191	0.88226	0.666195	-0.369237	0.070199	0.472458	0	0.0383549	0.69077	0	-0.103284	0.30052	0	-0.0476099	0.62253	0
UID135	ARID1A_S1751	___1	O14497	AT-rich interactive domain-containing protein 1A	ARID1A	VGDPGQRTLLDPGRFSKVSSPAPMEGGEEEE	+	1751						0.949658	-0.233616	1.31105	-0.565101	0.307662	-0.953371	0.441732	-1.79985	1.11367	-0.57183	-0.00500546	0.988731	0	0.232927	0.517517	0	0.352165	0.336936	0	0.0341633	0.923226	0
UID137	ARID1A_S1754	___1	O14497	AT-rich interactive domain-containing protein 1A	ARID1A	PGQRTLLDPGRFSKVSSPAPMEGGEEEEELL		1754						0.969737	0.535564	0.735998	-0.299881	-1.30561	-1.64112	-1.06215	0.536486	1.04418	0.486798	0.0481125	0.596153	0	0.152226	0.121756	0	0.0432793	0.632909	0	-0.0492679	0.587544	0
UID138	ARID1A_S1755	___1	O14497	AT-rich interactive domain-containing protein 1A	ARID1A	GQRTLLDPGRFSKVSSPAPMEGGEEEEELLG	+	1755						1.9681	-0.887166	1.25205	-0.7422	-0.157952	-0.656458	-0.421677	-0.959315	0.79438	-0.189763	0.0383847	0.804262	0	0.0890084	0.56926	0	0.127091	0.421976	0	-0.00636935	0.967125	0
UID5746	ARID1B_S502	___1	Q8NFD5	AT-rich interactive domain-containing protein 1B	ARID1B	SPAWAAAQQRSHPAMSPGTPGPTMGRSQGSP	+	502						-1.53838	-1.56847	0.670902	0.175246	-0.726151	0.652013	0.213961	1.47705	-0.0688292	0.71265	-0.251669	0.0395224	0	0.0585909	0.57681	0	-0.053788	0.607799	0	0.0128816	0.901283	0
UID5747	ARID1B_S1555	___1	Q8NFD5	AT-rich interactive domain-containing protein 1B	ARID1B	APSPASFQRSLENRMSPSKSPFLPSMKMQKV	+	1555						-0.596204	-0.244587	-0.00891358	-1.32808	2.32428	0.685657	-0.890608	-0.289194	0.248641	0.099014	0.0274236	0.784541	0	-0.240239	0.0409454	0	-0.00868725	0.930811	0	-0.0931044	0.366523	0
UID1661	ARID4A_S863	___1	P29374	AT-rich interactive domain-containing protein 4A	ARID4A	QCVKEKKLKRKILGQSSPEKKIRIENGMEMT	+	863						1.75544	0.490192	0.470135	-0.300841	0.935868	-0.0703318	-0.35502	-1.63148	0.0090879	-1.30305	0.170552	0.23668	0	-0.0571897	0.677791	0	0.177079	0.220939	0	0.120194	0.392421	0
UID1662	ARID4A_S864	___1	P29374	AT-rich interactive domain-containing protein 4A	ARID4A	CVKEKKLKRKILGQSSPEKKIRIENGMEMTN	+	864						-1.52279	0.888626	-1.49804	0.184961	-0.331253	-0.17779	1.11306	0.297814	-0.371085	1.4165	0.0274867	0.799347	0	-0.0325532	0.763597	0	-0.110283	0.324145	0	-0.0954876	0.389172	0
UID1663	ARID4A_S1140	___1	P29374	AT-rich interactive domain-containing protein 4A	ARID4A	PVKHLNVSKPQKLARSPARISPHIKDGEKDK	+	1140						-1.2176	1.73133	-0.712255	0.535954	0.820009	0.468479	-1.10906	-0.440376	-0.876882	0.800398	0.0662897	0.750228	0	-0.140718	0.504639	0	0.131913	0.530868	0	-0.00958932	0.963136	0
UID1664	ARID4A_S557	___1	P29374	AT-rich interactive domain-containing protein 4A	ARID4A	SDEEEEKSQEREETESKCDSEGEEDEEDMEP	+	557						1.5412	-1.56269	0.968091	-0.333381	-0.550244	-0.953651	1.0969	-0.701921	0.475223	0.0204632	-0.0689202	0.768805	0	0.224618	0.352071	0	0.025179	0.914247	0	0.0146019	0.950192	0
UID4092	ARID4B_S675	___1	Q4LE39	AT-rich interactive domain-containing protein 4B	ARID4B	CKLRRLSKPPFQTNPSPEMVSKLDLTDAKNS	+	675						1.43097	0.491996	-0.498424	-0.833838	0.751659	0.0768603	-0.670691	-1.8279	1.18081	-0.101448	0.361215	0.0381863	0	-0.23977	0.135375	0	0.129421	0.393424	0	-0.267606	0.101515	0
UID4093	ARID4B_S776	___1	Q4LE39	AT-rich interactive domain-containing protein 4B	ARID4B	EENKVHADLVISKPVSKSPERLRKDIEVLSE		776						-2.17921	0.852341	-1.20064	0.153093	0.489371	0.668637	0.819965	-0.498389	0.286233	0.608593	-0.0561248	0.888756	0	-0.443172	0.289168	0	-0.275104	0.499887	0	-0.390289	0.346284	0
UID4094	ARID4B_S778	___1	Q4LE39	AT-rich interactive domain-containing protein 4B	ARID4B	NKVHADLVISKPVSKSPERLRKDIEVLSEDT	+	778						-1.59882	0.811578	-0.754692	-0.308695	0.544174	1.08289	1.05499	-1.51413	0.261255	0.421465	0.020435	0.90038	0	-0.199102	0.245866	0	-0.044716	0.784601	0	-0.129217	0.438575	0
UID4095	ARID4B_S772	___1	Q4LE39	AT-rich interactive domain-containing protein 4B	ARID4B	SSLLEENKVHADLVISKPVSKSPERLRKDIE	+	772						-1.80782	0.524818	-1.63803	0.368431	0.82846	1.0231	0.512629	-0.511575	0.0902725	0.609717	-0.00164427	0.994357	0	-0.382768	0.130928	0	-0.155829	0.509523	0	-0.241544	0.316861	0
UID10100	ARID5B_T539	___1	Q14865	AT-rich interactive domain-containing protein 5B	ARID5B	SNSEKVAEEAGEKGPTPPLPSAPLAPEKDSA	+	539						1.27173	0.508333	-1.25426	-0.74166	0.620455	-1.31223	-0.126485	-0.272154	1.64079	-0.334519	0.159944	0.14165	0	-0.0552412	0.585963	0	-0.0676581	0.506959	0	-0.139875	0.190976	0
UID3600	ARID5B_S1032	___1	Q14865	AT-rich interactive domain-containing protein 5B	ARID5B	EDLDLVIAGKKARAVSPLDPSKEVSGKEKAS	+	1032						1.14897	1.23788	-1.17303	-1.64094	-0.193773	-0.441613	-0.158524	0.378176	-0.391876	1.23472	0.243221	0.02279	0	-0.101883	0.265001	0	-0.14187	0.135086	0	-0.171014	0.0809721	0
UID3601	ARID5B_S264	___1	Q14865	AT-rich interactive domain-containing protein 5B	ARID5B	KGRPRKKKPCPQRRDSFSGVKDSNNNSDGKA	+	264						-0.27718	-1.12414	1.81769	-0.218744	-0.234579	-1.0892	1.56177	-0.510672	0.46387	-0.388812	-0.364539	0.141563	0	0.355117	0.15064	0	0.0665647	0.77157	0	0.185156	0.42867	0
UID1820	ARL2_S45	___1	P36404	ADP-ribosylation factor-like protein 2	ARL2	TTILKKFNGEDIDTISPTLGFNIKTLEHRGF	+	45						0.588312	-0.693565	0.440785	-0.0766449	0.823196	1.51428	-0.185485	0.378231	-2.07829	-0.710817	-0.0327467	0.76717	0	-0.137668	0.236074	0	0.0119571	0.913668	0	0.219983	0.0766431	0
UID4489	ARL6IP4_S332	___1	Q66PJ3	ADP-ribosylation factor-like protein 6-interacting protein 4	ARL6IP4	QVEALPGPSLDQWHRSAGEEEDGPVLTDEQK	+	332						2.51193	0.408427	-0.405428	-0.144049	-0.150609	-1.10369	-0.488122	-0.685492	0.468764	-0.411731	0.206324	0.091811	0	0.0419092	0.704305	0	0.0371114	0.736531	0	-0.0360644	0.743642	0
UID5613	ARL6IP6_S80	___1	Q8N6S5	ADP-ribosylation factor-like protein 6-interacting protein 6	ARL6IP6	SEPRKRSVLPPDGNGSPVLPDKRNGIFPAAA	+	80						-0.0891588	-1.09737	1.86971	0.577377	-0.00428105	0.0231502	0.398339	-1.18834	0.820065	-1.30949	-0.195805	0.128636	0	0.13085	0.288073	0	0.174437	0.168938	0	0.15824	0.206853	0
UID4893	ARMCX2_S213	___1	Q7L311	Armadillo repeat-containing X-linked protein 2	ARMCX2	GVAAPTKVAEAPGVASPTEAAEAPVPATPTG	+	213						-0.935514	0.49027	-0.824599	0.0192111	-1.83559	1.54071	-0.12275	1.13299	0.17025	0.36502	0.0218881	0.885004	0	-0.0310274	0.837683	0	-0.110347	0.474009	0	-0.0814806	0.593908	0
UID8156	ARMCX3_S110	___1	Q9UH62	Armadillo repeat-containing X-linked protein 3	ARMCX3	RARATRARRAVQKRASPNSDDTVLSPQELQK		110						-1.43528	0.889057	-1.48146	0.059745	-0.328789	0.532198	0.0642711	1.41787	-0.726436	1.00883	0.236398	0.666075	0	-0.438814	0.430577	0	-0.784096	0.178203	0	-0.460141	0.409544	0
UID8157	ARMCX3_S61	___1	Q9UH62	Armadillo repeat-containing X-linked protein 3	ARMCX3	VDDAGDCSGARYNDWSDDDDDSNESKSIVWY	+	61						-0.271473	0.722236	-1.57092	-0.466344	-0.486351	-0.816481	0.632793	1.60037	-0.577266	1.23344	0.138637	0.222613	0	-0.0409243	0.704962	0	-0.237955	0.0547391	0	-0.150084	0.190548	0
UID1602	ARNT_S77	___1	P27540	Aryl hydrocarbon receptor nuclear translocator	ARNT	CDDDQMSNDKERFARSDDEQSSADKERLARE	+	77						-1.80737	0.591399	-1.42338	-0.218333	0.33933	0.96221	0.744854	0.797471	-0.727304	0.741121	0.0547651	0.81343	0	-0.378595	0.13325	0	-0.409568	0.108668	0	-0.212954	0.371989	0
UID254	ARPC1B_S310	___1	O15143	Actin-related protein 2/3 complex subunit 1B	ARPC1B	GLTARERFQNLDKKASSEGGTAAGAGLDSLH	+	310						1.66255	1.87253	-0.896332	-0.939144	-0.457727	-0.387593	-0.631922	-0.48879	0.0601638	0.20626	0.76902	1.55136e-05	DOWN_ANI	-0.141782	0.100686	0	-0.102348	0.215265	0	-0.300975	0.00493805	0
UID6882	ARPC5L_S64	___1	Q9BPX5	Actin-related protein 2/3 complex subunit 5-like protein	ARPC5L	RQGDMLRAFHAALRNSPVNTKNQAVKERAQG	+	64						0.124679	0.924976	-0.547732	-1.37881	-1.4171	-0.429403	0.268434	1.86512	0.222389	0.367447	0.0980102	0.266355	0	-0.00263635	0.975024	0	-0.133705	0.143069	0	-0.0828678	0.341328	0
UID2482	ARPP19_S23	___1	P56211	cAMP-regulated phosphoprotein 19	ARPP19	AASAEEQKEMEDKVTSPEKAEEAKLKARYPH		23						-1.44112	1.22029	-1.48554	0.294206	0.128459	0.994017	0.331515	0.741855	-1.15629	0.372611	0.396359	0.632915	0	-0.944976	0.272273	0	-0.92492	0.281732	0	-0.166492	0.8399	0
UID9781	ARPP19_T22	___1	P56211	cAMP-regulated phosphoprotein 19	ARPP19	EAASAEEQKEMEDKVTSPEKAEEAKLKARYP	+	22						-1.48882	1.23954	-1.45584	0.302194	0.197736	0.984316	0.290723	0.736992	-1.13657	0.329721	0.350294	0.656017	0	-0.9047	0.268292	0	-0.844919	0.298558	0	-0.134324	0.863541	0
UID2198	ARRB1_S412	___1	P49407	Beta-arrestin-1	ARRB1	KGMKDDKEEEEDGTGSPQLNNR_________	+	412						-1.0029	1.20528	-1.92981	0.237509	0.0707937	0.923456	-0.518509	0.426792	-0.506177	1.09357	0.172307	0.398065	0	-0.244322	0.242344	0	-0.145561	0.472033	0	-0.207321	0.31464	0
UID10880	ARV1_T126	___1	Q9H2C2	Protein ARV1	ARV1	EAYLRWWQLQDSNQNTAPDDLIRYAKEWDFY		126						-0.452702	-0.869749	0.213753	-1.19664	0.806925	-0.49062	1.30768	-0.909	1.76166	-0.171313	-0.0459216	0.865775	0	-0.175698	0.523655	0	-0.186839	0.498493	0	-0.347995	0.224953	0
UID7288	ARV1_S122	___1	Q9H2C2	Protein ARV1	ARV1	CLLCEAYLRWWQLQDSNQNTAPDDLIRYAKE		122						-0.452702	-0.869749	0.213753	-1.19664	0.806925	-0.49062	1.30768	-0.909	1.76166	-0.171313	-0.0459216	0.865775	0	-0.175698	0.523655	0	-0.186839	0.498493	0	-0.347995	0.224953	0
UID11532	ARVCF_S343	___2	O00192	Armadillo repeat protein deleted in velo-cardio-facial syndrome	ARVCF	PERGSMGSLDRLVRRSPSVDSARKEPRWRDP	+	343						1.7754	-0.501752	1.01331	0.380953	-0.594003	-1.26679	0.296807	-1.0565	0.77041	-0.817835	-0.0350413	0.945948	0	0.945735	0.0988902	0	0.625817	0.249176	0	0.418872	0.42841	0
UID11534	ARVCF_S348	___2	O00192	Armadillo repeat protein deleted in velo-cardio-facial syndrome	ARVCF	MGSLDRLVRRSPSVDSARKEPRWRDPELPEV	+	348						1.7754	-0.501752	1.01331	0.380953	-0.594003	-1.26679	0.296807	-1.0565	0.77041	-0.817835	-0.0350413	0.945948	0	0.945735	0.0988902	0	0.625817	0.249176	0	0.418872	0.42841	0
UID79	ARVCF_S203	___1	O00192	Armadillo repeat protein deleted in velo-cardio-facial syndrome	ARVCF	GFPEGPEPRDSPSYGSLSRGLGMRPPRAGPL	+	203						0.710504	1.5086	-1.18352	-0.570503	0.645856	1.05562	-1.24844	-0.898883	-0.554989	0.535754	0.228113	0.0323219	0	-0.198394	0.0538975	0	0.0225815	0.800684	0	-0.0996011	0.284828	0
UID80	ARVCF_S915	___1	O00192	Armadillo repeat protein deleted in velo-cardio-facial syndrome	ARVCF	GYSTVDRRERRPRGASSAGEASEKEPLKLDP	+	915						-1.88982	0.95965	-1.50476	0.640691	-0.110235	0.463922	1.01733	0.441002	-0.442415	0.424634	-0.0133265	0.974717	0	-0.245494	0.564129	0	-0.468186	0.285897	0	-0.170608	0.686709	0
UID81	ARVCF_S916	___1	O00192	Armadillo repeat protein deleted in velo-cardio-facial syndrome	ARVCF	YSTVDRRERRPRGASSAGEASEKEPLKLDPS		916						-1.90467	0.910759	-1.62743	0.493528	0.161205	0.364395	0.846247	0.668116	-0.359487	0.447343	0.0456934	0.944013	0	-0.541671	0.416496	0	-0.864409	0.21026	0	-0.39879	0.54532	0
UID82	ARVCF_S335	___1	O00192	Armadillo repeat protein deleted in velo-cardio-facial syndrome	ARVCF	MVTAPLAQPERGSMGSLDRLVRRSPSVDSAR	+	335						-1.95594	0.365457	0.0724501	0.589366	1.35004	-0.338092	0.09751	-0.342918	-1.06152	1.22364	-0.20764	0.321605	0	-0.0322786	0.87314	0	0.0836375	0.68068	0	0.0460673	0.819912	0
UID83	ARVCF_S343	___1	O00192	Armadillo repeat protein deleted in velo-cardio-facial syndrome	ARVCF	PERGSMGSLDRLVRRSPSVDSARKEPRWRDP	+	343						0.385584	-0.886708	1.522	1.135	-0.603018	-1.19971	0.587357	-0.319624	0.693939	-1.31482	-0.441379	0.0700068	0	0.62329	0.0192432	DOWN_p38i	0.333924	0.150572	0	0.458116	0.062066	0
UID84	ARVCF_S345	___1	O00192	Armadillo repeat protein deleted in velo-cardio-facial syndrome	ARVCF	RGSMGSLDRLVRRSPSVDSARKEPRWRDPEL	+	345						0.516327	-1.11767	1.596	0.39735	-1.0489	-1.66714	0.901889	0.026725	0.257982	0.137432	-0.294138	0.0981886	0	0.533864	0.0102908	DOWN_p38i	0.1207	0.460612	0	0.181145	0.279415	0
UID9106	ARVCF_T642	___1	O00192	Armadillo repeat protein deleted in velo-cardio-facial syndrome	ARVCF	FHQGKKDGEMDRNFDTLDLPKRTEAAKGFEL	+	642						0.726247	1.7707	-1.55729	-0.0645149	-0.650205	0.591271	-0.696197	0.798014	-1.00334	0.0853255	0.115212	0.208268	0	-0.0437172	0.615676	0	-0.0482143	0.580583	0	-0.0196867	0.819855	0
UID9107	ARVCF_T838	___1	O00192	Armadillo repeat protein deleted in velo-cardio-facial syndrome	ARVCF	SHVLQTVWSYKELRGTLQKDGWTKARFQSAA	+	838						1.30315	1.12969	0.711999	0.852378	0.199136	0.148841	-1.0947	-1.02428	-1.06419	-1.16202	0.112818	0.169456	0	0.158018	0.0687173	0	0.478492	0.000305063	0	0.492421	0.000254818	0
UID9108	ARVCF_T177	___1	O00192	Armadillo repeat protein deleted in velo-cardio-facial syndrome	ARVCF	ALDRHFLLRGGGPVATLSRAYLSSGGGFPEG	+	177						1.3092	0.734985	-0.927302	-0.103775	0.780081	1.02303	-1.23413	-0.278858	-1.59235	0.289117	0.280234	0.0733792	0	-0.258267	0.093724	0	0.043914	0.752048	0	0.0248003	0.858038	0
UID8388	ASAP1_S1008	___1	Q9ULH1	Arf-GAP with SH3 domain, ANK repeat and PH domain-containing protein 1	ASAP1	PQLGDLLAKSQTGDVSPKAQQPSEVTLKSHP	+	1008						-1.27966	-1.11904	1.10678	1.03173	-0.0447596	-0.140221	1.11064	1.03793	-0.9886	-0.714817	-0.896308	8.49002e-06	UP_ANI	0.458998	0.000659463	0	-0.00198705	0.980942	0	0.758959	2.62162e-05	DOWN_JNKp38
UID19834	ASAP1_S839	___2	Q9ULH1	Arf-GAP with SH3 domain, ANK repeat and PH domain-containing protein 1	ASAP1	KKRPPPPPPGHKRTLSDPPSPLPHGPPNKGA		839						0.520986	0.681425	-0.969197	0.716849	0.0636294	1.3256	-2.21288	0.057685	0.165496	-0.349598	0.0572968	0.572807	0	-0.0646552	0.52585	0	0.074946	0.464357	0	-0.00268762	0.978648	0
UID19835	ASAP1_S843	___2	Q9ULH1	Arf-GAP with SH3 domain, ANK repeat and PH domain-containing protein 1	ASAP1	PPPPPGHKRTLSDPPSPLPHGPPNKGAVPWG	+	843						0.520986	0.681425	-0.969197	0.716849	0.0636294	1.3256	-2.21288	0.057685	0.165496	-0.349598	0.0572968	0.572807	0	-0.0646552	0.52585	0	0.074946	0.464357	0	-0.00268762	0.978648	0
UID22563	ASAP1_T837	___2	Q9ULH1	Arf-GAP with SH3 domain, ANK repeat and PH domain-containing protein 1	ASAP1	LSKKRPPPPPPGHKRTLSDPPSPLPHGPPNK		837						1.43313	0.265296	-0.486046	0.278395	0.168965	0.49014	-2.05129	0.172974	0.868873	-1.14043	0.101785	0.415798	0	-0.0462853	0.705988	0	0.0892141	0.473265	0	0.00341245	0.977695	0
UID8386	ASAP1_S843	___1	Q9ULH1	Arf-GAP with SH3 domain, ANK repeat and PH domain-containing protein 1	ASAP1	PPPPPGHKRTLSDPPSPLPHGPPNKGAVPWG	+	843						-0.761685	-0.575612	-1.12822	0.416832	-1.41004	-0.356029	0.345365	1.189	0.696431	1.58396	-0.0360448	0.726068	0	0.0607365	0.558161	0	-0.129327	0.231362	0	-0.172289	0.123989	0
UID8387	ASAP1_S1027	___1	Q9ULH1	Arf-GAP with SH3 domain, ANK repeat and PH domain-containing protein 1	ASAP1	QQPSEVTLKSHPLDLSPNVQSRDAIQKQASE	+	1027						-1.06035	-0.373329	0.957769	0.881209	0.617347	1.88034	-0.819264	-0.65928	-0.763511	-0.660938	-0.315307	0.0176314	0	-0.0634645	0.556445	0	0.319629	0.0166062	0	0.314418	0.0178505	0
UID8729	ASF1A_S166	___1	Q9Y294	Histone chaperone ASF1A	ASF1A	INWEDNTEKLEDAESSNPNLQSLLSTDALPS	+	166						-0.872971	-0.85606	-1.39717	0.0931676	-0.440647	-0.264257	0.844586	0.666846	2.01979	0.206718	-0.0177122	0.84695	0	-0.0249675	0.785847	0	-0.117333	0.225571	0	-0.147132	0.139305	0
UID879	ASMTL_S21	___1	O95671	N-acetylserotonin O-methyltransferase-like protein	ASMTL	VIGKLLHKRVVLASASPRRQEILSNAGLRFE	+	21						0.694862	-0.762978	1.64952	0.142376	-1.20625	1.29527	-0.487033	-0.101527	-1.34158	0.117339	-0.151655	0.402435	0	0.138843	0.441501	0	0.194089	0.291387	0	0.245919	0.191234	0
UID5507	ASPM_S370	___1	Q8IZT6	Abnormal spindle-like microcephaly-associated protein	ASPM	STIAHEIYQKILSPDSFIKDNYGLNQDLESE		370		+				-1.08187	-0.199052	1.22529	1.03232	1.31488	0.890615	-0.575004	-0.605795	-0.98653	-1.01486	-0.557134	0.00132017	UP_ANI	0.00820685	0.942391	0	0.54137	0.00155726	DOWN_Jnki	0.670569	0.000436116	DOWN_JNKp38
UID5508	ASPM_S444	___1	Q8IZT6	Abnormal spindle-like microcephaly-associated protein	ASPM	WRKSEVSPRIPECQGSKSPKAIFEELVEMKS		444						-1.96668	1.09535	-1.40267	0.348611	0.742893	0.792956	0.40374	0.220182	-0.577491	0.343113	0.0302528	0.928756	0	-0.428785	0.229755	0	-0.277806	0.4226	0	-0.135707	0.690011	0
UID5509	ASPM_S446	___1	Q8IZT6	Abnormal spindle-like microcephaly-associated protein	ASPM	KSEVSPRIPECQGSKSPKAIFEELVEMKSNY	+	446						-1.56141	1.11564	-1.25296	0.310868	0.762657	0.905211	1.01852	0.0959161	-1.03702	-0.357419	0.0628919	0.794335	0	-0.330725	0.196713	0	-0.260597	0.298302	0	0.0573194	0.812123	0
UID7115	ASPSCR1_S275	___1	Q9BZE9	Tether containing UBX domain for GLUT4	ASPSCR1	RPLTSSSAKLPKSLSSPGGPSKPKKSKSGQD	+	275						0.151403	-0.201964	1.10081	0.733166	1.17659	1.12499	-1.19524	-1.42856	-0.725256	-0.735948	-0.413336	0.00349977	0	-0.102561	0.324119	0	0.977725	1.68105e-05	DOWN_Jnki	0.722733	0.000124404	DOWN_JNKp38
UID569	ASTN2_S861	___1	O75129	Astrotactin-2	ASTN2	DEAMGYPMVQQWRVRSNLYRVKLSTITLAAG	+	861						-1.44453	-0.24579	0.149969	0.551422	-0.877796	-1.19546	1.39497	1.53918	0.105764	0.0222699	-0.26037	0.0400621	0	0.302057	0.0222692	0	-0.243066	0.0512919	0	0.0624178	0.567187	0
UID7769	ASUN_S626	___1	Q9NVM9	Protein asunder homolog	ASUN	KEELAEAEIIKDSPDSPEPPNKKPLVEMDET	+	626						-0.65589	0.968858	-1.7666	0.660509	1.04142	-0.0262279	0.769172	-1.3723	0.660268	-0.279205	0.0897718	0.563607	0	-0.134194	0.394887	0	-0.0318178	0.836095	0	-0.0940787	0.545524	0
UID5385	ASXL1_S501	___1	Q8IXJ9	Putative Polycomb group protein ASXL1	ASXL1	VASRIQAEPDNLARASASPDRIPSLPQETVD		501						0.4195	2.36389	-0.519735	-0.632174	-1.07271	0.345319	-0.164653	0.582704	-0.49423	-0.82791	0.184815	0.0930363	0	-0.0199367	0.84039	0	-0.0737307	0.464603	0	0.00799484	0.935551	0
UID5386	ASXL1_S503	___1	Q8IXJ9	Putative Polycomb group protein ASXL1	ASXL1	SRIQAEPDNLARASASPDRIPSLPQETVDQE	+	503						0.472145	1.34898	-1.72123	0.936711	-1.13977	0.680516	-1.06401	-0.140085	0.254489	0.372255	0.173963	0.257833	0	-0.0217156	0.882305	0	0.028013	0.848621	0	-0.0942219	0.526462	0
UID4873	ASXL2_S439	___1	Q76L83	Putative Polycomb group protein ASXL2	ASXL2	PVVSQSECKEEALQMSSPGRKEECESQGEVQ		439						1.39602	-0.561963	1.48808	0.381591	-0.0321362	-0.523725	-1.36501	-1.02357	0.881968	-0.641254	-0.131366	0.530608	0	0.307676	0.165673	0	0.540153	0.0295073	0	0.206631	0.333741	0
UID4874	ASXL2_S440	___1	Q76L83	Putative Polycomb group protein ASXL2	ASXL2	VVSQSECKEEALQMSSPGRKEECESQGEVQP		440						1.39602	-0.561963	1.48808	0.381591	-0.0321362	-0.523725	-1.36501	-1.02357	0.881968	-0.641254	-0.131366	0.530608	0	0.307676	0.165673	0	0.540153	0.0295073	0	0.206631	0.333741	0
UID4875	ASXL2_S395	___1	Q76L83	Putative Polycomb group protein ASXL2	ASXL2	QSSGLSLEDSKKLTASPSDPKVKKTPAEQPK	+	395						1.72298	0.0105837	-0.25377	-0.432663	0.747679	-0.103144	-0.318036	-2.10774	0.812491	-0.0783794	0.101486	0.316901	0	-0.0558155	0.572292	0	0.072941	0.464164	0	-0.0595721	0.547361	0
UID4877	ASXL2_S571	___1	Q76L83	Putative Polycomb group protein ASXL2	ASXL2	ATLVDQSPESLKRKSSLTQEEAPVSWEKRPR	+	571						-0.554741	0.453805	-0.647924	-0.395398	-1.5046	-1.28803	1.1205	1.05435	0.696889	1.06515	0.106126	0.314117	0	0.196997	0.0834355	0	-0.362412	0.00734203	0	-0.315924	0.0140978	0
UID4721	ATAD2_S41	___1	Q6PL18	ATPase family AAA domain-containing protein 2	ATAD2	SDFLSLEHIGRRRLRSAGAAQKKPAATTAKA	+	41						-0.407914	-1.35943	1.51237	1.0677	0.0602687	-0.0266197	0.552954	-1.1032	0.848757	-1.14489	-0.662188	0.0255621	UP_ANI	0.387864	0.143057	0	0.476802	0.0819503	0	0.438095	0.104587	0
UID10342	ATAD2_T1152	___1	Q6PL18	ATPase family AAA domain-containing protein 2	ATAD2	KRSDPEQNEKLKTPSTPVACSTPAQLKRKIR	+	1152						-2.05882	-0.472006	-0.292434	0.615068	-0.307089	0.400934	0.871953	1.52797	-0.72751	0.441936	-0.311403	0.082407	0	0.0249689	0.875962	0	-0.226698	0.184319	0	0.0663754	0.679821	0
UID16171	ATAD2_S336	___2	Q6PL18	ATPase family AAA domain-containing protein 2	ATAD2	FYSGPASPARPRYRLSSAGPRSPYCKRMNRR	+	336						0.566163	-0.444189	1.17451	-0.0707958	1.42035	-0.211164	0.855773	-1.14306	-0.486147	-1.66145	-0.0971359	0.614389	0	-0.0104358	0.956432	0	0.137629	0.479355	0	0.321691	0.123615	0
UID16172	ATAD2_S337	___2	Q6PL18	ATPase family AAA domain-containing protein 2	ATAD2	YSGPASPARPRYRLSSAGPRSPYCKRMNRRR	+	337						1.66497	-0.107176	0.583308	0.291178	-1.09057	0.841151	-0.187214	0.253284	-0.328727	-1.92021	0.0992086	0.701723	0	0.163177	0.532431	0	0.117372	0.651162	0	0.453482	0.110083	0
UID16173	ATAD2_S342	___2	Q6PL18	ATPase family AAA domain-containing protein 2	ATAD2	SPARPRYRLSSAGPRSPYCKRMNRRRHAIHS	+	342						-0.377207	-0.362041	0.950788	-0.0972558	1.95868	-0.504223	1.06601	-1.20087	-0.476106	-0.957784	-0.184386	0.444156	0	-0.0695658	0.76869	0	0.114419	0.630429	0	0.2648	0.282115	0
UID4720	ATAD2_S327	___1	Q6PL18	ATPase family AAA domain-containing protein 2	ATAD2	PRHQRKPNIFYSGPASPARPRYRLSSAGPRS	+	327						0.509811	-0.651656	1.16113	-0.626003	0.965001	-0.509001	1.3312	-1.7539	0.258817	-0.685401	-0.0554436	0.781577	0	0.00648047	0.974075	0	0.0784461	0.695654	0	0.0787652	0.694491	0
UID4722	ATAD2_S336	___1	Q6PL18	ATPase family AAA domain-containing protein 2	ATAD2	FYSGPASPARPRYRLSSAGPRSPYCKRMNRR	+	336						-1.21161	-1.59888	0.839047	-0.215093	1.42093	0.31705	1.29616	-0.0589685	-0.630199	-0.158431	-0.390819	0.0314152	0	-0.126769	0.41512	0	-0.069782	0.648207	0	0.160743	0.308247	0
UID4723	ATAD2_S337	___1	Q6PL18	ATPase family AAA domain-containing protein 2	ATAD2	YSGPASPARPRYRLSSAGPRSPYCKRMNRRR	+	337						-1.56219	-1.65676	0.786861	-0.208665	1.03848	0.397747	1.36743	-0.149936	-0.113655	0.100686	-0.470748	0.0138932	0	-0.106374	0.488306	0	-0.0792564	0.602803	0	0.0732896	0.629888	0
UID4724	ATAD2_S342	___1	Q6PL18	ATPase family AAA domain-containing protein 2	ATAD2	SPARPRYRLSSAGPRSPYCKRMNRRRHAIHS	+	342						0.98358	0.933957	0.414352	-1.10194	1.36945	-0.781789	0.387062	-1.6362	0.102557	-0.671021	0.331189	0.208255	0	-0.162122	0.519752	0	0.0713891	0.774138	0	-0.0151447	0.951316	0
UID4725	ATAD2_S1139	___1	Q6PL18	ATPase family AAA domain-containing protein 2	ATAD2	HVMPKQNSTLVGDKRSDPEQNEKLKTPSTPV	+	1139						0.128206	1.00618	-0.810969	-2.18796	0.457162	0.0753011	-0.499447	0.36249	1.38712	0.0819155	0.180869	0.0809521	0	-0.15453	0.125452	0	-0.125237	0.201728	0	-0.195513	0.0633497	0
UID8396	ATAD2B_S1347	___1	Q9ULI0	ATPase family AAA domain-containing protein 2B	ATAD2B	LEALECSNNEKLEPGSDVEVKDAELDKEGAS	+	1347						1.41757	-0.0317794	2.08535	-0.391425	0.0596898	-1.02576	-0.321846	-0.440918	-0.342718	-1.00816	-0.0164593	0.889086	0	0.14208	0.251414	0	0.131221	0.286229	0	0.162634	0.195357	0
UID10748	ATAD5_T1213	___1	Q96QE3	ATPase family AAA domain-containing protein 5	ATAD5	IGKSPKKISSPKKVVTSPRKVPPPSPKSSGP		1213						0.463468	1.80152	-0.621179	-0.471204	-0.339438	-0.947559	1.58997	-0.522938	0.0996555	-1.0523	0.131084	0.197573	0	0.00759828	0.936659	0	-0.0843113	0.390772	0	-0.00545622	0.954487	0
UID6635	ATAD5_S817	___1	Q96QE3	ATPase family AAA domain-containing protein 5	ATAD5	KAQKAADPVPSFDESSQDTSEKSQDCDVQCK		817						-0.0793121	-0.470609	-1.74874	-0.256076	-0.375021	-0.764661	0.381284	1.30564	0.276385	1.73111	0.124367	0.362058	0	-0.0739531	0.580465	0	-0.315576	0.0419915	0	-0.342979	0.0305926	0
UID6636	ATAD5_S1214	___1	Q96QE3	ATPase family AAA domain-containing protein 5	ATAD5	GKSPKKISSPKKVVTSPRKVPPPSPKSSGPK		1214						-0.251403	1.28621	0.440023	-0.310979	-0.550892	-0.588137	2.16956	-0.873426	-0.645438	-0.675512	0.0611358	0.682554	0	0.0855905	0.569179	0	-0.0787747	0.599671	0	0.0978699	0.516597	0
UID4234	ATAT1_S276	___1	Q5SQI0	Alpha-tubulin N-acetyltransferase 1	ATAT1	TPPAHPPPRSSSLGNSPERGPLRPFVPEQEL	+	276						-0.128338	0.0446609	0.376444	1.47528	-1.93645	-0.0589242	-0.608911	1.35951	-0.78799	0.264718	-0.133417	0.352628	0	0.2652	0.0877194	0	0.0759065	0.589031	0	0.163721	0.26118	0
UID1397	ATF1_S198	___1	P18846	Cyclic AMP-dependent transcription factor ATF-1	ATF1	TTPSATSLPQTVVMTSPVTLTSQTTKTDDPQ	+	198						-1.89059	-0.255052	1.04433	1.38791	0.155384	0.152216	-1.19826	0.820295	-0.394738	0.178514	-0.395526	0.0261633	0	0.183567	0.235292	0	0.242799	0.129287	0	0.228825	0.149321	0
UID1281	ATF2_S112	___1	P15336	Cyclic AMP-dependent transcription factor ATF-2	ATF2	KKASEDDIKKMPLDLSPLATPIIRSKIEEPS	+	112						0.37174	0.469015	0.645254	0.93951	1.09983	0.611784	-0.689684	-0.254524	-1.35041	-1.84251	-0.0899299	0.354442	0	-0.0153319	0.870654	0	0.30568	0.0115478	0	0.577486	0.000343233	DOWN_JNKp38
UID9458	ATF3_T162	___1	P18847	Cyclic AMP-dependent transcription factor ATF-3	ATF3	NLHRPTCIVRAQNGRTPEDERNLFIQQIKEG	+	162						0.319196	0.618814	0.493852	0.963544	1.05099	0.781258	-0.427716	-1.70897	-0.634175	-1.45679	-0.0984407	0.599564	0	-0.0710463	0.703383	0	0.681196	0.00638967	DOWN_Jnki	0.672531	0.00681405	DOWN_JNKp38
UID1346	ATF7_S424	___1	P17544	Cyclic AMP-dependent transcription factor ATF-7	ATF7	CPVTALQKKTQGYLESPKESSEPTGSPAPVI	+	424						0.486466	-0.622868	1.43257	0.747886	1.2337	0.494738	-0.764133	-1.36831	-0.506987	-1.13306	-0.427647	0.0514385	0	0.0834335	0.662417	0	0.796078	0.00317704	DOWN_Jnki	0.705191	0.00600126	DOWN_JNKp38
UID4752	ATF7IP_S477	___1	Q6VMQ6	Activating transcription factor 7-interacting protein 1	ATF7IP	ETNPDLEEKMESSFGSPSKQESSESLPKEAF	+	477						1.63918	-0.889963	0.628636	-0.168385	-0.00708789	-0.134479	0.466179	-1.45789	1.13103	-1.20722	0.0221925	0.904299	0	0.0462208	0.802611	0	0.111513	0.550796	0	0.0411997	0.823598	0
UID4753	ATF7IP_S557	___1	Q6VMQ6	Activating transcription factor 7-interacting protein 1	ATF7IP	DERPSEKNEFSRRKRSKSEDMDNVQSKRRRY		557						1.36148	-1.12468	-0.365822	-0.609719	-1.19864	-0.87622	0.289719	1.63489	0.345977	0.543009	0.0897392	0.520285	0	0.0813732	0.558868	0	-0.214673	0.148841	0	-0.138014	0.332305	0
UID4754	ATF7IP_S559	___1	Q6VMQ6	Activating transcription factor 7-interacting protein 1	ATF7IP	RPSEKNEFSRRKRSKSEDMDNVQSKRRRYME	+	559						1.21811	0.685983	-0.966291	-1.42788	-0.57582	-1.27737	1.24508	0.0444501	0.491927	0.561813	0.112968	0.174172	0	-0.0142189	0.854708	0	-0.0968171	0.236202	0	-0.0906193	0.264673	0
UID4490	ATG16L1_S269	___1	Q676U5	Autophagy-related protein 16-1	ATG16L1	TSPVRAISRAATKRLSQPAGGLLDSITNIFG	+	269						0.367192	-0.155018	-1.61137	0.676244	-0.661872	-0.0154808	1.14969	0.434474	1.29038	-1.47424	0.0757739	0.626496	0	-0.017025	0.912207	0	-0.166388	0.300309	0	-0.0496171	0.748774	0
UID4491	ATG16L1_S287	___1	Q676U5	Autophagy-related protein 16-1	ATG16L1	AGGLLDSITNIFGRRSVSSFPVPQDNVDTHP	+	287						-2.02865	-0.338992	-1.37876	-0.126976	0.741058	1.03493	0.682855	0.26067	0.704211	0.449653	-0.0507277	0.622359	0	-0.193148	0.0898832	0	-0.144153	0.186039	0	-0.156533	0.15529	0
UID6319	ATG2B_S886	___1	Q96BY7	Autophagy-related protein 2 homolog B	ATG2B	ENDGHYQEEEEGGAHSLKDVCDLRRPAPSPF	+	886						2.03385	-0.938305	1.4521	-0.87001	-0.120683	-0.163232	-0.119201	-1.01378	-0.116815	-0.143918	0.0275969	0.839274	0	0.0465463	0.732998	0	0.0921828	0.5045	0	0.0453007	0.739824	0
UID6320	ATG2B_S497	___1	Q96BY7	Autophagy-related protein 2 homolog B	ATG2B	HPTPLQKTSLPSRSVSVDESRPELIFRLAVG	+	497						0.919733	-0.824053	0.684337	0.800119	-0.881239	-1.35814	0.606471	0.47142	1.02917	-1.44781	-0.136542	0.459389	0	0.366122	0.0732786	0	0.0399727	0.825378	0	0.18711	0.318752	0
UID4949	ATG9A_S828	___1	Q7Z3C6	Autophagy-related protein 9A	ATG9A	GQSASRHPEPVPEEGSEDELPPQVHKV____	+	828						-1.4704	1.08388	-0.906204	-0.331489	-1.25193	0.547528	0.0608415	-0.0840045	0.965232	1.38654	0.0746704	0.663932	0	-0.0467833	0.784568	0	-0.106546	0.53815	0	-0.314889	0.0966333	0
UID4950	ATG9A_S735	___1	Q7Z3C6	Autophagy-related protein 9A	ATG9A	QAQAEPERHVWHRRESDESGESAPDEGGEGA	+	735						-1.48843	-0.928573	0.494881	-0.486074	0.592258	-1.01548	0.616059	-0.375759	1.59681	0.994304	-0.474472	0.0940991	0	0.0845015	0.741139	0	-0.0452788	0.859101	0	-0.505084	0.0781856	0
UID6061	ATL1_S10	___1	Q8WXF7	Atlastin-1	ATL1	______MAKNRRDRNSWGGFSEKTYEWSSEE	+	10						-1.99381	-0.106158	-0.964304	0.321845	0.275235	0.914837	0.316623	1.0439	-0.868169	1.06001	-0.11872	0.462146	0	-0.149267	0.360529	0	-0.163151	0.320353	0	-0.067957	0.669708	0
UID4542	ATL3_S535	___1	Q6DD88	Atlastin-3	ATL3	NSTQATVRDAVVGRPSMDKKAQ_________	+	535						0.279292	-0.66928	-0.118962	-1.1912	-0.804045	-1.1645	1.02277	-0.0246045	1.79672	0.873807	0.187878	0.440717	0	0.134426	0.577196	0	-0.471306	0.0788344	0	-0.812764	0.00919044	UP_JNKp38i
UID3236	ATM_S2546	___1	Q13315	Serine-protein kinase ATM	ATM	MMGGLGFHEVLNNLISRISMDHPHHTLFIIL		2546						-0.71721	0.646672	1.56603	0.203949	-1.81188	0.547671	-0.563811	-0.586228	-0.37523	1.09004	-0.304277	0.34846	0	0.501616	0.141108	0	0.482742	0.154479	0	0.174441	0.582854	0
UID9991	ATM_T2529	___1	Q13315	Serine-protein kinase ATM	ATM	YKFLPLMYQLAARMGTKMMGGLGFHEVLNNL		2529						-0.71721	0.646672	1.56603	0.203949	-1.81188	0.547671	-0.563811	-0.586228	-0.37523	1.09004	-0.304277	0.34846	0	0.501616	0.141108	0	0.482742	0.154479	0	0.174441	0.582854	0
UID2427	ATN1_S34	___1	P54259	Atrophin-1	ATN1	EAPGPREELRSRGRASPGGVSTSSSDGKAEK	+	34						1.92889	-0.591879	0.804634	-0.656927	-0.111121	-0.774195	-0.16756	-1.41154	1.09728	-0.117577	0.163039	0.550099	0	0.141616	0.602546	0	0.236726	0.392186	0	-0.114057	0.673853	0
UID2428	ATN1_S645	___1	P54259	Atrophin-1	ATN1	TASPPGPPPYGKRAPSPGAYKTATPPGYKPG	+	645						1.81905	0.557715	-0.407651	-1.37011	-0.0160697	-1.54637	0.355517	-0.418174	0.755319	0.270773	0.180725	0.0841591	0	-0.00936703	0.92015	0	-0.0746088	0.434866	0	-0.12197	0.21741	0
UID2430	ATN1_S661	___1	P54259	Atrophin-1	ATN1	PGAYKTATPPGYKPGSPPSFRTGTPPGYRGT	+	661						-0.850352	0.493632	-1.20538	-0.572516	-0.735281	0.645508	-0.161549	1.53905	-0.703902	1.55079	0.146121	0.491749	0	-0.173568	0.417334	0	-0.324428	0.150689	0	-0.269873	0.221729	0
UID2431	ATN1_S101	___1	P54259	Atrophin-1	ATN1	APKKTKTEQELPRPQSPSDLDSLDGRSLNDD	+	101						-2.00981	0.608215	-1.34319	-0.0175512	0.121682	0.889027	0.0772347	1.05784	-0.268801	0.88535	-0.00488456	0.983306	0	-0.283517	0.247927	0	-0.298385	0.226266	0	-0.236393	0.328427	0
UID9759	ATN1_T630	___1	P54259	Atrophin-1	ATN1	STVIATVASSPAGYKTASPPGPPPYGKRAPS		630						0.522296	1.48777	-0.720559	0.758876	-1.3525	0.0925708	-1.09807	1.35284	-0.540915	-0.502312	0.18518	0.338803	0	0.121926	0.521032	0	-0.0203284	0.913525	0	0.101575	0.591205	0
UID7454	ATP13A3_S130	___1	Q9H7F0	Probable cation-transporting ATPase 13A3	ATP13A3	IENPTEENRHRISKYSQTESQQIRYFTHHSV	+	130						-0.792037	0.540679	-0.469232	0.873149	1.06754	-1.41027	-1.5908	0.27552	0.413941	1.09151	-0.0275728	0.807309	0	0.031418	0.781218	0	0.072341	0.527448	0	-0.0463511	0.682991	0
UID7455	ATP13A3_S817	___1	Q9H7F0	Probable cation-transporting ATPase 13A3	ATP13A3	SAIDPEAIPVKLVHDSLEDLQMTRYHFAMNG	+	817						1.23766	-0.829216	0.381729	0.235242	-0.68886	-1.47771	-1.21188	0.803282	0.224129	1.32562	-0.00656807	0.943307	0	0.0876725	0.357564	0	0.032302	0.727656	0	-0.0293791	0.751261	0
UID1018	ATP1A1_S16	___1	P05023	Sodium/potassium-transporting ATPase subunit alpha-1	ATP1A1	MGKGVGRDKYEPAAVSEQGDKKGKKGKKDRD	+	16						2.1311	-0.263065	1.11666	-0.298911	-0.0546455	-0.695475	-0.561416	-1.18203	0.550187	-0.742412	0.234211	0.559154	0	0.349635	0.390259	0	0.571145	0.17788	0	0.225225	0.573973	0
UID1310	ATP2A2_S663	___1	P16615	Sarcoplasmic/endoplasmic reticulum calcium ATPase 2	ATP2A2	TSKAFTGREFDELNPSAQRDACLNARCFARV	+	663						-0.50786	0.70399	-0.553893	-0.799117	-0.555742	0.574265	0.136914	-1.2815	2.2359	0.0470395	0.0627278	0.54038	0	-0.0555362	0.586687	0	-0.00843972	0.933453	0	-0.147227	0.17407	0
UID12885	ATP2B1_S1177	___2	P20020	Plasma membrane calcium-transporting ATPase 1	ATP2B1	IDDTDAEDDAPTKRNSSPPPSPNKNNNAVDS	+	1177						1.96979	-0.630221	-1.05615	0.791475	-1.16971	-0.664008	-0.661568	0.66326	0.317231	0.439909	0.101272	0.482072	0	0.0990499	0.491402	0	-0.0168149	0.905424	0	-0.0645042	0.650847	0
UID12886	ATP2B1_S1182	___2	P20020	Plasma membrane calcium-transporting ATPase 1	ATP2B1	AEDDAPTKRNSSPPPSPNKNNNAVDSGIHLT	+	1182						1.96979	-0.630221	-1.05615	0.791475	-1.16971	-0.664008	-0.661568	0.66326	0.317231	0.439909	0.101272	0.482072	0	0.0990499	0.491402	0	-0.0168149	0.905424	0	-0.0645042	0.650847	0
UID1435	ATP2B1_S8	___1	P20020	Plasma membrane calcium-transporting ATPase 1	ATP2B1	________MGDMANNSVAYSGVKNSLKEANH	+	8						-1.29674	-0.36376	-0.643278	-0.197166	-1.02454	-0.589813	0.509512	1.86261	0.662198	1.08097	-0.118645	0.469527	0	0.111969	0.494001	0	-0.464793	0.0195842	0	-0.373796	0.0461998	0
UID2846	ATP7A_S357	___1	Q04656	Copper-transporting ATPase 1	ATP7A	LYRVSITSEVESTSNSPSSSSLQKIPLNVVS	+	357						-1.3946	-1.0425	0.651095	1.06006	0.0721251	1.32792	-1.45118	0.0802739	0.733704	-0.0368969	-0.259489	0.0374138	0	0.0194613	0.853773	0	0.192794	0.0991842	0	0.0634509	0.552602	0
UID23446	ATP9A_S1017	___3	O75110	Probable phospholipid-transporting ATPase IIA	ATP9A	IDVYFIATLSFLWKVSVITLVSCLPLYVLKY	+	1017						-0.327932	0.772272	-1.75634	-0.870501	-0.620043	0.617717	-0.17488	0.752161	-0.144678	1.75222	0.163696	0.168868	0	-0.139888	0.231441	0	-0.170782	0.153453	0	-0.225695	0.071877	0
UID32120	ATP9A_T1020	___3	O75110	Probable phospholipid-transporting ATPase IIA	ATP9A	YFIATLSFLWKVSVITLVSCLPLYVLKYLRR	+	1020						-0.327932	0.772272	-1.75634	-0.870501	-0.620043	0.617717	-0.17488	0.752161	-0.144678	1.75222	0.163696	0.168868	0	-0.139888	0.231441	0	-0.170782	0.153453	0	-0.225695	0.071877	0
UID34219	ATP9A_Y1028	___3	O75110	Probable phospholipid-transporting ATPase IIA	ATP9A	LWKVSVITLVSCLPLYVLKYLRRRFSPPSYS		1028						-0.327932	0.772272	-1.75634	-0.870501	-0.620043	0.617717	-0.17488	0.752161	-0.144678	1.75222	0.163696	0.168868	0	-0.139888	0.231441	0	-0.170782	0.153453	0	-0.225695	0.071877	0
UID3337	ATR_S435	___1	Q13535	Serine/threonine-protein kinase ATR	ATR	LSSNSDGISPKRRRLSSSLNPSKRAPKQTEE	+	435						-1.56074	-0.806681	0.244376	0.979273	-0.718845	0.034981	1.29881	1.48467	-0.358107	-0.597741	-0.255559	0.0215423	0	0.135749	0.163136	0	-0.111005	0.243538	0	0.155104	0.118044	0
UID6060	ATRIP_S224	___1	Q8WXE1	ATR-interacting protein	ATRIP	SERANKLAAPSVSHVSPRKNPSVVIKPEACS	+	224						0.092502	0.630434	1.94308	-0.204259	-2.10714	0.0299598	-0.534387	0.0980237	0.166019	-0.114238	-0.0636901	0.629862	0	0.239241	0.0995334	0	0.136372	0.316089	0	0.105767	0.430235	0
UID2002	ATRX_S598	___1	P46100	Transcriptional regulator ATRX	ATRX	TKELYVKLTPVSLSNSPIKGADCQEVPQDKD	+	598						-0.660177	-1.13884	1.3625	0.0721944	1.05801	0.296177	-0.0328359	-0.477829	1.14861	-1.62781	-0.533421	0.106667	0	0.01328	0.964642	0	0.320899	0.303123	0	0.31571	0.310433	0
UID2426	ATXN1_S775	___1	P54253	Ataxin-1	ATXN1	KIEPSKPAATRKRRWSAPESRKLEKSEDEPP	+	775						0.151867	0.156384	-1.95188	-0.0434244	-0.297925	0.332571	-0.060819	1.48579	-1.0491	1.27653	0.320029	0.260668	0	-0.282018	0.316772	0	-0.475174	0.11165	0	-0.3088	0.276311	0
UID1172	ATXN1L_S284	___1	P0C7T5	Ataxin-1-like	ATXN1L	NGGQRPRERNLVRRESEALDSPNSKGEGQGL	+	284						-0.998145	0.680622	-1.29012	-0.12918	-0.58356	0.42956	0.191954	1.62842	-1.11438	1.18483	0.368619	0.575797	0	-0.423328	0.521995	0	-1.08389	0.127405	0	-0.498421	0.453498	0
UID1174	ATXN1L_S615	___1	P0C7T5	Ataxin-1-like	ATXN1L	QLGPPRERPERTVLGSRELCDSEGKSQPAGE	+	615						-0.892561	-0.0798286	-0.581497	1.33049	0.728061	1.92395	-0.118655	-0.792929	-0.580388	-0.936641	-0.0799966	0.424917	0	-0.088437	0.380103	0	0.0771713	0.440734	0	0.105307	0.301371	0
UID12621	ATXN1L_S284	___2	P0C7T5	Ataxin-1-like	ATXN1L	NGGQRPRERNLVRRESEALDSPNSKGEGQGL	+	284						1.11969	-1.3378	1.77622	-0.197562	0.180547	-0.316729	-0.0785345	-1.41081	0.679325	-0.41434	-0.452428	0.382984	0	0.431797	0.40392	0	0.772525	0.155542	0	0.330783	0.518229	0
UID12622	ATXN1L_S289	___2	P0C7T5	Ataxin-1-like	ATXN1L	PRERNLVRRESEALDSPNSKGEGQGLVPVVE	+	289						1.11969	-1.3378	1.77622	-0.197562	0.180547	-0.316729	-0.0785345	-1.41081	0.679325	-0.41434	-0.452428	0.382984	0	0.431797	0.40392	0	0.772525	0.155542	0	0.330783	0.518229	0
UID9378	ATXN1L_T330	___1	P0C7T5	Ataxin-1-like	ATXN1L	SQTPRVEVAAPAHRGTPDTDLEVQRVVGALA	+	330						0.875751	-0.349441	2.33532	0.0601844	-0.245068	-0.207419	-0.498056	-1.36083	0.0582979	-0.66874	-0.220637	0.281805	0	0.336174	0.118442	0	0.502184	0.032246	0	0.354818	0.102417	0
UID6844	ATXN2_S624	___1	Q99700	Ataxin-2	ATXN2	STMPKRMSSEGPPRMSPKAQRHPRNHRVSAG	+	624						1.42682	1.76676	-0.374494	-1.04134	-0.196616	0.0392469	-0.615761	-1.44687	0.159788	0.282456	1.02975	0.000242428	DOWN_ANI	-0.281141	0.108147	0	0.144496	0.376412	0	-0.415095	0.0295198	0
UID10792	ATXN2_T741	___1	Q99700	Ataxin-2	ATXN2	AASPTPASPASNRAVTPSSEAKDSRLQDQRQ	+	741						0.54463	-0.198653	0.610083	0.83397	1.28614	0.988373	-1.258	-1.64443	-0.541098	-0.62101	-0.157674	0.15777	0	-0.119248	0.270984	0	0.62412	0.000384372	DOWN_Jnki	0.374224	0.00690138	0
UID10794	ATXN2_T666	___1	Q99700	Ataxin-2	ATXN2	SHNPPSEAATPPVARTSPSGGTWSSVVSGVP	+	666						-1.56379	0.850737	-1.39905	0.309639	-0.446122	0.702733	0.286229	1.14251	-0.860841	0.977958	0.0293614	0.868216	0	-0.105007	0.557536	0	-0.196448	0.286772	0	-0.0941246	0.598183	0
UID6838	ATXN2_S743	___1	Q99700	Ataxin-2	ATXN2	SPTPASPASNRAVTPSSEAKDSRLQDQRQNS		743						0.109819	0.109055	0.537502	0.963966	1.17086	1.27573	-0.646044	-0.804673	-1.30451	-1.4117	-0.17294	0.0648219	0	-0.127436	0.151416	0	0.398062	0.00142477	0	0.568696	0.000161455	DOWN_JNKp38
UID6839	ATXN2_S772	___1	Q99700	Ataxin-2	ATXN2	NSPAGNKENIKPNETSPSFSKAENKGISPVV	+	772						1.64059	0.351233	-1.19788	-0.764629	0.222819	0.825923	0.229225	-1.74462	0.566433	-0.129099	0.143048	0.142437	0	-0.108932	0.24903	0	-0.0161751	0.857415	0	-0.0868143	0.35	0
UID6841	ATXN2_S784	___1	Q99700	Ataxin-2	ATXN2	NETSPSFSKAENKGISPVVSEHRKQIDDLKK	+	784						-1.11353	1.20538	1.45741	-0.174872	-0.155284	1.22847	-0.726245	0.276331	-0.898532	-1.09913	-0.122372	0.546844	0	0.0215161	0.914536	0	0.178053	0.387489	0	0.337123	0.123993	0
UID6842	ATXN2_S758	___1	Q99700	Ataxin-2	ATXN2	SSEAKDSRLQDQRQNSPAGNKENIKPNETSP	+	758						1.27132	0.749536	-0.740058	-0.386671	1.08755	-0.0256473	-0.186584	-2.17535	0.4174	-0.0114891	0.364774	0.0598493	0	-0.253641	0.163568	0	0.143148	0.409496	0	-0.177618	0.312312	0
UID6843	ATXN2_S888	___1	Q99700	Ataxin-2	ATXN2	EHKRGPEVTSQGVQTSSPACKQEKDDKEEKK	+	888						1.60041	0.81051	-0.356148	-0.138253	0.183806	0.0395525	-1.8318	-1.21833	0.871265	0.038983	0.260289	0.0285033	0	-0.0643046	0.520807	0	0.228968	0.0463242	0	-0.125843	0.227025	0
UID6846	ATXN2_S684	___1	Q99700	Ataxin-2	ATXN2	SGGTWSSVVSGVPRLSPKTHRPRSPRQNSIG	+	684						0.361904	0.978699	-0.860665	-1.1617	-0.350645	0.468901	-1.03979	-0.967915	1.00767	1.56354	0.158459	0.0798536	0	-0.100864	0.234563	0	-0.000690944	0.99315	0	-0.216444	0.0264147	0
UID6847	ATXN2_S466	___1	Q99700	Ataxin-2	ATXN2	SAQYKARVALENDDRSEEEKYTAVQRNSSER	+	466						0.4956	0.0458316	0.27893	-0.40519	0.59826	-2.26103	0.682144	-0.293485	-0.600033	1.45898	0.0281969	0.804935	0	0.0648872	0.573455	0	-0.0217454	0.848813	0	-0.0416055	0.716267	0
UID6027	ATXN2L_S449	___1	Q8WWM7	Ataxin-2-like protein	ATXN2L	SVPPPPAVGRMYPPRSPKSAAPAPISASCPE	+	449						1.14551	1.4341	0.772689	-0.395199	-0.455758	-0.0926332	-1.85115	0.547286	-0.955551	-0.149284	0.0279517	0.717168	0	0.0117514	0.878476	0	0.0213408	0.781683	0	0.0188151	0.806858	0
UID6023	ATXN2L_S409	___1	Q8WWM7	Ataxin-2-like protein	ATXN2L	PGSEARGINGGPSRMSPKAQRPLRGAKTLSS	+	409						1.45706	1.27533	-0.453907	-0.826264	0.809991	0.0494972	-0.473808	-1.81847	0.283304	-0.302738	0.841828	0.00392827	DOWN_ANI	-0.448896	0.0603504	0	0.212337	0.326486	0	-0.2645	0.230003	0
UID6029	ATXN2L_S339	___1	Q8WWM7	Ataxin-2-like protein	ATXN2L	EEKHSAVQRQGSGRESPSLASREGKYIPLPQ	+	339						1.57913	1.19231	-0.515009	-1.49749	0.105569	-0.566799	-0.533944	-1.05802	0.61132	0.682939	1.1957	0.000401655	DOWN_ANI	-0.387724	0.0833829	0	-0.105108	0.602445	0	-0.82649	0.00342412	UP_JNKp38i
UID10639	ATXN2L_T31	___1	Q8WWM7	Ataxin-2-like protein	ATXN2L	PPPTQQAVARRPPGGTSPPNGGLPGPLATSA		31						-1.22043	0.771659	-1.32908	0.0802392	-0.327383	-0.0697956	-0.327199	1.35526	-0.588557	1.65528	0.0641475	0.72168	0	-0.0682832	0.704728	0	-0.182553	0.325838	0	-0.185653	0.31825	0
UID10640	ATXN2L_T681	___1	Q8WWM7	Ataxin-2-like protein	ATXN2L	FNPTKPLLSVNKSTSTPTSPGPRTHSTPSIP		681						0.692037	0.662788	-0.949073	0.0791066	-0.44948	0.572315	-0.347495	-2.1687	0.958852	0.949647	0.316348	0.136488	0	-0.141169	0.478232	0	0.23408	0.253833	0	-0.395076	0.0735659	0
UID6021	ATXN2L_S634	___1	Q8WWM7	Ataxin-2-like protein	ATXN2L	EGPEQPPPPCPSQTGSPPVGLIKGEDKDEGP	+	634						1.4726	0.00481134	-0.231825	-1.11802	-0.802845	-1.04426	-0.353621	-0.272737	1.82166	0.524231	0.155007	0.146386	0	0.0272627	0.782679	0	-0.0396654	0.689104	0	-0.202622	0.0698175	0
UID6022	ATXN2L_S594	___1	Q8WWM7	Ataxin-2-like protein	ATXN2L	KEKEVDGLLTSEPMGSPVSSKTESVSDKEDK	+	594						0.773404	-0.667352	1.55655	0.295436	0.540523	0.371655	-1.08947	-1.56219	0.716792	-0.935351	-0.103265	0.369048	0	0.0555863	0.621465	0	0.266373	0.0418436	0	0.122464	0.292242	0
UID6024	ATXN2L_S111	___1	Q8WWM7	Ataxin-2-like protein	ATXN2L	IGSARGQSTGKGPPQSPVFEGVYNNSRMLHF	+	111						-1.52832	0.676921	-1.24573	0.248916	-0.351823	0.902635	0.155872	1.47839	-1.0012	0.664335	0.0239679	0.94301	0	-0.255073	0.456015	0	-0.433642	0.221275	0	-0.108772	0.746515	0
UID6026	ATXN2L_S559	___1	Q8WWM7	Ataxin-2-like protein	ATXN2L	ELRKFGAQFKLQPSSSPENSLDPFPPRILKE	+	559						-2.05161	-0.196099	-0.182358	1.4924	-0.513403	0.691646	-0.622486	1.14531	0.224999	0.0116074	-0.197542	0.143383	0	0.0628416	0.617052	0	0.0437096	0.726753	0	0.0596015	0.635011	0
UID6028	ATXN2L_S335	___1	Q8WWM7	Ataxin-2-like protein	ATXN2L	GRTEEEKHSAVQRQGSGRESPSLASREGKYI	+	335			+	+		-0.144519	-0.254291	-0.190504	0.25739	-1.21998	-1.35069	1.11319	2.04828	-0.00486747	-0.254014	-0.0648148	0.562962	0	0.367089	0.0104849	0	-0.430697	0.00473285	0	0.0453399	0.683877	0
UID6030	ATXN2L_S32	___1	Q8WWM7	Ataxin-2-like protein	ATXN2L	PPTQQAVARRPPGGTSPPNGGLPGPLATSAA		32						-1.69814	0.705803	-1.12493	0.250065	-0.354703	0.222202	-0.178311	1.37748	-0.565466	1.366	-0.00915873	0.958629	0	-0.0578807	0.743985	0	-0.161709	0.373749	0	-0.130628	0.468051	0
UID6032	ATXN2L_S684	___1	Q8WWM7	Ataxin-2-like protein	ATXN2L	TKPLLSVNKSTSTPTSPGPRTHSTPSIPVLT	+	684						1.8991	0.280235	0.119446	-0.284025	-0.056666	-0.362331	0.150591	-2.11834	0.689093	-0.317098	0.24625	0.215606	0	0.0267285	0.886883	0	0.189441	0.330077	0	-0.0563716	0.764753	0
UID6033	ATXN2L_S424	___1	Q8WWM7	Ataxin-2-like protein	ATXN2L	SPKAQRPLRGAKTLSSPSNRPSGETSVPPPP		424						0.169519	-0.173786	0.530759	0.718	0.876577	0.0752787	0.127528	-1.96958	1.1289	-1.4832	-0.118128	0.546478	0	0.0279901	0.884938	0	0.291384	0.161408	0	0.151127	0.444174	0
UID6429	ATXN7L3B_S92	___1	Q96GX2	Putative ataxin-7-like protein 3B	ATXN7L3B	LPGEPGNGPDQQLQRSPPEFQ__________	+	92						0.645865	0.48121	1.06028	-0.893446	-1.92355	0.531445	0.393243	0.193901	0.788631	-1.27758	0.0404335	0.724181	0	0.065643	0.569569	0	-0.0176981	0.876797	0	0.0276137	0.809104	0
UID9037	AUP1_S288	___1	Q9Y679	Ancient ubiquitous protein 1	AUP1	HPRLRPQSAQSSFPPSPGPSPDVQLATLAQR	+	288						-1.85365	-0.11733	-0.223318	0.926579	-0.38263	1.00844	-0.232495	1.59734	-0.914443	0.191511	-0.20398	0.216737	0	0.00590755	0.969786	0	-0.0504626	0.747203	0	0.108784	0.49303	0
UID6072	AUTS2_S941	___1	Q8WXX7	Autism susceptibility gene 2 protein	AUTS2	GRAAGEEAKQLARVPSPYVRTPVVESARPNS	+	941						1.29052	0.687735	-0.548112	-1.62145	-0.156737	-1.12479	-0.0737599	-0.522923	1.36791	0.7016	0.35947	0.0120243	0	-0.0769625	0.49772	0	-0.136314	0.24543	0	-0.367379	0.0108594	0
UID10962	AVEN_T272	___1	Q9NQS1	Cell death regulator Aven	AVEN	KDNPSPGPSRDSQKPTSPLQSAGDHLEEELD		272						0.431528	-0.742583	-0.515786	-0.297655	2.13027	-0.322948	1.14512	-0.344227	-0.135691	-1.34802	0.0327044	0.815556	0	-0.170605	0.246249	0	-0.105089	0.461655	0	0.0436326	0.756009	0
UID1691	AXL_S612	___1	P30530	Tyrosine-protein kinase receptor UFO	AXL	VMRLIGVCFQGSERESFPAPVVILPFMKHGD	+	612						0.100662	1.3795	-1.75108	0.233929	-0.277186	0.779773	-1.65467	0.523948	0.178766	0.486364	0.170328	0.212568	0	-0.114775	0.386546	0	-0.021959	0.864884	0	-0.124012	0.351618	0
UID1692	AXL_S515	___1	P30530	Tyrosine-protein kinase receptor UFO	AXL	VRKSYSRRTTEATLNSLGISEELKEKLRDVM	+	515						-0.194233	-0.569913	0.912819	0.0387446	0.571565	1.26678	-1.77043	0.899818	-1.37131	0.216155	-0.101308	0.446793	0	-0.0523625	0.68961	0	0.107595	0.420325	0	0.124396	0.355199	0
UID7433	AZI2_S353	___1	Q9H6S1	5-azacytidine-induced protein 2	AZI2	SYGRNSLEDNSWVFPSPPKSSETAFGETKTK	+	353						0.849392	-0.449518	0.647303	1.45327	-0.693336	-0.581771	-0.901185	1.05438	0.273096	-1.65163	-0.0787077	0.477389	0	0.156226	0.179352	0	0.0901247	0.418492	0	0.161013	0.167987	0
UID7804	BABAM1_S8	___1	Q9NWV8	BRISC and BRCA1-A complex member 1	BABAM1	________MEVAEPSSPTEEEEEEEEHSAEP	+	8						0.90969	1.40228	-1.47416	-0.0973459	-1.44806	-0.303208	-0.591714	1.036	-0.0708358	0.637351	0.518791	0.0314736	DOWN_ANI	0.0240143	0.905216	0	-0.269289	0.208066	0	-0.285617	0.184721	0
UID10993	BABAM1_T65	___1	Q9NWV8	BRISC and BRCA1-A complex member 1	BABAM1	EGEGEAASADDGSLNTSGAGPKSWQVPPPAP		65						-1.11833	1.36256	-1.57957	-0.633963	-0.51184	0.499077	-0.0724695	1.08353	-0.160277	1.13127	0.236199	0.237453	0	-0.211501	0.285471	0	-0.309893	0.133618	0	-0.306043	0.137789	0
UID10994	BABAM1_T27	___1	Q9NWV8	BRISC and BRCA1-A complex member 1	BABAM1	EEEEEEEHSAEPRPRTRSNPEGAEDRAVGAQ		27						-0.565789	0.461915	-1.84882	0.650596	-0.39782	0.167517	-0.209965	1.66544	-0.86099	0.93792	0.289349	0.604026	0	-0.255921	0.645743	0	-0.701645	0.228913	0	-0.337154	0.547036	0
UID7805	BABAM1_S29	___1	Q9NWV8	BRISC and BRCA1-A complex member 1	BABAM1	EEEEEHSAEPRPRTRSNPEGAEDRAVGAQAS	+	29						-0.898047	0.0869847	-0.721831	1.13308	-0.247092	-0.596778	0.0206334	2.06418	-1.24179	0.40065	-0.126326	0.542408	0	0.129717	0.531925	0	-0.172963	0.409638	0	0.129433	0.532796	0
UID193	BACH1_S445	___1	O14867	Transcription regulator protein BACH1	BACH1	QKRSECPWLGIRISESPEPGQRTFTTLSSVN	+	445						0.655112	-0.304376	0.382635	-0.792275	0.570561	-0.264243	0.830289	-1.93331	1.54932	-0.69372	0.105404	0.733828	0	-0.0992473	0.748719	0	0.0961182	0.756331	0	-0.17539	0.574356	0
UID6247	BAD_S75	___1	Q92934	Bcl2-associated agonist of cell death	BAD	HHGGAGAVEIRSRHSSYPAGTEDDEGMGEEP	+	75						-0.584333	0.218613	-0.660525	-0.274688	-0.88209	-0.0364654	-0.524581	2.23375	-0.7258	1.23611	0.0626351	0.784705	0	-0.00183158	0.993608	0	-0.290841	0.228291	0	-0.158986	0.494333	0
UID6248	BAD_S118	___1	Q92934	Bcl2-associated agonist of cell death	BAD	NLWAAQRYGRELRRMSDEFVDSFKKGLPRPK	+	118						-0.90085	-0.331892	-1.05936	-0.457247	-0.991043	-0.729647	1.02863	1.437	0.777948	1.22646	0.0430988	0.709287	0	0.0309867	0.788159	0	-0.604614	0.000881475	UP_JNKi	-0.534588	0.00180025	UP_JNKp38i
UID6249	BAD_S134	___1	Q92934	Bcl2-associated agonist of cell death	BAD	DEFVDSFKKGLPRPKSAGTATQMRQSSSWTR	+	134						1.50435	1.28438	-0.55844	-0.142521	-1.48311	-1.06629	-0.114047	1.10904	-0.39575	-0.137614	0.370331	0.0097416	0	0.196159	0.106093	0	-0.179977	0.132805	0	-0.0177851	0.871607	0
UID6250	BAD_S99	___1	Q92934	Bcl2-associated agonist of cell death	BAD	EGMGEEPSPFRGRSRSAPPNLWAAQRYGREL	+	99						-1.29047	-1.49241	1.64831	-0.0628073	-0.466532	-0.454395	1.11058	0.437489	-0.147905	0.718144	-0.176093	0.0728026	0	0.101036	0.26635	0	0.00150789	0.98614	0	0.0409257	0.640003	0
UID916	BAG2_S20	___1	O95816	BAG family molecular chaperone regulator 2	BAG2	KINAKANEGRFCRSSSMADRSSRLLESLDQL	+	20	+					-0.76255	-0.954733	1.22013	0.765568	-0.674021	-1.03335	1.18435	1.35893	-0.71173	-0.392603	-1.65374	3.413e-05	UP_ANI	1.64931	3.47463e-05	DOWN_p38i	-0.249017	0.212703	0	1.38	0.000112265	DOWN_JNKp38
UID12369	BAG3_S275	___2	O95817	BAG family molecular chaperone regulator 3	BAG3	LRAASPFRSSVQGASSREGSPARSSTPLHSP	+	275						1.5354	0.971551	-0.541487	-1.05951	-0.129625	0.247052	-0.958749	-1.48716	0.534669	0.88786	0.917515	0.00034392	DOWN_ANI	-0.383813	0.0317886	0	0.188713	0.231535	0	-0.675308	0.00211483	UP_JNKp38i
UID12370	BAG3_S279	___2	O95817	BAG family molecular chaperone regulator 3	BAG3	SPFRSSVQGASSREGSPARSSTPLHSPSPIR	+	279						1.5354	0.971551	-0.541487	-1.05951	-0.129625	0.247052	-0.958749	-1.48716	0.534669	0.88786	0.917515	0.00034392	DOWN_ANI	-0.383813	0.0317886	0	0.188713	0.231535	0	-0.675308	0.00211483	UP_JNKp38i
UID23817	BAG3_S274	___3	O95817	BAG family molecular chaperone regulator 3	BAG3	PLRAASPFRSSVQGASSREGSPARSSTPLHS	+	274						0.719799	0.95761	-1.66696	-0.937734	-0.201628	-0.075173	-0.37496	-0.62065	0.423333	1.77636	0.851462	0.00201555	DOWN_ANI	-0.462883	0.0364983	0	-0.319953	0.118501	0	-0.955315	0.00104016	UP_JNKp38i
UID23818	BAG3_S275	___3	O95817	BAG family molecular chaperone regulator 3	BAG3	LRAASPFRSSVQGASSREGSPARSSTPLHSP	+	275						0.719799	0.95761	-1.66696	-0.937734	-0.201628	-0.075173	-0.37496	-0.62065	0.423333	1.77636	0.851462	0.00201555	DOWN_ANI	-0.462883	0.0364983	0	-0.319953	0.118501	0	-0.955315	0.00104016	UP_JNKp38i
UID924	BAG3_S136	___1	O95817	BAG family molecular chaperone regulator 3	BAG3	RFRTEAAAAAPQRSQSPLRGMPETTQPDKQC	+	136						1.03596	1.22676	-1.80672	-0.868696	-0.659607	-0.0524924	-0.302552	-0.377805	0.677196	1.12795	0.511844	0.00112469	DOWN_ANI	-0.2035	0.0754759	0	-0.20679	0.0717874	0	-0.464415	0.00196507	0
UID12375	BAG3_S381	___2	O95817	BAG family molecular chaperone regulator 3	BAG3	VPPAPVPCPPPSPGPSAVPSSPKSVATEERA		381						1.02928	0.385526	1.12232	1.18328	-1.2399	-1.14694	0.613823	-1.18231	-0.70817	-0.0569175	-0.0700971	0.544795	0	0.369252	0.0118169	0	0.226164	0.0784245	0	0.241635	0.0636105	0
UID12376	BAG3_S386	___2	O95817	BAG family molecular chaperone regulator 3	BAG3	VPCPPPSPGPSAVPSSPKSVATEERAAPSTA		386						1.02928	0.385526	1.12232	1.18328	-1.2399	-1.14694	0.613823	-1.18231	-0.70817	-0.0569175	-0.0700971	0.544795	0	0.369252	0.0118169	0	0.226164	0.0784245	0	0.241635	0.0636105	0
UID917	BAG3_S264	___1	O95817	BAG family molecular chaperone regulator 3	BAG3	KIQGDDWEPRPLRAASPFRSSVQGASSREGS	+	264						-1.77311	-1.15577	-0.93521	0.179605	0.111803	0.596406	0.637237	0.808509	0.0531662	1.47737	-0.11081	0.253664	0	-0.074637	0.430217	0	-0.112242	0.248129	0	-0.116565	0.232053	0
UID919	BAG3_S274	___1	O95817	BAG family molecular chaperone regulator 3	BAG3	PLRAASPFRSSVQGASSREGSPARSSTPLHS	+	274						0.0982032	1.33198	-2.29588	0.673868	-0.0168454	-0.135213	-0.148272	0.523934	-0.782526	0.750751	0.341141	0.173048	0	-0.164295	0.48939	0	-0.223278	0.35434	0	-0.177738	0.455866	0
UID920	BAG3_S275	___1	O95817	BAG family molecular chaperone regulator 3	BAG3	LRAASPFRSSVQGASSREGSPARSSTPLHSP	+	275						-0.274785	1.35681	-1.69833	-1.38745	1.05627	0.748873	0.109438	-0.435474	-0.0971648	0.621815	0.248369	0.0320287	0	-0.291462	0.0164429	0	-0.16446	0.121301	0	-0.215154	0.0542009	0
UID921	BAG3_S279	___1	O95817	BAG family molecular chaperone regulator 3	BAG3	SPFRSSVQGASSREGSPARSSTPLHSPSPIR	+	279						-1.05295	0.871826	-1.70511	0.279758	-0.23514	0.571699	-0.0684608	1.83843	-0.606303	0.106259	0.268949	0.53075	0	-0.380851	0.381355	0	-0.690693	0.133541	0	-0.200013	0.638939	0
UID922	BAG3_S173	___1	O95817	BAG family molecular chaperone regulator 3	BAG3	AAAQPPASHGPERSQSPAASDCSSSSSSASL	+	173						0.421428	1.17154	-0.874581	-1.60732	0.29764	-1.45209	0.838567	0.926233	0.529471	-0.250885	0.39563	0.0200001	0	-0.128882	0.363777	0	-0.412314	0.0167109	0	-0.268017	0.0825381	0
UID923	BAG3_S134	___1	O95817	BAG family molecular chaperone regulator 3	BAG3	MQRFRTEAAAAAPQRSQSPLRGMPETTQPDK		134						0.851745	1.1859	-0.688934	-0.661103	-1.8326	-1.07373	0.905564	0.293558	0.607718	0.411883	0.305191	0.00965475	0	0.140204	0.151387	0	-0.229651	0.0331613	0	-0.213478	0.0436132	0
UID925	BAG3_S377	___1	O95817	BAG family molecular chaperone regulator 3	BAG3	VEVKVPPAPVPCPPPSPGPSAVPSSPKSVAT		377						2.15454	0.673624	-1.0247	-1.15753	-0.630882	-0.607701	-0.383668	0.725115	-0.0200984	0.271302	0.291058	0.0152574	0	-0.054817	0.569328	0	-0.146603	0.153729	0	-0.14136	0.166943	0
UID926	BAG3_S381	___1	O95817	BAG family molecular chaperone regulator 3	BAG3	VPPAPVPCPPPSPGPSAVPSSPKSVATEERA		381						0.780097	0.873956	0.320509	0.270746	-0.70373	-1.34124	0.0894437	-1.43364	1.67645	-0.532595	0.0898723	0.547669	0	0.222924	0.160492	0	0.163666	0.287413	0	-0.0467294	0.752253	0
UID9304	BAG3_T406	___1	O95817	BAG family molecular chaperone regulator 3	BAG3	ATEERAAPSTAPAEATPPKPGEAEAPPKHPG	+	406						1.90443	-0.523445	0.238618	-0.74448	-1.17864	-0.854823	-0.827905	0.365089	1.15356	0.46759	0.169129	0.318871	0	0.136926	0.41397	0	-0.00385926	0.98117	0	-0.190656	0.265592	0
UID860	BAG4_S179	___1	O95429	BAG family molecular chaperone regulator 4	BAG4	SYSTEVPSTYRSSGNSPTPVSRWIYPQQDCQ	+	179						-0.315662	-1.83266	0.965189	0.804105	1.46879	0.245945	0.355381	-0.609987	0.0351853	-1.11629	-0.347324	0.036838	0	0.00483698	0.972553	0	0.179433	0.226864	0	0.252708	0.10394	0
UID2012	BAG6_S964	___1	P46379	Large proline-rich protein BAG6	BAG6	PLPEEPMEVQGAERASPEPQRENASPAPGTT	+	964						-0.646178	0.496611	-0.99994	-0.130447	-0.65217	0.00607537	-0.17941	2.5116	-0.688246	0.282109	0.334839	0.589325	0	-0.165331	0.788154	0	-1.18208	0.0852679	0	-0.247249	0.688758	0
UID2013	BAG6_S973	___1	P46379	Large proline-rich protein BAG6	BAG6	QGAERASPEPQRENASPAPGTTAEEAMSRGP	+	973						-0.96036	-0.0377663	0.451818	0.127243	0.547818	0.469103	1.49912	-1.75008	0.817883	-1.16479	-0.148234	0.497789	0	-0.0411528	0.848377	0	0.0780102	0.717971	0	0.0870282	0.68735	0
UID2014	BAG6_S1117	___1	P46379	Large proline-rich protein BAG6	BAG6	LRSDIQKRLQEDPNYSPQRFPNAQRAFADDP	+	1117						1.09843	0.709317	-1.62498	-1.36913	0.141523	0.159159	-1.1288	0.458457	0.645924	0.910101	0.151123	0.0891204	0	-0.103693	0.218585	0	-0.073133	0.372604	0	-0.143201	0.103852	0
UID9633	BAG6_T1080	___1	P46379	Large proline-rich protein BAG6	BAG6	EAVSRAAKAAGARPLTSPESLSRDLEAPEVQ		1080						-1.0748	0.766219	1.40018	0.722624	0.616937	0.629314	-1.68592	-0.630123	-0.863094	0.118663	-0.185468	0.169299	0	0.0668641	0.598478	0	0.338598	0.0262239	0	0.218715	0.113492	0
UID139	BAI1_S1257	___1	O14514	Brain-specific angiogenesis inhibitor 1	BAI1	AACRTATITGTLKRPSLPEEEKLKLAHAKGP	+	1257						-0.322284	-1.3712	-0.468641	-0.481757	-0.77639	-0.959065	0.987041	0.884348	1.51893	0.989023	-0.119923	0.366246	0	0.126696	0.341412	0	-0.455392	0.00768752	0	-0.558123	0.00265791	UP_JNKp38i
UID8694	BAIAP2_S384	___1	Q9UQB8	Brain-specific angiogenesis inhibitor 1-associated protein 2	BAIAP2	AGLERNGRMRVKAIFSHAAGDNSTLLSFKEG	+	384						-0.436599	-1.24505	1.13807	1.78532	-0.571632	-0.638937	0.580772	0.813984	-0.600803	-0.82513	-0.523606	0.00092086	UP_ANI	0.470043	0.00172233	0	0.17381	0.114894	0	0.494531	0.00128685	0
UID11196	BAIAP2_T340	___1	Q9UQB8	Brain-specific angiogenesis inhibitor 1-associated protein 2	BAIAP2	SPPQSQSKLSDSYSNTLPVRKSVTPKNSYAT	+	340						1.66446	1.29209	0.11354	0.320832	0.0515793	0.157293	-1.53057	-0.32789	-1.3453	-0.396035	0.214679	0.0707876	0	0.0191933	0.854976	0	0.195157	0.0943371	0	0.185188	0.109159	0
UID11197	BAIAP2_T360	___1	Q9UQB8	Brain-specific angiogenesis inhibitor 1-associated protein 2	BAIAP2	KSVTPKNSYATTENKTLPRSSSMAAGLERNG	+	360						-1.31363	1.23441	-1.40369	0.111768	-0.489386	0.989682	-0.00107704	1.13825	-0.913461	0.647128	0.28896	0.571377	0	-0.427044	0.409177	0	-0.578796	0.272693	0	-0.244373	0.631028	0
UID11198	BAIAP2_T455	___1	Q9UQB8	Brain-specific angiogenesis inhibitor 1-associated protein 2	BAIAP2	SDRLHMSLQQGKSSSTGNLLDKDDLAIPPPD		455						1.92774	-0.370006	1.04609	-0.393137	-0.258883	-0.360305	-0.817716	-1.62748	0.328254	0.52544	0.106912	0.592421	0	0.15032	0.456147	0	0.366087	0.0955237	0	-0.0237196	0.904507	0
UID8695	BAIAP2_S256	___1	Q9UQB8	Brain-specific angiogenesis inhibitor 1-associated protein 2	BAIAP2	VQLMQQVASNGATLPSALSASKSNLVISDPI		256						-0.74461	0.56243	-1.28778	0.931534	1.32675	-0.072085	0.40145	0.00318435	-1.795	0.674125	0.00786119	0.94803	0	-0.0727533	0.551529	0	-0.0343631	0.776319	0	0.0345333	0.775247	0
UID8696	BAIAP2_S259	___1	Q9UQB8	Brain-specific angiogenesis inhibitor 1-associated protein 2	BAIAP2	MQQVASNGATLPSALSASKSNLVISDPIPGA	+	259						0.210047	-1.4377	0.85174	1.12126	-1.35971	-1.20168	-0.0977245	0.19711	0.644388	1.07226	-0.0655946	0.405215	0	0.092929	0.249564	0	0.0383979	0.620306	0	0.00525328	0.94548	0
UID8697	BAIAP2_S261	___1	Q9UQB8	Brain-specific angiogenesis inhibitor 1-associated protein 2	BAIAP2	QVASNGATLPSALSASKSNLVISDPIPGAKP	+	261						2.13917	0.592907	-0.976512	-0.747418	-0.253914	0.651628	-1.15469	-0.357186	0.602832	-0.49682	0.154147	0.103606	0	-0.0733941	0.403708	0	-0.0073367	0.931756	0	-0.0633031	0.468546	0
UID8698	BAIAP2_S492	___1	Q9UQB8	Brain-specific angiogenesis inhibitor 1-associated protein 2	BAIAP2	AFPAQTASGFKQRPYSVAVPAFSQGLDDYGA	+	492						-0.212337	0.305522	-0.604416	0.837935	-1.39589	-0.0534737	-0.895639	2.12964	-0.555173	0.443825	-0.00728363	0.955455	0	0.0873457	0.509744	0	-0.051928	0.69212	0	0.0178994	0.890882	0
UID8699	BAIAP2_S325	___1	Q9UQB8	Brain-specific angiogenesis inhibitor 1-associated protein 2	BAIAP2	YSPWADRKAAQPKSLSPPQSQSKLSDSYSNT	+	325						-0.190048	0.922219	-0.459457	1.01389	1.02343	1.4588	-0.908913	-1.25144	-0.723723	-0.884765	0.010336	0.914614	0	-0.112108	0.266551	0	0.157873	0.132537	0	0.125781	0.21755	0
UID8700	BAIAP2_S366	___1	Q9UQB8	Brain-specific angiogenesis inhibitor 1-associated protein 2	BAIAP2	NSYATTENKTLPRSSSMAAGLERNGRMRVKA	+	366						1.40737	1.62934	0.62709	0.0826062	-0.574223	0.0365978	-1.25286	0.0650028	-1.10393	-0.916993	0.0871134	0.301126	0	0.0466929	0.568753	0	0.0710343	0.393102	0	0.10222	0.231399	0
UID8701	BAIAP2_S454	___1	Q9UQB8	Brain-specific angiogenesis inhibitor 1-associated protein 2	BAIAP2	GSDRLHMSLQQGKSSSTGNLLDKDDLAIPPP	+	454						1.99529	-0.727412	1.09574	0.0522915	0.0574733	-0.517516	-0.510867	-1.46933	0.557596	-0.533263	0.0203366	0.948587	0	0.27287	0.399341	0	0.530821	0.123789	0	0.190677	0.550668	0
UID11067	BAIAP2L1_T276	___1	Q9UHR4	Brain-specific angiogenesis inhibitor 1-associated protein 2-like protein 1	BAIAP2L1	SPMIERSNVVRKDYDTLSKCSPKMPPAPSGR	+	276						1.42957	0.150726	0.306346	-0.618281	0.283569	1.02206	-1.72504	0.758284	-1.29866	-0.30857	0.130965	0.369459	0	-0.111955	0.439406	0	0.0453205	0.749867	0	0.0896492	0.532647	0
UID11069	BAIAP2L1_T334	___1	Q9UHR4	Brain-specific angiogenesis inhibitor 1-associated protein 2-like protein 1	BAIAP2L1	GTSEDPSLQRSVSVATGLNMMKKQKVKTIFP	+	334						2.24085	0.0653513	0.639399	0.280575	-0.272805	-1.27243	-0.163511	-0.197849	-0.00529772	-1.31429	0.10391	0.450793	0	0.184788	0.198073	0	0.0960466	0.484486	0	0.167874	0.23761	0
UID19658	BAIAP2L1_S261	___2	Q9UHR4	Brain-specific angiogenesis inhibitor 1-associated protein 2-like protein 1	BAIAP2L1	IKTPASTPVSGTPQASPMIERSNVVRKDYDT	+	261						0.41598	1.20355	-1.47974	-0.234918	-0.317513	1.19768	-1.38899	0.382165	-0.754676	0.976462	0.434949	0.105771	0	-0.338497	0.192181	0	-0.0923375	0.706006	0	-0.252611	0.317537	0
UID22520	BAIAP2L1_T257	___2	Q9UHR4	Brain-specific angiogenesis inhibitor 1-associated protein 2-like protein 1	BAIAP2L1	MIEEIKTPASTPVSGTPQASPMIERSNVVRK		257						0.112169	1.2512	-1.32562	-0.358591	-0.365381	1.06527	-1.1939	0.773893	-1.03844	1.0794	0.511262	0.155908	0	-0.399956	0.254	0	-0.212084	0.531397	0	-0.289415	0.398703	0
UID8206	BAIAP2L1_S414	___1	Q9UHR4	Brain-specific angiogenesis inhibitor 1-associated protein 2-like protein 1	BAIAP2L1	LLEENETEAVTVPTPSPTPVRSISTVNLSEN		414						-1.29649	1.01681	-1.43749	-0.127127	-0.431875	0.693279	0.0404546	1.66253	-0.677563	0.557479	0.178596	0.527197	0	-0.253803	0.375758	0	-0.454171	0.133855	0	-0.200779	0.478857	0
UID8207	BAIAP2L1_S329	___1	Q9UHR4	Brain-specific angiogenesis inhibitor 1-associated protein 2-like protein 1	BAIAP2L1	VNNSTGTSEDPSLQRSVSVATGLNMMKKQKV		329						0.752593	0.184804	1.49276	-0.14466	0.0879043	-1.7449	-1.3335	0.171534	1.02431	-0.490838	-0.0202926	0.861329	0	0.148485	0.225802	0	0.124025	0.30414	0	0.0402513	0.729823	0
UID8208	BAIAP2L1_S331	___1	Q9UHR4	Brain-specific angiogenesis inhibitor 1-associated protein 2-like protein 1	BAIAP2L1	NSTGTSEDPSLQRSVSVATGLNMMKKQKVKT	+	331						1.62407	0.113772	0.812901	0.928477	-1.57026	-1.22539	0.473449	-0.383487	-0.079448	-0.694089	-0.000133076	0.99873	0	0.170077	0.072183	0	0.0619057	0.467772	0	0.0942746	0.280323	0
UID8209	BAIAP2L1_S261	___1	Q9UHR4	Brain-specific angiogenesis inhibitor 1-associated protein 2-like protein 1	BAIAP2L1	IKTPASTPVSGTPQASPMIERSNVVRKDYDT	+	261						-2.3098	0.665596	-1.03004	0.503325	0.261002	1.14687	0.425368	0.150062	-0.295409	0.483033	-0.0915386	0.605875	0	-0.158469	0.380663	0	-0.0902816	0.610738	0	-0.058514	0.740091	0
UID6130	BAP1_S597	___1	Q92560	Ubiquitin carboxyl-terminal hydrolase BAP1	BAP1	SSPSIRPIQGSQGSSSPVEKEVVEATDSREK	+	597						0.645392	-0.34888	-0.484845	0.859583	0.520701	0.22872	1.18524	-2.38717	0.0267587	-0.245503	-0.00280853	0.979157	0	-0.0134555	0.900447	0	0.0566158	0.602083	0	0.0213106	0.84308	0
UID5387	BAP18_S96	___1	Q8IXM2	Chromatin complexes subunit BAP18	BAP18	KRKVYEDSGIPLPAESPKKGPKKVASGVLSP	+	96						1.291	-0.210201	0.452305	-0.663884	0.955707	-0.812693	0.371518	-1.75121	1.1318	-0.764353	0.141151	0.562312	0	-0.0387284	0.872246	0	0.127577	0.59968	0	-0.0632402	0.793191	0
UID10796	BARD1_T299	___1	Q99728	BRCA1-associated RING domain protein 1	BARD1	EQIESPDTKSRNEVVTPEKVCKNYLTSKKSL	+	299						1.80873	0.95148	0.687529	-0.39694	-1.06822	0.177868	-1.14113	-1.29251	0.207724	0.0654583	0.364849	0.0587416	0	0.174465	0.317943	0	0.402462	0.0416257	0	0.00257122	0.987813	0
UID6851	BARD1_S184	___1	Q99728	BRCA1-associated RING domain protein 1	BARD1	IKKDASAQQDSYEFVSPSPPADVSERAKKAS		184						-1.22318	1.86826	-0.179884	-0.416177	-0.694744	0.938199	-0.370267	-0.678885	-0.505045	1.26172	0.063179	0.635606	0	-0.042735	0.747488	0	0.023064	0.861687	0	-0.0688597	0.606087	0
UID6853	BARD1_S330	___1	Q99728	BRCA1-associated RING domain protein 1	BARD1	PLENNGKRGHHNRLSSPISKRCRTSILSTSG	+	330						1.58014	0.773608	0.681	-0.374315	0.453026	0.586814	-1.5324	-1.30576	-0.0271032	-0.835011	0.216341	0.0970716	0	-0.0774828	0.515985	0	0.332358	0.021378	0	0.123523	0.311351	0
UID10972	BAZ1A_T731	___1	Q9NRL2	Bromodomain adjacent to zinc finger domain protein 1A	BAZ1A	ESKDTEQKELDQDMVTEDEDDPGSHKRGRRG	+	731						1.74921	-0.0479948	0.0597986	-1.01955	0.605263	-1.07564	-0.169981	-0.85199	1.45592	-0.705034	0.152342	0.272125	0	-0.0280172	0.83295	0	0.00356173	0.978574	0	-0.097935	0.468896	0
UID7689	BAZ1A_S1413	___1	Q9NRL2	Bromodomain adjacent to zinc finger domain protein 1A	BAZ1A	SLQESESKRRCRKRQSPEPSPVTLGRRSSGR	+	1413						0.912903	-0.0664541	0.541899	-1.89063	-0.658402	-0.732024	1.55163	-0.530065	0.793857	0.077285	0.0803306	0.436628	0	0.00152566	0.987945	0	-0.0867389	0.402611	0	-0.0812342	0.431712	0
UID11077	BAZ1B_T310	___1	Q9UIG0	Tyrosine-protein kinase BAZ1B	BAZ1B	PYKYMTLNPSTKRKNTGSPDRKPSKKSKTDN		310						1.89047	-0.610945	1.36898	-0.625794	0.181748	-1.10744	-0.0139477	-0.979802	0.478524	-0.581798	0.155599	0.794675	0	0.484156	0.427731	0	0.503901	0.410003	0	0.245566	0.682385	0
UID19681	BAZ1B_S705	___2	Q9UIG0	Tyrosine-protein kinase BAZ1B	BAZ1B	ELVRLCLRRSDVQEESEGSDTDDNKDSAAFE	+	705						1.98465	-0.798698	0.477255	-0.323035	-0.16739	-0.758552	-0.15605	-1.49469	1.10032	0.136196	0.117791	0.602162	0	0.12332	0.585583	0	0.206069	0.371208	0	-0.123564	0.584856	0
UID19682	BAZ1B_S708	___2	Q9UIG0	Tyrosine-protein kinase BAZ1B	BAZ1B	RLCLRRSDVQEESEGSDTDDNKDSAAFEDNE	+	708						1.98465	-0.798698	0.477255	-0.323035	-0.16739	-0.758552	-0.15605	-1.49469	1.10032	0.136196	0.117791	0.602162	0	0.12332	0.585583	0	0.206069	0.371208	0	-0.123564	0.584856	0
UID8226	BAZ1B_S947	___1	Q9UIG0	Tyrosine-protein kinase BAZ1B	BAZ1B	SIDYRFNHHCKDHTVSGDEDYCPRSKKANLG	+	947						0.319191	1.37193	-1.08631	-1.19947	-1.23979	0.461456	-0.500362	1.32704	-0.220042	0.766353	0.235641	0.0790538	0	-0.0893202	0.462968	0	-0.184421	0.152391	0	-0.167808	0.187539	0
UID8227	BAZ1B_S1468	___1	Q9UIG0	Tyrosine-protein kinase BAZ1B	BAZ1B	KRKKFPDRLAEDEGDSEPEAVGQSRGRRQKK	+	1468						-0.917497	0.655043	-1.47749	-0.365152	-0.509457	0.168241	-0.180046	1.91017	-0.412407	1.12859	0.217873	0.412903	0	-0.207014	0.435509	0	-0.492608	0.0890863	0	-0.352806	0.201092	0
UID8228	BAZ1B_S158	___1	Q9UIG0	Tyrosine-protein kinase BAZ1B	BAZ1B	VDEEATEKKSDGACDSPSSDKENSSQIAQDH	+	158						0.96013	-1.63603	0.881591	0.618471	0.328851	-0.978445	0.72908	-1.03806	0.949871	-0.815455	-0.24941	0.338111	0	0.246395	0.343608	0	0.207354	0.421113	0	0.156531	0.539567	0
UID8229	BAZ1B_S359	___1	Q9UIG0	Tyrosine-protein kinase BAZ1B	BAZ1B	KSLSGSPLKVKNSKNSKSPEEHLEEMMKMMS		359						-1.23638	0.19552	-1.76617	0.421295	-0.0981186	0.384355	0.209736	1.61514	-0.665357	0.939984	0.0282347	0.880807	0	-0.15149	0.431337	0	-0.294391	0.148156	0	-0.150411	0.43448	0
UID8230	BAZ1B_S361	___1	Q9UIG0	Tyrosine-protein kinase BAZ1B	BAZ1B	LSGSPLKVKNSKNSKSPEEHLEEMMKMMSPN	+	361						-1.88751	-0.0345953	-1.27176	0.509491	-0.0947628	0.73512	0.205739	1.57662	-0.342179	0.603834	-0.105495	0.5501	0	-0.127579	0.472478	0	-0.231453	0.210324	0	-0.0931333	0.596738	0
UID8231	BAZ1B_S1342	___1	Q9UIG0	Tyrosine-protein kinase BAZ1B	BAZ1B	VDELVLQTKRSSRRQSLELQKCEEILHKIVK	+	1342						-0.592142	1.18206	-0.819182	0.705392	1.54715	-1.49711	-0.799686	0.786578	-0.0853137	-0.42775	0.063336	0.771975	0	-0.014745	0.946054	0	-0.00906188	0.966827	0	0.0359359	0.869126	0
UID8234	BAZ1B_S347	___1	Q9UIG0	Tyrosine-protein kinase BAZ1B	BAZ1B	LNPKLWCHVHLKKSLSGSPLKVKNSKNSKSP	+	347						1.24228	0.351395	1.57247	0.00516606	-0.703612	0.0992459	-0.257948	-1.57304	0.510608	-1.24657	0.00146297	0.992916	0	0.199168	0.250006	0	0.311131	0.0904399	0	0.211179	0.225176	0
UID8235	BAZ1B_S349	___1	Q9UIG0	Tyrosine-protein kinase BAZ1B	BAZ1B	PKLWCHVHLKKSLSGSPLKVKNSKNSKSPEE	+	349						0.404769	0.0750815	-0.463785	-0.931478	0.0912624	-0.270817	-0.605141	-0.729142	-0.166975	2.59622	0.513958	0.257441	0	-0.333218	0.450737	0	-0.0167145	0.969182	0	-1.04828	0.0396209	UP_JNKp38i
UID8223	BAZ2A_S1397	___1	Q9UIF9	Bromodomain adjacent to zinc finger domain protein 2A	BAZ2A	LAPKRRAGDPGEMPQSPTGLGQPKRRGRPPS	+	1397						-2.0151	-0.501853	0.0688102	0.637647	-0.595851	1.47159	0.485386	0.410332	0.841356	-0.802324	-0.131272	0.220481	0	-0.00689448	0.945737	0	-0.00770814	0.939347	0	0.027181	0.788958	0
UID8224	BAZ2A_S1770	___1	Q9UIF9	Bromodomain adjacent to zinc finger domain protein 2A	BAZ2A	EGDGRRRRVLLRGRESPAAGPRYSEEGLSPS	+	1770						-1.74922	-1.17818	-0.477768	-0.658451	0.073062	1.29203	0.504935	0.543409	0.435356	1.21483	-0.149134	0.176009	0	-0.20826	0.0733007	0	-0.181888	0.108781	0	-0.231997	0.051322	0
UID8225	BAZ2A_S1783	___1	Q9UIF9	Bromodomain adjacent to zinc finger domain protein 2A	BAZ2A	RESPAAGPRYSEEGLSPSKRRRLSMRNHHSD	+	1783						1.81353	0.896005	0.0129034	-1.27715	0.887479	-0.03303	0.115178	-1.25201	-0.921545	-0.241361	0.189346	0.0813337	0	-0.100953	0.314961	0	-0.00607102	0.949977	0	-0.00482884	0.9602	0
UID6073	BBX_S183	___1	Q8WY36	HMG box transcription factor BBX	BBX	KKLWAFPSDSSRDLPSPKKAKTEEMPQLNFG	+	183						0.365525	0.246112	-0.324121	-0.719741	1.61499	0.0204787	0.277669	-2.25786	0.608987	0.167957	0.107814	0.423702	0	-0.17449	0.211149	0	0.0609778	0.645699	0	-0.118579	0.381178	0
UID6074	BBX_S844	___1	Q8WY36	HMG box transcription factor BBX	BBX	KTKITHLVRTADGRVSPAGGTLDDKPKEQLQ	+	844						-0.54644	1.09531	-1.79067	-0.572463	0.821438	-0.735417	-0.150407	0.388897	-0.111955	1.60171	0.126351	0.252031	0	-0.106268	0.328814	0	-0.112884	0.301661	0	-0.167176	0.142248	0
UID2331	BCAP31_S216	___1	P51572	B-cell receptor-associated protein 31	BCAP31	KLEKAENQVLAMRKQSEGLTKEYDRLLEEHA	+	216						-0.643194	-0.787439	-0.75847	-0.671736	-0.83788	-0.91318	1.16613	1.28078	0.909359	1.25564	-0.000155111	0.998875	0	0.116603	0.307688	0	-1.40901	2.57322e-06	UP_JNKi	-1.30656	4.33819e-06	UP_JNKp38i
UID2485	BCAR1_S428	___1	P56945	Breast cancer anti-estrogen resistance protein 1	BCAR1	PPPAEREAPAEGKRLSASSTGSTRSSQSASS	+	428						1.29686	-0.347412	-1.51782	1.2582	-0.659999	0.898198	-0.180566	-1.1117	0.787691	-0.42345	0.0632421	0.639059	0	-0.0260391	0.845852	0	0.054014	0.688089	0	-0.0326321	0.80766	0
UID682	BCAR3_S290	___1	O75815	Breast cancer anti-estrogen resistance protein 3	BCAR3	EGSLTKGRPDVAKRLSLTMGGVQAREQNLPR	+	290						0.190745	1.5211	0.637182	-0.208382	-0.90927	1.10324	-1.24744	0.478198	-1.53984	-0.0255338	0.0585812	0.6088	0	0.0107216	0.924675	0	0.0546999	0.632321	0	0.0910495	0.432436	0
UID7436	BCAS3_S869	___1	Q9H6U6	Breast carcinoma-amplified sequence 3	BCAS3	TEEGLRERLADAMAESPSRDVVGSGTELQRE	+	869						-1.77275	-0.292869	-0.419318	2.00677	-0.302099	-0.261755	0.458667	0.581747	0.65656	-0.654953	-0.129271	0.20401	0	0.0761282	0.437102	0	0.0193579	0.840096	0	0.0561183	0.562855	0
UID7437	BCAS3_S570	___1	Q9H6U6	Breast carcinoma-amplified sequence 3	BCAS3	FSIKAPCKVKPPPQISPSKSMGGEFCVAAIF	+	570						0.600172	0.194592	0.619156	-0.172828	0.925764	-0.253116	0.153787	-2.44054	-0.593918	0.966933	0.0360596	0.860076	0	-0.0234219	0.908783	0	0.282844	0.193849	0	0.00758655	0.970383	0
UID8003	BCCIP_S42	___1	Q9P287	BRCA2 and CDKN1A-interacting protein	BCCIP	EEEKEVENEDEDDDDSDKEKDEEDEVIDEEV	+	42						1.86267	-0.695236	0.960706	-0.223725	0.0895807	-0.639944	-0.099496	-1.54224	0.927024	-0.639343	0.11263	0.829041	0	0.33684	0.523964	0	0.622402	0.254802	0	0.117561	0.821707	0
UID194	BCKDK_S31	___1	O14874	[3-methyl-2-oxobutanoate dehydrogenase [lipoamide]] kinase, mitochondrial	BCKDK	PLRPLLGPALALRARSTSATDTHHVEMARER	+	31						0.911289	-0.874079	1.32954	0.177196	0.185716	-2.259	0.221393	0.603674	-0.0712119	-0.22452	-0.0842191	0.511675	0	0.205173	0.135385	0	0.0390667	0.75792	0	0.103301	0.424453	0
UID941	BCL10_S136	___1	O95999	B-cell lymphoma/leukemia 10	BCL10	SCEPFPDGATNNLSRSNSDESNFSEKLRAST	+	136	+					-0.431654	-0.765765	1.15124	1.29286	-0.893331	-0.931934	1.0712	1.08256	-0.74343	-0.831746	-1.60013	1.6141e-06	UP_ANI	1.87601	5.30169e-07	DOWN_p38i	0.127579	0.294345	0	1.76612	8.09795e-07	DOWN_JNKp38
UID942	BCL10_S138	___1	O95999	B-cell lymphoma/leukemia 10	BCL10	EPFPDGATNNLSRSNSDESNFSEKLRASTVM	+	138	+					-0.565542	-0.64981	1.15486	1.10898	-0.912588	-0.879986	1.14779	1.21079	-0.792542	-0.821956	-1.32862	3.68998e-07	UP_ANI	1.54904	1.24793e-07	DOWN_p38i	-0.036176	0.64766	0	1.48104	1.71454e-07	DOWN_JNKp38
UID7255	BCL11A_S86	___1	Q9H165	B-cell lymphoma/leukemia 11A	BCL11A	CNGSLCLEKAVDKPPSPSPIEMKKASNPVEV	+	86						1.05021	-0.84341	1.38518	-0.768243	0.282799	-1.12446	0.473869	-1.14183	1.22862	-0.542738	-0.047337	0.857022	0	0.168348	0.527325	0	0.148299	0.576415	0	-0.00795746	0.975811	0
UID7256	BCL11A_S625	___1	Q9H165	B-cell lymphoma/leukemia 11A	BCL11A	GESASGGLSKKLLLGSPSSLSPFSKRIKLEK	+	625						1.60713	-0.173078	1.27507	-0.303243	0.379698	-0.731564	0.349866	-1.30639	0.334067	-1.43156	0.106207	0.815479	0	0.304149	0.50992	0	0.443083	0.345304	0	0.475474	0.313473	0
UID7257	BCL11A_S627	___1	Q9H165	B-cell lymphoma/leukemia 11A	BCL11A	SASGGLSKKLLLGSPSSLSPFSKRIKLEKEF	+	627						1.72023	-0.0670471	1.38766	-0.397618	0.250022	-0.848652	0.0153772	-1.10886	0.386933	-1.33805	0.134263	0.730044	0	0.321646	0.417758	0	0.421836	0.295816	0	0.393011	0.327598	0
UID7259	BCL11A_S630	___1	Q9H165	B-cell lymphoma/leukemia 11A	BCL11A	GGLSKKLLLGSPSSLSPFSKRIKLEKEFDLP	+	630						1.58134	-1.29412	1.42745	-0.789326	0.473068	-1.15976	0.113818	-0.473873	0.4792	-0.357795	-0.0516558	0.878858	0	0.195022	0.569303	0	0.146939	0.66649	0	0.076065	0.82259	0
UID7200	BCL11B_S97	___1	Q9C0K0	B-cell lymphoma/leukemia 11B	BCL11B	GGSLGACYDKALDKDSPPPSSRSELRKVSEP	+	97						-1.07778	0.0347868	-2.30608	1.14511	0.285297	0.331599	0.576567	0.0535338	0.144289	0.812679	0.00805936	0.959202	0	-0.121462	0.450296	0	-0.122364	0.447076	0	-0.144696	0.372511	0
UID7201	BCL11B_S398	___1	Q9C0K0	B-cell lymphoma/leukemia 11B	BCL11B	GRGNPMHRLLNPFQPSPKSPFLSTPPLPPMP	+	398						0.706205	-0.405803	1.12575	0.124922	0.344824	-0.842712	-0.843728	-1.60588	1.68788	-0.29145	-0.121835	0.572185	0	0.224186	0.311404	0	0.474419	0.0537095	0	-0.0186881	0.930161	0
UID7522	BCL2L12_S242	___1	Q9HB09	Bcl-2-like protein 12	BCL2L12	KLASDPALRSKLVRLSSDSFARLVELFCSRD	+	242						1.20025	-0.0700742	0.684472	-0.57982	-0.529221	-1.65369	-0.731892	-0.401492	0.380453	1.70101	0.039373	0.667648	0	0.0878253	0.350534	0	0.047531	0.605323	0	-0.0758945	0.41615	0
UID7051	BCL2L13_S426	___1	Q9BXK5	Bcl-2-like protein 13	BCL2L13	EKEINAREESLVEELSPASEKKPVPPSEGKS	+	426						-1.74197	-1.60767	-0.0736775	1.12352	-0.0782455	1.02398	-0.159821	0.454531	0.16548	0.89387	-0.284732	0.0207294	0	0.00673791	0.946226	0	0.0488723	0.627633	0	-0.00061549	0.995083	0
UID7052	BCL2L13_S370	___1	Q9BXK5	Bcl-2-like protein 13	BCL2L13	LGTREPDTEVITVEKSSPATSLFVELDEEEV		370						0.397127	-1.51991	1.42261	-0.0452509	0.814075	0.282367	0.325657	0.158329	0.0696893	-1.90469	-0.184622	0.235839	0	0.0207438	0.888436	0	0.065971	0.657592	0	0.237215	0.139336	0
UID7053	BCL2L13_S371	___1	Q9BXK5	Bcl-2-like protein 13	BCL2L13	GTREPDTEVITVEKSSPATSLFVELDEEEVK		371						0.397127	-1.51991	1.42261	-0.0452509	0.814075	0.282367	0.325657	0.158329	0.0696893	-1.90469	-0.184622	0.235839	0	0.0207438	0.888436	0	0.065971	0.657592	0	0.237215	0.139336	0
UID17431	BCL7C_S114	___2	Q8WUZ0	B-cell CLL/lymphoma 7 protein family member C	BCL7C	QSFHSEGSLQKGTEPSPGGTPQPSRPVSPAG		114						-1.70738	0.587077	-0.862453	0.328925	-0.43199	1.63295	-0.182843	-0.566225	-0.0913684	1.29331	-0.0650992	0.77852	0	-0.19243	0.415897	0	0.0239127	0.91751	0	-0.192539	0.415644	0
UID17432	BCL7C_S126	___2	Q8WUZ0	B-cell CLL/lymphoma 7 protein family member C	BCL7C	TEPSPGGTPQPSRPVSPAGPPEGVPEEAQPP	+	126						-1.70738	0.587077	-0.862453	0.328925	-0.43199	1.63295	-0.182843	-0.566225	-0.0913684	1.29331	-0.0650992	0.77852	0	-0.19243	0.415897	0	0.0239127	0.91751	0	-0.192539	0.415644	0
UID115	BCL9_S687	___1	O00512	B-cell CLL/lymphoma 9 protein	BCL9	GNNPIFPRIPVEGPLSPSRGDFPKGIPPQMG	+	687						1.89134	0.937777	0.311911	-0.0345167	-1.24356	0.852019	-1.0863	-0.291965	-0.751673	-0.585025	0.0694937	0.413025	0	0.0182186	0.826174	0	0.0450909	0.590095	0	0.043959	0.59927	0
UID9119	BCL9_T315	___1	O00512	B-cell CLL/lymphoma 9 protein	BCL9	PDGTGPNSTPNNRAVTPVSQGSNSSSADPKA	+	315						0.254162	0.357344	-0.196632	-0.91948	-1.0441	-1.09834	1.34985	-0.955505	0.705215	1.54749	0.152683	0.308318	0	0.090704	0.535135	0	-0.133491	0.368942	0	-0.297729	0.0688431	0
UID5109	BCL9L_S118	___1	Q86UU0	B-cell CLL/lymphoma 9-like protein	BCL9L	PFSSLKGKVKRDRSVSVDSGEQREAGTPSLD	+	118			+			-1.31295	-1.23525	1.64578	0.427201	-0.102167	-0.337888	1.59159	-0.352739	-0.050634	-0.27295	-0.548398	0.0111778	UP_ANI	0.298223	0.106877	0	0.0989863	0.55972	0	0.284402	0.121237	0
UID5110	BCL9L_S121	___1	Q86UU0	B-cell CLL/lymphoma 9-like protein	BCL9L	SLKGKVKRDRSVSVDSGEQREAGTPSLDSEA	+	121						-1.53876	-0.757961	0.104303	1.00733	-0.694066	0.132587	0.895668	1.75293	-0.805282	-0.0967534	-0.836071	0.011277	UP_ANI	0.410415	0.139781	0	-0.377019	0.170031	0	0.493954	0.0848375	0
UID16555	BCL9L_S21	___2	Q86UU0	B-cell CLL/lymphoma 9-like protein	BCL9L	NKTRLPHPRRREAPGSPPLSPRGHCPPAPAK	+	21						0.609083	0.322512	-2.14824	-1.02692	-0.322032	0.0139109	-0.188884	1.09521	0.537339	1.10802	0.33999	0.0156831	0	-0.237356	0.0630617	0	-0.337898	0.0161201	0	-0.399081	0.00736791	0
UID16556	BCL9L_S25	___2	Q86UU0	B-cell CLL/lymphoma 9-like protein	BCL9L	LPHPRRREAPGSPPLSPRGHCPPAPAKPMHP	+	25						0.609083	0.322512	-2.14824	-1.02692	-0.322032	0.0139109	-0.188884	1.09521	0.537339	1.10802	0.33999	0.0156831	0	-0.237356	0.0630617	0	-0.337898	0.0161201	0	-0.399081	0.00736791	0
UID22845	BCL9L_Y527	___2	Q86UU0	B-cell CLL/lymphoma 9-like protein	BCL9L	SLTPEQVAWRKLQEEYYEEKRRKEEQIGLHG	+	527						1.66283	-0.623401	1.40522	-0.257195	-0.0916683	-0.917772	-0.136487	-1.14	0.9525	-0.854036	-0.0166099	0.957205	0	0.329984	0.305255	0	0.370828	0.253774	0	0.16053	0.607501	0
UID22846	BCL9L_Y528	___2	Q86UU0	B-cell CLL/lymphoma 9-like protein	BCL9L	LTPEQVAWRKLQEEYYEEKRRKEEQIGLHGS	+	528						1.66283	-0.623401	1.40522	-0.257195	-0.0916683	-0.917772	-0.136487	-1.14	0.9525	-0.854036	-0.0166099	0.957205	0	0.329984	0.305255	0	0.370828	0.253774	0	0.16053	0.607501	0
UID5105	BCL9L_S88	___1	Q86UU0	B-cell CLL/lymphoma 9-like protein	BCL9L	KGVGAGNHGAKANQISPSNSSLKNPQAGVPP	+	88						0.438357	0.0292173	-0.773466	-0.356542	0.251832	-0.427424	2.07334	-1.80136	0.539609	0.0264371	0.0575403	0.599006	0	-0.0343755	0.751853	0	-0.050496	0.643704	0	-0.0610876	0.57716	0
UID5106	BCL9L_S21	___1	Q86UU0	B-cell CLL/lymphoma 9-like protein	BCL9L	NKTRLPHPRRREAPGSPPLSPRGHCPPAPAK	+	21						-1.09898	0.762682	-0.924869	-0.921249	-0.688528	0.41609	0.615649	1.19081	-0.869953	1.51835	0.0825388	0.5082	0	-0.0860306	0.491014	0	-0.19968	0.134888	0	-0.136371	0.286876	0
UID5111	BCL9L_S1017	___1	Q86UU0	B-cell CLL/lymphoma 9-like protein	BCL9L	VPSPGWVASPKTAMPSPGVSQNKQPPLNMNS	+	1017						-1.56265	-1.07373	1.51265	0.873842	0.148484	0.816752	-0.0245002	-0.985344	0.717118	-0.422628	-0.269548	0.0179365	0	0.0762709	0.415699	0	0.182262	0.0768875	0	0.112266	0.243263	0
UID11000	BCLAF1_T840	___1	Q9NYF8	Bcl-2-associated transcription factor 1	BCLAF1	TFQKRPKEEEWDPEYTPKSKKYFLHDDRDDG	+	840						1.77104	-0.136318	0.672971	-1.38451	0.790751	-0.493568	-0.587075	-1.33764	0.686956	0.0173965	0.273921	0.23694	0	-0.117767	0.595943	0	0.141635	0.525538	0	-0.165302	0.461086	0
UID11001	BCLAF1_T402	___1	Q9NYF8	Bcl-2-associated transcription factor 1	BCLAF1	KESGKQKFNDSEGDDTEETEDYRQFRKSVLA	+	402						1.54068	-0.237195	-0.54475	-0.0740133	-1.01253	-1.76353	0.681084	1.26855	-0.0863409	0.228045	0.0576976	0.4884	0	0.0647543	0.438844	0	-0.0770927	0.360942	0	-0.0228258	0.780843	0
UID19298	BCLAF1_S397	___2	Q9NYF8	Bcl-2-associated transcription factor 1	BCLAF1	DYFSDKESGKQKFNDSEGDDTEETEDYRQFR	+	397						0.840096	-0.963843	-0.0513387	-1.2373	-1.13341	-0.581515	0.0164491	0.876648	1.80423	0.429985	0.0986251	0.510394	0	0.0360907	0.807058	0	-0.184716	0.234735	0	-0.298261	0.0734726	0
UID19309	BCLAF1_S753	___2	Q9NYF8	Bcl-2-associated transcription factor 1	BCLAF1	DDSKHKREQDHSRSSSSSASPSSPSSREEKE	+	753						-1.18958	-0.969887	-1.25662	0.510188	0.275251	1.00637	1.10255	1.42534	-0.626217	-0.277384	-0.111188	0.341403	0	-0.159582	0.186015	0	-0.257646	0.0493738	0	0.0123671	0.912888	0
UID19310	BCLAF1_S757	___2	Q9NYF8	Bcl-2-associated transcription factor 1	BCLAF1	HKREQDHSRSSSSSASPSSPSSREEKESKKE	+	757						0.901981	0.583436	0.490866	0.743367	-0.247152	-0.939469	-2.03189	1.25642	-0.13932	-0.618242	0.0177274	0.906728	0	0.170853	0.279453	0	0.141835	0.363077	0	0.140571	0.367119	0
UID19312	BCLAF1_S760	___2	Q9NYF8	Bcl-2-associated transcription factor 1	BCLAF1	EQDHSRSSSSSASPSSPSSREEKESKKEREE	+	760						-0.515271	-1.06552	-0.849859	0.86297	0.181546	0.579558	0.506971	2.00043	-0.679793	-1.02103	-0.0655247	0.482836	0	-0.0307497	0.738378	0	-0.102539	0.283952	0	0.0704593	0.451736	0
UID19313	BCLAF1_S290	___2	Q9NYF8	Bcl-2-associated transcription factor 1	BCLAF1	GSVGNGSSRYSPSQNSPIHHIPSRRSPAKTI	+	290						0.952821	1.34731	-1.6051	-0.824029	-1.02438	-0.735333	-0.146511	0.787785	0.548408	0.69903	0.266452	0.0133761	0	-0.0377156	0.658219	0	-0.17299	0.0711284	0	-0.207142	0.0381854	0
UID19314	BCLAF1_S297	___2	Q9NYF8	Bcl-2-associated transcription factor 1	BCLAF1	SRYSPSQNSPIHHIPSRRSPAKTIAPQNAPR	+	297						0.952821	1.34731	-1.6051	-0.824029	-1.02438	-0.735333	-0.146511	0.787785	0.548408	0.69903	0.266452	0.0133761	0	-0.0377156	0.658219	0	-0.17299	0.0711284	0	-0.207142	0.0381854	0
UID22450	BCLAF1_T402	___2	Q9NYF8	Bcl-2-associated transcription factor 1	BCLAF1	KESGKQKFNDSEGDDTEETEDYRQFRKSVLA	+	402						0.840096	-0.963843	-0.0513387	-1.2373	-1.13341	-0.581515	0.0164491	0.876648	1.80423	0.429985	0.0986251	0.510394	0	0.0360907	0.807058	0	-0.184716	0.234735	0	-0.298261	0.0734726	0
UID7843	BCLAF1_S177	___1	Q9NYF8	Bcl-2-associated transcription factor 1	BCLAF1	QEKQTKKAEGEPQEESPLKSKSQEEPKDTFE	+	177						1.80263	-0.617036	0.790432	-1.08562	-0.362744	-1.58415	0.38943	-0.335359	0.782959	0.219455	0.0568784	0.585899	0	0.0634438	0.544458	0	-0.013415	0.896703	0	-0.0498411	0.632234	0
UID7844	BCLAF1_S512	___1	Q9NYF8	Bcl-2-associated transcription factor 1	BCLAF1	PEQVKSEKLKDLFDYSPPLHKNLDAREKSTF	+	512						1.01974	-0.722678	1.09102	-1.03273	-0.495258	-1.68812	-0.0588021	0.836953	1.16949	-0.119609	0.00627943	0.943585	0	0.0589588	0.513042	0	-0.0189333	0.83129	0	-0.0260804	0.769498	0
UID7845	BCLAF1_S196	___1	Q9NYF8	Bcl-2-associated transcription factor 1	BCLAF1	SKSQEEPKDTFEHDPSESIDEFNKSSATSGD	+	196						1.27852	-0.767142	0.154324	-1.57023	0.677486	-0.499538	0.49968	-1.40928	0.866201	0.769983	0.0476796	0.591779	0	-0.039431	0.656349	0	-0.0125255	0.886863	0	-0.0755069	0.402978	0
UID7846	BCLAF1_S198	___1	Q9NYF8	Bcl-2-associated transcription factor 1	BCLAF1	SQEEPKDTFEHDPSESIDEFNKSSATSGDIW	+	198						0.643076	-1.08413	0.320886	-1.36655	0.410287	-1.05441	0.793815	-0.692743	1.71864	0.311138	0.0430635	0.781266	0	-0.0285997	0.853464	0	-0.0816767	0.601087	0	-0.21905	0.184867	0
UID7847	BCLAF1_S531	___1	Q9NYF8	Bcl-2-associated transcription factor 1	BCLAF1	HKNLDAREKSTFREESPLRIKMIASDSHRPE	+	531						0.690495	-0.326045	0.277165	-1.92	0.297168	-1.15063	0.649665	-0.620575	1.38564	0.717116	0.0627784	0.501441	0	-0.0246879	0.788621	0	-0.0522892	0.573622	0	-0.117144	0.227148	0
UID7848	BCLAF1_S496	___1	Q9NYF8	Bcl-2-associated transcription factor 1	BCLAF1	EDKNSERITVKKETQSPEQVKSEKLKDLFDY	+	496						2.06916	-1.00262	0.465072	-0.0969	-0.173873	-1.088	0.56878	-0.795632	0.838084	-0.784067	0.0393341	0.780322	0	0.0918109	0.520257	0	0.0335131	0.812027	0	0.0176937	0.899934	0
UID7849	BCLAF1_S397	___1	Q9NYF8	Bcl-2-associated transcription factor 1	BCLAF1	DYFSDKESGKQKFNDSEGDDTEETEDYRQFR	+	397						-1.30084	1.32427	-1.38745	-0.910259	-0.279714	0.630701	0.548917	-0.0172681	-0.0303264	1.42196	0.121204	0.32243	0	-0.138308	0.263718	0	-0.147742	0.235347	0	-0.192649	0.134008	0
UID7850	BCLAF1_S450	___1	Q9NYF8	Bcl-2-associated transcription factor 1	BCLAF1	GLKYKSKVSLKGNRESDGFREEKNYKLKETG	+	450						0.148952	-0.186523	0.980981	-1.12076	-0.470342	-0.214347	2.22392	-1.01112	-0.637828	0.28706	0.00822538	0.965542	0	0.0438525	0.81818	0	-0.108853	0.572046	0	0.0169794	0.928957	0
UID7851	BCLAF1_S658	___1	Q9NYF8	Bcl-2-associated transcription factor 1	BCLAF1	STRQKSPEIHRRIDISPSTLRKHTRLAGEER	+	658						0.78547	-0.569085	1.82193	-0.850158	0.235555	-1.33832	0.436889	-0.713607	0.947713	-0.756385	-0.035161	0.779233	0	0.0965655	0.449698	0	0.0581143	0.64478	0	0.036328	0.772148	0
UID7852	BCLAF1_S660	___1	Q9NYF8	Bcl-2-associated transcription factor 1	BCLAF1	RQKSPEIHRRIDISPSTLRKHTRLAGEERVF		660						-1.40607	-0.808864	-0.762719	0.557888	0.79313	-0.958031	1.26824	-0.356254	1.46665	0.20603	-0.158236	0.313706	0	-0.00314338	0.983418	0	-0.0879168	0.565776	0	-0.147799	0.344491	0
UID7854	BCLAF1_S884	___1	Q9NYF8	Bcl-2-associated transcription factor 1	BCLAF1	FQRGRGRFNFKKSGSSPKWTHDKYQGDGIVE	+	884						-1.37981	0.651423	-1.53274	0.278452	0.0736516	0.675844	0.505518	1.2238	-1.22439	0.728255	0.301982	0.782936	0	-1.15062	0.31099	0	-1.71326	0.147565	0	-0.435347	0.692121	0
UID7855	BCLAF1_S690	___1	Q9NYF8	Bcl-2-associated transcription factor 1	BCLAF1	FKEENQKGDKKLRCDSADLRHDIDRRRKERS	+	690						-0.181139	-1.27219	2.16303	0.489434	-0.902374	-0.333357	0.641517	-0.198245	0.493631	-0.900305	-0.3755	0.0361743	0	0.355599	0.0442662	0	0.202045	0.208121	0	0.279777	0.0959493	0
UID7856	BCLAF1_S264	___1	Q9NYF8	Bcl-2-associated transcription factor 1	BCLAF1	STVHSAKNTPSQHSHSIQHSPERSGSGSVGN		264						1.08045	1.53811	-0.431179	0.647382	-0.0572036	0.418	0.458751	-1.33608	-1.13495	-1.18328	0.576002	0.0835041	0	-0.0346684	0.907099	0	0.26219	0.390264	0	0.607671	0.0708228	0
UID7857	BCLAF1_S268	___1	Q9NYF8	Bcl-2-associated transcription factor 1	BCLAF1	SAKNTPSQHSHSIQHSPERSGSGSVGNGSSR	+	268						0.216075	-0.491832	0.182859	-0.120565	0.157434	-1.172	1.85834	-1.28812	-0.654977	1.31279	-0.0221779	0.891125	0	0.0706467	0.664784	0	-0.0333218	0.837195	0	-0.0390684	0.809726	0
UID7858	BCLAF1_S648	___1	Q9NYF8	Bcl-2-associated transcription factor 1	BCLAF1	TSYQKATEEHSTRQKSPEIHRRIDISPSTLR	+	648						1.23578	-1.62711	0.831568	-0.680259	-0.222139	-1.13296	1.20161	0.448986	0.560128	-0.615593	-0.0266576	0.828292	0	0.0740014	0.551649	0	-0.0736514	0.553484	0	0.0101579	0.934034	0
UID7859	BCLAF1_S181	___1	Q9NYF8	Bcl-2-associated transcription factor 1	BCLAF1	TKKAEGEPQEESPLKSKSQEEPKDTFEHDPS		181						-1.50946	0.785264	-1.35935	0.219361	-0.238248	0.763104	0.202903	1.33745	-1.0278	0.826771	0.179363	0.836584	0	-0.718169	0.419426	0	-1.15623	0.209355	0	-0.40504	0.643475	0
UID7863	BCLAF1_S760	___1	Q9NYF8	Bcl-2-associated transcription factor 1	BCLAF1	EQDHSRSSSSSASPSSPSSREEKESKKEREE	+	760						2.23243	0.212105	-1.21627	-0.243037	-0.117059	-0.633692	0.13272	1.01469	-0.602645	-0.77925	0.240913	0.0594718	0	-0.0437262	0.696705	0	-0.160865	0.178	0	-0.00477653	0.96585	0
UID4759	BCOR_S422	___1	Q6W2J9	BCL-6 corepressor	BCOR	PGHARKTAVQDRKDGSSPPLLEKQTVTKDVT		422						2.21133	0.67717	0.291257	-0.411922	0.0013801	-1.24281	-0.555441	-0.931458	0.561387	-0.600898	0.289138	0.0807248	0	0.107689	0.473435	0	0.131276	0.386361	0	-0.00779721	0.957813	0
UID4760	BCOR_S423	___1	Q6W2J9	BCL-6 corepressor	BCOR	GHARKTAVQDRKDGSSPPLLEKQTVTKDVTD		423						2.21133	0.67717	0.291257	-0.411922	0.0013801	-1.24281	-0.555441	-0.931458	0.561387	-0.600898	0.289138	0.0807248	0	0.107689	0.473435	0	0.131276	0.386361	0	-0.00779721	0.957813	0
UID4321	BEND3_S164	___1	Q5T5X7	BEN domain-containing protein 3	BEND3	LLNVYELFEKANASNSPSSLRLLNEPQKRDC	+	164						-1.7005	-1.53618	0.142953	0.71263	0.608812	1.51302	0.619916	-0.331101	0.166791	-0.196339	-0.392607	0.00656403	0	-0.121482	0.279523	0	0.0543754	0.616404	0	0.0849187	0.439902	0
UID255	BET1_S50	___1	O15155	BET1 homolog	BET1	LTESLRSKVTAIKSLSIEIGHEVKTQNKLLA	+	50						0.940593	1.26387	1.34683	-0.693642	-0.324394	-1.20503	0.221052	-0.732443	0.526077	-1.34291	0.0464404	0.607946	0	0.0653393	0.474516	0	0.0348628	0.698951	0	0.0440071	0.626539	0
UID7887	BET1L_S9	___1	Q9NYM9	BET1-like protein	BET1L	_______MADWARAQSPGAVEEILDRENKRM	+	9						-0.762255	-0.394525	1.38318	0.593035	0.834756	1.56987	-0.847038	-1.05716	-0.403973	-0.915895	-0.200647	0.046402	0	-0.0274368	0.751907	0	0.248513	0.0200221	0	0.211091	0.038542	0
UID6411	BICD1_S546	___1	Q96G01	Protein bicaudal D homolog 1	BICD1	NRVMLDYYRQSRVTRSGSLKGPDDPRGLLSP		546						-1.6576	0.656757	-1.29582	0.497227	0.986537	0.0254652	0.288731	0.443943	-1.12126	1.17603	-0.0158991	0.930036	0	-0.142327	0.44181	0	-0.12037	0.51282	0	-0.0670801	0.71236	0
UID6412	BICD1_S548	___1	Q96G01	Protein bicaudal D homolog 1	BICD1	VMLDYYRQSRVTRSGSLKGPDDPRGLLSPRL	+	548						-1.40971	1.71181	-1.44366	-0.246791	0.265987	-0.150644	0.330694	-0.473715	1.2118	0.204233	0.294758	0.343097	0	-0.267131	0.387522	0	-0.228911	0.455802	0	-0.459542	0.156485	0
UID10603	BICD2_T573	___1	Q8TD16	Protein bicaudal D homolog 2	BICD2	REGQGGAGRTSPGGRTSPEARGRRSPILLPK	+	573						-0.20862	0.139364	0.279693	-1.29599	-0.598196	-0.0344939	1.79096	-0.394476	-1.14397	1.46573	0.0725289	0.681689	0	-0.0293786	0.867368	0	-0.184781	0.311489	0	-0.102474	0.564612	0
UID17283	BICD2_S568	___2	Q8TD16	Protein bicaudal D homolog 2	BICD2	MLDYYREGQGGAGRTSPGGRTSPEARGRRSP	+	568						1.80147	1.12239	-0.132222	-0.678187	-1.30838	0.738489	-0.724027	-0.915398	0.491527	-0.395663	0.408875	0.0337161	0	-0.0263354	0.870749	0	0.0907713	0.578891	0	-0.0992304	0.544905	0
UID17284	BICD2_S574	___2	Q8TD16	Protein bicaudal D homolog 2	BICD2	EGQGGAGRTSPGGRTSPEARGRRSPILLPKG	+	574						-1.07491	-0.799333	0.463314	-0.445732	1.66488	0.204628	1.44927	-1.11471	0.362616	-0.71003	-0.326507	0.322058	0	-0.319622	0.331672	0	-0.0547075	0.863516	0	0.0629939	0.843149	0
UID22051	BICD2_T567	___2	Q8TD16	Protein bicaudal D homolog 2	BICD2	VMLDYYREGQGGAGRTSPGGRTSPEARGRRS	+	567						-1.00473	-0.782895	0.526614	-0.538514	1.56667	0.0401169	1.59448	-1.09984	0.376605	-0.678509	-0.25433	0.37701	0	-0.231839	0.41846	0	-0.0725502	0.795807	0	0.0415363	0.882027	0
UID22052	BICD2_T573	___2	Q8TD16	Protein bicaudal D homolog 2	BICD2	REGQGGAGRTSPGGRTSPEARGRRSPILLPK	+	573						0.0377206	-0.090816	0.441319	-1.03514	0.775834	0.275711	1.27297	-2.12966	0.853749	-0.401689	0.0360208	0.824058	0	-0.109607	0.504966	0	0.0175109	0.913812	0	-0.0696724	0.668712	0
UID5833	BICD2_S329	___1	Q8TD16	Protein bicaudal D homolog 2	BICD2	DNKTSTPKKEGLAPPSPSLVSDLLSELNISE	+	329						1.41794	-0.459134	0.75211	1.0613	-0.0934706	1.08588	-1.00508	-0.992073	-0.470002	-1.29747	-0.06007	0.613768	0	0.0577081	0.627531	0	0.267846	0.0500179	0	0.251701	0.0617949	0
UID5836	BICD2_S582	___1	Q8TD16	Protein bicaudal D homolog 2	BICD2	TSPGGRTSPEARGRRSPILLPKGLLAPEAGR	+	582						-0.00208988	-1.31299	0.692981	-1.35226	2.09219	0.305597	0.148628	-0.618694	-0.189547	0.236192	-0.0178058	0.839248	0	-0.0830043	0.358682	0	-0.00513754	0.953261	0	-0.0191679	0.827178	0
UID9116	BIN1_T348	___1	O00499	Myc box-dependent-interacting protein 1	BIN1	SQLRKGPPVPPPPKHTPSKEVKQEQILSLFE	+	348		+				-1.09051	-0.387345	0.665048	1.30252	1.18844	1.31641	-0.896166	-0.457249	-0.914598	-0.726561	-1.30849	0.000608814	UP_ANI	-0.20405	0.395897	0	1.26123	0.000759678	DOWN_Jnki	1.37051	0.000459072	DOWN_JNKp38
UID111	BIN1_S296	___1	O00499	Myc box-dependent-interacting protein 1	BIN1	VKAQPSDNAPAKGNKSPSPPDGSPAATPEIR	+	296						-1.64771	1.464	0.0911324	0.613055	-0.839785	0.772228	1.13594	-0.261764	-0.33452	-0.992581	-0.0583021	0.712154	0	0.0506756	0.748141	0	-0.0111624	0.943411	0	0.133382	0.408185	0
UID112	BIN1_S298	___1	O00499	Myc box-dependent-interacting protein 1	BIN1	AQPSDNAPAKGNKSPSPPDGSPAATPEIRVN		298						0.233531	-0.172839	1.27821	-0.348187	-0.382507	0.95061	-0.245633	-2.34807	0.491805	0.543078	-0.0470938	0.6859	0	0.019606	0.865631	0	0.190889	0.130378	0	-0.00568011	0.960864	0
UID113	BIN1_S331	___1	O00499	Myc box-dependent-interacting protein 1	BIN1	PEPAGGATPGATLPKSPSQLRKGPPVPPPPK	+	331						2.31513	-0.547009	0.692145	-0.0452525	-0.207124	-0.612733	-0.902063	-1.14701	0.550323	-0.0964069	0.202718	0.521301	0	0.265189	0.406354	0	0.487432	0.147928	0	0.0348904	0.910805	0
UID2423	BLM_S26	___1	P54132	Bloom syndrome protein	BLM	EQLERHSARTLNNKLSLSKPKFSGFTFKKKT	+	26						0.745157	1.22985	-1.44051	-1.46603	1.32995	0.679995	-0.631763	-0.204358	-0.178227	-0.0640713	0.45938	0.00092705	0	-0.462668	0.000888708	0	-0.194837	0.0549511	0	-0.250719	0.0209113	0
UID2424	BLM_S28	___1	P54132	Bloom syndrome protein	BLM	LERHSARTLNNKLSLSKPKFSGFTFKKKTSS	+	28						0.196732	2.17153	-0.925723	-0.919166	0.798911	0.428808	-0.398802	-1.14378	-0.445428	0.23692	0.252746	0.0400289	0	-0.184326	0.109722	0	-0.0181358	0.862493	0	-0.0981665	0.362768	0
UID25321	BLM_S26	___3	P54132	Bloom syndrome protein	BLM	EQLERHSARTLNNKLSLSKPKFSGFTFKKKT	+	26						0.448895	0.997769	-1.23339	-0.763132	-0.159053	-0.77046	0.0293768	1.07964	1.57179	-1.20142	1.02801	0.0755858	0	-0.318571	0.540149	0	-0.927201	0.102323	0	-0.706668	0.195685	0
UID25322	BLM_S28	___3	P54132	Bloom syndrome protein	BLM	LERHSARTLNNKLSLSKPKFSGFTFKKKTSS	+	28						0.448895	0.997769	-1.23339	-0.763132	-0.159053	-0.77046	0.0293768	1.07964	1.57179	-1.20142	1.02801	0.0755858	0	-0.318571	0.540149	0	-0.927201	0.102323	0	-0.706668	0.195685	0
UID2394	BLVRA_S230	___1	P53004	Biliverdin reductase A	BLVRA	WIEEKGPGLKRNRYLSFHFKSGSLENVPNVG	+	230						1.58367	0.246291	0.815504	-0.209732	0.527158	-0.0847399	-0.474178	-2.12713	0.431396	-0.708233	0.107779	0.478254	0	0.0143816	0.923229	0	0.282355	0.0898141	0	0.0777057	0.606015	0
UID1742	BMI1_S315	___1	P35226	Polycomb complex protein BMI-1	BMI1	PSGNHQSSFANRPRKSSVNGSSATSSG____		315						0.46445	-1.44144	-0.697474	1.28944	-0.495875	-0.784616	1.28366	1.27815	-0.528038	-0.368262	-0.148704	0.371622	0	0.17747	0.291969	0	-0.1867	0.269557	0	0.141057	0.395379	0
UID1743	BMI1_S316	___1	P35226	Polycomb complex protein BMI-1	BMI1	SGNHQSSFANRPRKSSVNGSSATSSG_____		316						0.46445	-1.44144	-0.697474	1.28944	-0.495875	-0.784616	1.28366	1.27815	-0.528038	-0.368262	-0.148704	0.371622	0	0.17747	0.291969	0	-0.1867	0.269557	0	0.141057	0.395379	0
UID7717	BMP2K_S689	___1	Q9NSY1	BMP-2-inducible protein kinase	BMP2K	PEDPFGSVPFISHSGSPEKKAEHSSINQENG		689						-1.76835	-1.07105	-0.456623	-0.117786	0.826943	0.86112	0.0793991	0.616641	-0.524701	1.55441	-0.168212	0.184635	0	-0.168025	0.185067	0	-0.0943512	0.436951	0	-0.119132	0.332413	0
UID3556	BMS1_S552	___1	Q14692	Ribosome biogenesis protein BMS1 homolog	BMS1	ISGSKAAGEGSKAGLSPANCQSDRVNLEKSL	+	552						-1.41452	-0.00982713	-0.264536	1.31996	1.04516	1.52433	-0.482046	-0.156982	-1.16457	-0.396965	-0.248135	0.123271	0	-0.151502	0.321007	0	0.169552	0.270844	0	0.261861	0.106895	0
UID4794	BNC2_S403	___1	Q6ZN30	Zinc finger protein basonuclin-2	BNC2	TSITNVEPKTEPACVSPIQNSAPVSDLTKTE	+	403						0.227227	0.0979173	-0.324724	-0.626099	-2.00616	0.650773	-0.347471	1.38786	-0.396788	1.33746	0.0739845	0.592716	0	0.0234584	0.864051	0	-0.115457	0.410681	0	-0.109675	0.433426	0
UID3129	BNIP2_S114	___1	Q12982	BCL2/adenovirus E1B 19 kDa protein-interacting protein 2	BNIP2	DDLPKPKTTEVIRKGSITEYTAAEEKEDGRR	+	114						2.17531	-0.744601	1.05211	-0.460567	-0.721763	-1.0082	-0.704298	0.402857	0.319847	-0.310688	0.0749204	0.691625	0	0.207261	0.289819	0	0.0797244	0.673198	0	0.0519937	0.782475	0
UID9961	BNIP2_T116	___1	Q12982	BCL2/adenovirus E1B 19 kDa protein-interacting protein 2	BNIP2	LPKPKTTEVIRKGSITEYTAAEEKEDGRRWR		116						0.261103	-0.0163071	-0.366422	-0.731446	-0.02009	0.38198	1.53216	-2.22019	0.857873	0.32134	0.0572034	0.625411	0	-0.062192	0.596156	0	-0.0174611	0.880598	0	-0.0970135	0.415106	0
UID420	BNIP3L_S166	___1	O60238	BCL2/adenovirus E1B 19 kDa protein-interacting protein 3-like	BNIP3L	IPPKEFHFRHPKRSVSLSMRKSGAMKKGGIF	+	166						-1.56013	-0.127574	0.0856356	0.144127	0.566416	-0.700657	2.02656	0.642852	-1.09064	0.0134006	-0.352386	0.220523	0	0.0668955	0.806086	0	-0.448352	0.130436	0	0.240196	0.390075	0
UID5739	BOD1L1_S800	___1	Q8NFC6	Biorientation of chromosomes in cell division protein 1-like 1	BOD1L1	DKTERKSKHRNERKLSVLGKDGKPVSEYIIK	+	800	+					-1.19635	-1.13405	1.14582	1.13977	-0.59018	-0.885816	1.17348	0.927691	-0.0336308	-0.546736	-2.41344	3.68044e-06	UP_ANI	1.96672	1.49557e-05	DOWN_p38i	0.0964259	0.62979	0	1.49844	9.14169e-05	DOWN_JNKp38
UID5742	BOD1L1_S870	___1	Q8NFC6	Biorientation of chromosomes in cell division protein 1-like 1	BOD1L1	LGSKQHGITLQRRSESYSEDKCDMDSTNMDS	+	870						-1.00677	-1.18788	0.939441	1.24116	-0.976149	-0.143853	1.39812	0.795868	-0.409772	-0.650161	-0.613971	0.000725086	UP_ANI	0.463168	0.00360454	0	-0.00187804	0.986744	0	0.454738	0.00397478	0
UID10583	BOD1L1_T1529	___1	Q8NFC6	Biorientation of chromosomes in cell division protein 1-like 1	BOD1L1	KTSVATSTEGKDKDVTLSPVKAGPATTTSSE		1529						-1.62023	0.821842	-1.51808	0.467291	0.165757	0.642075	0.504113	1.06154	-1.04264	0.51833	0.130601	0.897849	0	-0.961728	0.359228	0	-1.35386	0.209387	0	-0.272423	0.78928	0
UID5736	BOD1L1_S1531	___1	Q8NFC6	Biorientation of chromosomes in cell division protein 1-like 1	BOD1L1	SVATSTEGKDKDVTLSPVKAGPATTTSSETR	+	1531						-0.876668	0.937964	-1.21337	0.0128518	0.625723	0.313007	1.2365	1.0292	-1.61097	-0.454246	0.0633232	0.536937	0	-0.107358	0.307148	0	-0.173952	0.11701	0	0.0433954	0.669904	0
UID5737	BOD1L1_S2815	___1	Q8NFC6	Biorientation of chromosomes in cell division protein 1-like 1	BOD1L1	RQCPETEPHDTKEENSRDLEELPKTSSETNS	+	2815						1.2761	-1.29882	1.35951	-0.281984	0.0650958	-0.545277	-0.440076	-1.19357	1.32834	-0.269317	-0.196852	0.586057	0	0.278698	0.445562	0	0.485071	0.201868	0	0.00330938	0.992615	0
UID5738	BOD1L1_S3029	___1	Q8NFC6	Biorientation of chromosomes in cell division protein 1-like 1	BOD1L1	SKTQLSPSIKRKREVSPPGARTRGQQRVEEA	+	3029						0.338742	-2.60225	0.0439122	0.190202	0.292776	-0.360325	0.569553	1.14896	0.457378	-0.0789483	-0.156154	0.251939	0	0.0188604	0.88454	0	-0.0928059	0.482564	0	-0.00902277	0.944581	0
UID5740	BOD1L1_S635	___1	Q8NFC6	Biorientation of chromosomes in cell division protein 1-like 1	BOD1L1	HVHAKSEPSKPARRLSESLHVVDENKNESKL	+	635						-1.64291	-0.842881	1.09968	1.33337	-0.518711	-0.381344	1.10539	0.744105	-0.373715	-0.522987	-0.424592	0.00129489	0	0.287712	0.0102021	0	0.0503712	0.563992	0	0.287423	0.0102509	0
UID5741	BOD1L1_S637	___1	Q8NFC6	Biorientation of chromosomes in cell division protein 1-like 1	BOD1L1	HAKSEPSKPARRLSESLHVVDENKNESKLER		637						-0.463848	-1.4513	1.70471	1.11323	-0.497506	-0.0961594	1.10199	-0.293143	-0.139922	-0.97805	-0.454502	0.00811336	0	0.327604	0.0340864	0	0.192926	0.166995	0	0.377952	0.019005	0
UID5744	BOD1L1_S2973	___1	Q8NFC6	Biorientation of chromosomes in cell division protein 1-like 1	BOD1L1	SDDAESSEPERKRQKSVSDPVEDKKEQESDE	+	2973						1.48297	-0.533659	1.33815	-0.0192748	0.396101	-0.430858	-0.16297	-1.85684	0.558488	-0.77211	-0.0565096	0.845462	0	0.206984	0.482679	0	0.510522	0.109547	0	0.234335	0.429036	0
UID5745	BOD1L1_S3019	___1	Q8NFC6	Biorientation of chromosomes in cell division protein 1-like 1	BOD1L1	RSTTRSEAQRSKTQLSPSIKRKREVSPPGAR	+	3019						1.57203	0.315915	1.17851	-1.35485	0.751248	-0.811158	0.156121	-1.08355	0.148406	-0.872677	0.088803	0.440718	0	-0.00500977	0.964538	0	0.0323101	0.774955	0	0.0235709	0.834555	0
UID8446	BOK_S7	___1	Q9UMX3	Bcl-2-related ovarian killer protein	BOK	_________MEVLRRSSVFAAEIMDAFDRSP		7						-1.00069	-0.417205	-1.09923	-0.411657	-0.986613	-0.395528	0.714876	1.70503	0.71014	1.18087	0.0153919	0.922215	0	-0.021311	0.892493	0	-0.65067	0.00345951	UP_JNKi	-0.563121	0.00730253	UP_JNKp38i
UID8447	BOK_S8	___1	Q9UMX3	Bcl-2-related ovarian killer protein	BOK	________MEVLRRSSVFAAEIMDAFDRSPT		8						-1.00069	-0.417205	-1.09923	-0.411657	-0.986613	-0.395528	0.714876	1.70503	0.71014	1.18087	0.0153919	0.922215	0	-0.021311	0.892493	0	-0.65067	0.00345951	UP_JNKi	-0.563121	0.00730253	UP_JNKp38i
UID3410	BOP1_S573	___1	Q14137	Ribosome biogenesis protein BOP1	BOP1	HTQVLIHQLSRRRSQSPFRRSHGQVQRVAFH	+	573						0.00947252	0.742553	-1.09262	-0.887999	-0.293364	1.32654	0.438276	1.57775	-1.28562	-0.53499	0.284898	0.0855837	0	-0.31421	0.0630371	0	-0.416679	0.0219017	0	-0.0166827	0.910343	0
UID4688	BORA_S558	___1	Q6PGQ7	Protein aurora borealis	BORA	TQRCWMKTASPFQCSSP______________	+	558						2.1032	0.303446	0.611401	-0.69232	0.0462684	-0.0301713	0.377206	-1.72617	-0.578554	-0.414304	0.112875	0.306708	0	-0.00440201	0.966943	0	0.0575383	0.591951	0	0.04138	0.698426	0
UID3071	BPTF_S1297	___1	Q12830	Nucleosome-remodeling factor subunit BPTF	BPTF	TTNKLYPKDRVLDDVSIRSPETKCPKQNSIE		1297						-0.830773	0.433071	0.0411058	1.96553	-1.37801	-0.800754	-0.59999	0.263859	-0.209276	1.11523	-0.142913	0.251557	0	0.248778	0.0655647	0	0.139253	0.262805	0	0.0654241	0.585546	0
UID3072	BPTF_S1300	___1	Q12830	Nucleosome-remodeling factor subunit BPTF	BPTF	KLYPKDRVLDDVSIRSPETKCPKQNSIENDI	+	1300						-1.42127	0.785561	-0.81593	0.964652	0.102446	1.3524	0.304	0.518569	-1.58911	-0.201316	-0.0962125	0.689798	0	-0.160199	0.510622	0	-0.0826488	0.731309	0	0.237841	0.337516	0
UID3073	BPTF_S572	___1	Q12830	Nucleosome-remodeling factor subunit BPTF	BPTF	LESIRAKKGDIDNVKSPEETEKDKNETENDS	+	572						0.986118	0.116855	-0.392202	0.539568	1.05214	1.25088	0.0114226	-1.85193	-0.839738	-0.873108	0.0443517	0.639319	0	-0.100048	0.305424	0	0.0922611	0.341929	0	0.0863359	0.371927	0
UID3074	BPTF_S1672	___1	Q12830	Nucleosome-remodeling factor subunit BPTF	BPTF	VEDMEIETSEVKKVTSSPITSEEESNLSNDF		1672						-0.326368	0.543795	-1.38203	0.981243	-0.217708	-0.653826	0.39659	1.9196	-1.18402	-0.0772742	0.0434854	0.761442	0	0.0331126	0.816926	0	-0.191114	0.207215	0	0.0605289	0.673576	0
UID3076	BPTF_S216	___1	Q12830	Nucleosome-remodeling factor subunit BPTF	BPTF	SSTPGRRKPRVHRPRSPILEEKDIPPLEFPK	+	216						0.515138	0.0357583	0.663857	-0.662286	0.842042	-0.191981	1.34932	-1.3887	0.57655	-1.7397	0.0425458	0.817829	0	-0.0502263	0.785845	0	0.00317157	0.986274	0	0.0902087	0.627604	0
UID3077	BPTF_S2471	___1	Q12830	Nucleosome-remodeling factor subunit BPTF	BPTF	QPQSNVQGQSPVRVQSPSQTRIRPSTPSQLS	+	2471						1.08388	-1.48909	0.375963	-1.01508	0.2052	0.0746263	1.45956	-0.739666	0.946968	-0.902357	0.0211127	0.921946	0	-0.0829495	0.701703	0	-0.122673	0.573509	0	-0.0617176	0.775132	0
UID1273	BRAF_S729	___1	P15056	Serine/threonine-protein kinase B-raf	BRAF	IELLARSLPKIHRSASEPSLNRAGFQTEDFS	+	729						0.386822	0.272584	-0.917405	-1.11572	0.0687924	-1.11274	1.84193	-0.92355	0.553324	0.945974	0.061218	0.470973	0	-0.0224902	0.787723	0	-0.0671058	0.431114	0	-0.0803137	0.350608	0
UID1274	BRAF_S732	___1	P15056	Serine/threonine-protein kinase B-raf	BRAF	LARSLPKIHRSASEPSLNRAGFQTEDFSLYA		732						-0.840084	0.365776	-0.645711	-0.313126	-1.14076	0.00688607	1.77271	0.65814	1.24265	-1.10648	0.0165211	0.860794	0	0.00596811	0.949439	0	-0.115578	0.243134	0	-0.037336	0.693226	0
UID1275	BRAF_S151	___1	P15056	Serine/threonine-protein kinase B-raf	BRAF	SVFQNPTDVARSNPKSPQKPIVRVFLPNKQR	+	151						1.32673	-0.114465	-0.87024	0.123815	-0.622976	0.195392	0.117622	-1.82319	1.63987	0.0274388	0.0642508	0.499535	0	-0.0104596	0.911029	0	0.0314629	0.73771	0	-0.0791774	0.409294	0
UID5014	BRAP_S117	___1	Q7Z569	BRCA1-associated protein	BRAP	RSKDHSKECINAAPDSPSKQLPDQISFFSGN	+	117						1.99313	0.786367	-0.634032	-1.45532	0.20093	-0.356891	0.205225	-1.21771	0.441709	0.036592	0.263812	0.0261009	0	-0.104758	0.303217	0	-0.0583479	0.555896	0	-0.139125	0.183242	0
UID5015	BRAP_S97	___1	Q7Z569	BRCA1-associated protein	BRAP	DELKTTVEERKSSEASPTAQRSKDHSKECIN	+	97						2.27828	-0.495214	0.905998	-0.377833	0.442081	-0.745807	-0.0366329	-1.10243	-0.0770177	-0.791415	0.116062	0.552186	0	0.0769388	0.691395	0	0.154197	0.43406	0	0.129167	0.509502	0
UID4702	BRAT1_S742	___1	Q6PJG6	BRCA1-associated ATM activator 1	BRAT1	RDKIASYSSLREARGSPNTASAEATLPRWRA	+	742						-1.7109	-0.447357	-0.641502	1.39016	-0.778146	0.460499	-0.0149852	1.56561	-0.261037	0.43766	-0.293317	0.155407	0	0.107593	0.578266	0	-0.0809216	0.674363	0	0.0577202	0.763679	0
UID13298	BRCA1_S395	___2	P38398	Breast cancer type 1 susceptibility protein	BRCA1	QKVNEWFSRSDELLGSDDSHDGESESNAKVA	+	395						0.140557	-0.574297	-1.20353	-0.331831	0.227409	-1.13209	0.991396	-0.542317	0.334322	2.09039	0.0706488	0.580808	0	-0.0404464	0.750087	0	-0.127265	0.331402	0	-0.253965	0.0752217	0
UID13299	BRCA1_S403	___2	P38398	Breast cancer type 1 susceptibility protein	BRCA1	RSDELLGSDDSHDGESESNAKVADVLDVLNE	+	403						0.140557	-0.574297	-1.20353	-0.331831	0.227409	-1.13209	0.991396	-0.542317	0.334322	2.09039	0.0706488	0.580808	0	-0.0404464	0.750087	0	-0.127265	0.331402	0	-0.253965	0.0752217	0
UID1845	BRCA1_S1164	___1	P38398	Breast cancer type 1 susceptibility protein	BRCA1	TPDDLLDDGEIKEDTSFAENDIKESSAVFSK		1164						1.79114	-0.788775	1.27797	-0.509751	0.434863	-0.52874	-0.0603149	-1.5437	0.421155	-0.493849	0.0421337	0.910038	0	0.155133	0.679166	0	0.426881	0.27344	0	0.151322	0.686535	0
UID1846	BRCA1_S114	___1	P38398	Breast cancer type 1 susceptibility protein	BRCA1	LEYANSYNFAKKENNSPEHLKDEVSIIQSMG	+	114						1.97059	-0.850376	0.808233	-0.151452	-0.834015	-1.51563	-0.496949	0.304182	0.597562	0.167859	0.0463396	0.807021	0	0.300623	0.143007	0	0.0849494	0.655954	0	-0.0108629	0.954242	0
UID1847	BRCA1_S1496	___1	P38398	Breast cancer type 1 susceptibility protein	BRCA1	ADSSTSKNKEPGVERSSPSKCPSLDDRWYMH		1496						-0.399648	1.46264	-2.29954	0.342848	0.296747	-0.734044	0.371561	0.650684	-0.0181386	0.326898	0.281477	0.166555	0	-0.14163	0.463387	0	-0.277679	0.17161	0	-0.211172	0.285158	0
UID1848	BRCA1_S1497	___1	P38398	Breast cancer type 1 susceptibility protein	BRCA1	DSSTSKNKEPGVERSSPSKCPSLDDRWYMHS		1497						0.428942	1.26617	-2.06468	0.584922	-1.05682	-0.297204	0.281321	1.09911	-0.328424	0.086666	0.357385	0.10581	0	-0.0141536	0.943622	0	-0.321963	0.138577	0	-0.139357	0.493687	0
UID9603	BRCA1_T1163	___1	P38398	Breast cancer type 1 susceptibility protein	BRCA1	ETPDDLLDDGEIKEDTSFAENDIKESSAVFS		1163						1.79114	-0.788775	1.27797	-0.509751	0.434863	-0.52874	-0.0603149	-1.5437	0.421155	-0.493849	0.0421337	0.910038	0	0.155133	0.679166	0	0.426881	0.27344	0	0.151322	0.686535	0
UID2332	BRCA2_S93	___1	P51587	Breast cancer type 2 susceptibility protein	BRCA2	PIIFKEQGLTLPLYQSPVKELDKFKLDLGRN	+	93						0.735185	-0.821205	0.313475	-0.572128	0.253598	-0.283643	-1.27541	2.30737	-0.483815	-0.173428	0.0136092	0.942791	0	-0.0180215	0.924303	0	-0.101741	0.5954	0	0.0314216	0.86851	0
UID12339	BRD1_S808	___2	O95696	Bromodomain-containing protein 1	BRD1	TLLQPRKRSRSTCGDSEVEEESPGKRLDAGL	+	808						-0.606495	0.833532	-1.37238	-0.0239379	-1.19739	0.912225	-0.878839	1.146	-0.112389	1.29968	0.228476	0.45749	0	-0.156387	0.607233	0	-0.234123	0.446896	0	-0.363625	0.250629	0
UID20750	BRD1_T1051	___2	O95696	Bromodomain-containing protein 1	BRD1	FDRAMNHLSRVHGEPTSDLSDID________	+	1051						0.365335	-0.536134	0.00518707	-0.459821	-2.17328	0.0559622	-0.266982	0.554764	1.58026	0.874707	0.0175421	0.880877	0	0.102759	0.39253	0	-0.0458843	0.696459	0	-0.179822	0.154359	0
UID887	BRD1_S128	___1	O95696	Bromodomain-containing protein 1	BRD1	SASALPEPKVRIVEYSPPSAPRRPPVYYKFI	+	128						-2.66415	0.188392	-0.263414	-0.139658	0.153306	0.0819947	0.663874	0.652511	0.680081	0.647062	-0.146731	0.290183	0	-0.0451918	0.735199	0	-0.121724	0.374323	0	-0.122485	0.371511	0
UID1578	BRD2_S633	___1	P25440	Bromodomain-containing protein 2	BRD2	KATKTAPPALPTGYDSEEEEESRPMSYDEKR	+	633						1.77885	-0.657857	0.153892	0.407462	0.49419	-0.00259578	-0.835642	-1.65738	1.0177	-0.698615	0.0338429	0.791315	0	0.00421878	0.97362	0	0.184708	0.176451	0	0.0146508	0.908613	0
UID3671	BRD3_S263	___1	Q15059	Bromodomain-containing protein 3	BRD3	TTTPTTSAITASRSESPPPLSDPKQAKVVAR	+	263						0.834653	-0.722887	1.15387	-1.46096	-0.156373	-0.544101	0.481526	-1.29714	1.41048	0.300938	0.0208499	0.868036	0	0.0195824	0.875976	0	0.0253132	0.84021	0	-0.100478	0.433338	0
UID526	BRD4_S1117	___1	O60885	Bromodomain-containing protein 4	BRD4	VQPQPLVVVKEEKIHSPIIRSEPFSPSLRPE	+	1117						-1.79199	-1.76567	0.876875	0.825904	0.330768	0.588819	0.591098	0.602428	-0.224913	-0.0333122	-0.574305	9.74232e-05	UP_ANI	0.0855034	0.28574	0	0.0555972	0.477178	0	0.214091	0.0227324	0
UID527	BRD4_S469	___1	O60885	Bromodomain-containing protein 4	BRD4	FAKMPDEPEEPVVAVSSPAVPPPTKVVAPPS		469						-0.8459	0.523248	-1.06896	0.0954191	-0.94351	0.344945	-0.128868	1.93293	-0.97758	1.06827	0.0713481	0.758015	0	-0.0411034	0.858799	0	-0.304472	0.213167	0	-0.116658	0.61648	0
UID528	BRD4_S470	___1	O60885	Bromodomain-containing protein 4	BRD4	AKMPDEPEEPVVAVSSPAVPPPTKVVAPPSS		470						-0.657854	0.685479	-1.18508	0.0607123	-1.03659	0.265143	0.0229881	1.77974	-1.05684	1.12229	0.146166	0.577697	0	-0.0447792	0.863169	0	-0.371394	0.180939	0	-0.150965	0.56556	0
UID529	BRD4_S1126	___1	O60885	Bromodomain-containing protein 4	BRD4	KEEKIHSPIIRSEPFSPSLRPEPPKHPESIK	+	1126						1.07387	-0.861751	1.70943	0.425118	0.214669	-0.635675	-0.0520271	-1.44787	0.612176	-1.03794	-0.326005	0.315887	0	0.433371	0.193883	0	0.616328	0.0798955	0	0.434178	0.193149	0
UID530	BRD4_S1128	___1	O60885	Bromodomain-containing protein 4	BRD4	EKIHSPIIRSEPFSPSLRPEPPKHPESIKAP		1128						-2.1903	0.0175511	-0.206673	1.53751	0.8319	0.694559	0.440312	-0.326419	-0.43059	-0.367848	-0.402975	0.0719067	0	-0.0225003	0.909503	0	0.13997	0.48712	0	0.244904	0.239817	0
UID531	BRD4_S601	___1	O60885	Bromodomain-containing protein 4	BRD4	KEPAPMKSKPPPTYESEEEDKCKPMSYEEKR	+	601						1.63816	-0.359962	0.112823	-1.03683	0.338275	-1.03058	0.0968019	-1.51002	1.09865	0.652687	0.118633	0.335138	0	-0.0124826	0.916426	0	0.0263545	0.824902	0	-0.144121	0.248795	0
UID9218	BRD4_T1212	___1	O60885	Bromodomain-containing protein 4	BRD4	KNMGSWASLVQKHPTTPSSTAKSSSDSFEQF	+	1212						-1.58439	0.0586354	-0.361347	1.31093	0.558439	0.37763	0.546423	-1.18584	-0.964521	1.24403	-0.322185	0.256519	0	0.00175959	0.994812	0	0.206822	0.454119	0	0.0872164	0.748159	0
UID7602	BRD7_S279	___1	Q9NPI1	Bromodomain-containing protein 7	BRD7	QSGEDGGCWQREREDSGDAEAHAFKSPSKEN	+	279						1.8586	-0.207781	0.31925	-0.268551	0.636181	-0.573818	0.047081	-1.88237	0.759012	-0.687603	0.33316	0.415333	0	-0.00242858	0.995144	0	0.39268	0.341397	0	-0.00431176	0.991379	0
UID7238	BRD8_S387	___1	Q9H0E9	Bromodomain-containing protein 8	BRD8	FRSGVAEAPVGSKAPSIDGKEELDLAEKMDI	+	387						0.996298	0.383224	0.971205	0.59089	-0.436758	-0.504547	-0.194292	-1.96278	1.13201	-0.975256	-0.00643937	0.944376	0	0.0882928	0.354048	0	0.131172	0.183481	0	0.0495655	0.595024	0
UID10914	BRD9_T103	___1	Q9H8M2	Bromodomain-containing protein 9	BRD9	RKEEKKRKREREHCDTEGEADDFDPGKKVEV	+	103						-0.0799875	1.25609	-1.50107	0.275341	0.270616	-0.386203	1.40353	-1.37906	-0.630629	0.771384	0.1658	0.329535	0	-0.0766335	0.643204	0	-0.0863019	0.602662	0	-0.0943289	0.570096	0
UID10829	BRIP1_T113	___1	Q9BX63	Fanconi anemia group J protein	BRIP1	NDMNQGTSRHFNYPSTPPSERNGTSSTCQDS		113						0.857149	-1.58344	1.56484	-0.470161	0.381167	-0.376437	0.158494	-1.16576	-0.46268	1.09683	-0.0807776	0.505328	0	0.0483498	0.687025	0	0.0932412	0.444347	0	0.0204287	0.864169	0
UID7026	BRIP1_S505	___1	Q9BX63	Fanconi anemia group J protein	BRIP1	LQGHFSAVLQKEEKISPIYGKEEAREVPVIS	+	505						-0.557601	0.5258	-1.67954	0.0643006	0.621788	-0.0148024	0.730766	-1.60131	1.32769	0.582915	0.100033	0.466472	0	-0.140387	0.315432	0	-0.0470453	0.728045	0	-0.222742	0.129491	0
UID7027	BRIP1_S1237	___1	Q9BX63	Fanconi anemia group J protein	BRIP1	ELGKTHEIEIKNFKPSPSKNKGMFPGFK___	+	1237						1.83572	0.616866	-0.373551	0.165004	1.06223	0.196241	-0.90431	-1.38178	-0.13437	-1.08206	0.155912	0.136068	0	-0.0859516	0.384876	0	0.12172	0.230439	0	0.0590498	0.544725	0
UID7029	BRIP1_S990	___1	Q9BX63	Fanconi anemia group J protein	BRIP1	EEAGKAEKIVISRSTSPTFNKQTKRVSWSSF	+	990						2.00449	-0.787517	1.40646	-0.063973	-0.273937	-1.03595	0.071674	-0.218142	-0.0175709	-1.08553	-0.00684388	0.956774	0	0.144622	0.273371	0	0.0811857	0.526364	0	0.133346	0.309477	0
UID7592	BRMS1_S237	___1	Q9HCU9	Breast cancer metastasis-suppressor 1	BRMS1	ILEDWTAIKKARAAVSPQKRKSDGP______	+	237						0.565921	0.367158	-1.23996	-0.716638	-0.379231	-0.375094	1.68107	1.14537	-1.39657	0.347967	0.112583	0.209794	0	-0.0468412	0.584112	0	-0.186349	0.0557036	0	-0.0353755	0.677886	0
UID4221	BRMS1L_S197	___1	Q5PSV4	Breast cancer metastasis-suppressor 1-like protein	BRMS1L	WNDELQSRKKRKDPFSPDKKKPVVVSGPYIV	+	197						0.919769	-0.882589	0.809199	-0.365849	-0.339517	-0.918013	0.42903	-1.34405	1.89634	-0.204322	-0.0337892	0.848846	0	0.141494	0.434629	0	0.113002	0.529363	0	-0.103875	0.562277	0
UID13915	BRPF1_S460	___2	P55201	Peregrin	BRPF1	DIHTPPGSARRLPALSHSEGEEDEDEEEDEG	+	460						-0.525074	1.11587	-1.35524	-0.609874	0.229877	-0.625172	0.365957	2.10796	-0.325769	-0.378536	0.400869	0.124524	0	-0.24621	0.320117	0	-0.696218	0.0187853	UP_JNKi	-0.197745	0.418746	0
UID13916	BRPF1_S462	___2	P55201	Peregrin	BRPF1	HTPPGSARRLPALSHSEGEEDEDEEEDEGKG	+	462						-0.525074	1.11587	-1.35524	-0.609874	0.229877	-0.625172	0.365957	2.10796	-0.325769	-0.378536	0.400869	0.124524	0	-0.24621	0.320117	0	-0.696218	0.0187853	UP_JNKi	-0.197745	0.418746	0
UID2465	BRPF1_S860	___1	P55201	Peregrin	BRPF1	LTPHPAACDKDGQTDSAAEESSSQETSKGLG	+	860						0.949204	0.247299	-0.266117	-0.495569	0.399568	-1.55404	0.114646	-1.11796	1.95681	-0.233839	0.16084	0.343734	0	0.0322624	0.844548	0	0.0198464	0.903909	0	-0.204082	0.238338	0
UID8369	BRPF3_S900	___1	Q9ULD4	Bromodomain and PHD finger-containing protein 3	BRPF3	KSPLQLGNEPLQRLLSDNGINRLSLMAPDTP	+	900	+		+	+		-0.526715	-0.896657	1.82721	1.09971	-0.936641	-0.662549	1.09452	0.257573	-0.645559	-0.610893	-1.20408	0.00034325	UP_ANI	1.25275	0.000267954	DOWN_p38i	0.435884	0.0539752	0	1.15788	0.000437233	DOWN_JNKp38
UID19819	BRPF3_S17	___2	Q9ULD4	Bromodomain and PHD finger-containing protein 3	BRPF3	RKPRRKSRQNAEGRRSPSPYSLKCSPTRETL	+	17						-0.52597	-0.711914	0.887479	-0.132495	0.946395	-1.39952	-0.324068	-0.92313	0.311669	1.87155	-0.150598	0.321706	0	0.0912948	0.538907	0	0.151302	0.319606	0	-0.107929	0.46997	0
UID19820	BRPF3_S19	___2	Q9ULD4	Bromodomain and PHD finger-containing protein 3	BRPF3	PRRKSRQNAEGRRSPSPYSLKCSPTRETLTY	+	19						-0.52597	-0.711914	0.887479	-0.132495	0.946395	-1.39952	-0.324068	-0.92313	0.311669	1.87155	-0.150598	0.321706	0	0.0912948	0.538907	0	0.151302	0.319606	0	-0.107929	0.46997	0
UID8372	BRPF3_S405	___1	Q9ULD4	Bromodomain and PHD finger-containing protein 3	BRPF3	GAATARRKGDSPRSISETGDEEGLKEGDGEE	+	405						-0.634298	0.820862	-1.20783	-0.0800978	-1.02126	-0.036666	-0.795356	1.55974	-0.132012	1.52691	0.0910111	0.524945	0	-0.0141965	0.91985	0	-0.126676	0.382593	0	-0.165595	0.262553	0
UID10346	BRWD3_T301	___1	Q6RI45	Bromodomain and WD repeat-containing protein 3	BRWD3	TGADGTICFWQWHVKTMKFRDRPVKFTERSR	+	301						-1.76508	0.606799	-1.706	0.443284	0.00828673	0.621241	0.392357	0.900164	-0.434138	0.933083	0.028948	0.957681	0	-0.524504	0.351821	0	-0.708278	0.21973	0	-0.488309	0.384097	0
UID10990	BSDC1_T389	___1	Q9NW68	BSD domain-containing protein 1	BSDC1	SGKSTPSNNGKKGSSTDISEDWEKDFDLDMT		389						0.759067	-0.1466	0.165443	-0.121018	0.898562	1.74049	-1.17276	-1.70459	0.0690765	-0.487663	0.0335747	0.705469	0	-0.153357	0.114324	0	0.172694	0.0816698	0	0.0273663	0.757624	0
UID7777	BSDC1_S387	___1	Q9NW68	BSD domain-containing protein 1	BSDC1	SDSGKSTPSNNGKKGSSTDISEDWEKDFDLD	+	387						1.36926	-0.359765	-0.184158	-0.671766	1.18385	0.980794	0.487568	-1.58561	-0.0396727	-1.1805	0.0845453	0.429712	0	-0.136899	0.216524	0	0.0109732	0.916496	0	0.0165084	0.874727	0
UID7778	BSDC1_S388	___1	Q9NW68	BSD domain-containing protein 1	BSDC1	DSGKSTPSNNGKKGSSTDISEDWEKDFDLDM		388						1.25117	-0.394485	0.412207	-0.478178	0.562901	0.332476	-0.152653	-1.93674	1.34125	-0.93795	0.100742	0.647917	0	-0.104966	0.634433	0	0.22093	0.329966	0	-0.0512379	0.815308	0
UID2529	BTG1_S159	___1	P62324	Protein BTG1	BTG1	DSRISCKEELLLGRTSPSKNYNMMTVSG___		159						1.63719	-0.515083	0.859747	-1.00541	0.653894	-0.930555	0.615879	-1.15045	0.721846	-0.887056	0.332854	0.573262	0	0.0343925	0.95305	0	0.102106	0.861374	0	0.0051308	0.992991	0
UID2530	BTG1_S161	___1	P62324	Protein BTG1	BTG1	RISCKEELLLGRTSPSKNYNMMTVSG_____		161						1.74388	-0.472398	0.987385	-1.10056	0.129541	-1.25638	0.641428	-0.959448	0.682384	-0.395826	0.284343	0.523818	0	0.208158	0.638431	0	0.0420649	0.923758	0	-0.0820868	0.851991	0
UID2596	BTG2_S146	___1	P78543	Protein BTG2	BTG2	SCGLLTCKNQVLLGRSSPSKNYVMAVSS___		146						2.06835	1.34271	0.107963	-0.631848	-0.0853927	-0.773941	-0.238019	-1.28756	-0.0761195	-0.426152	0.748657	0.00422228	DOWN_ANI	0.0638219	0.735632	0	0.190581	0.328497	0	-0.00411242	0.98257	0
UID8730	BTRC_S127	___1	Q9Y297	F-box/WD repeat-containing protein 1A	BTRC	ANGTSSMIVPKQRKLSASYEKEKELCVKYFE	+	127						-1.2796	0.831226	0.00222223	-0.153814	1.40397	-1.15754	1.28878	-1.20171	-0.180175	0.446639	-0.00943677	0.927771	0	-0.0126571	0.903252	0	-0.00759022	0.941871	0	-0.0132947	0.89841	0
UID476	BUB1B_S676	___1	O60566	Mitotic checkpoint serine/threonine-protein kinase BUB1 beta	BUB1B	SQTLSIKKLSPIIEDSREATHSSGFSGSSAS	+	676		+				-1.13745	-0.418947	1.32041	1.22125	0.956979	1.00895	-0.581343	-0.477997	-0.891327	-1.00053	-0.704411	0.000161604	UP_ANI	0.0989616	0.347042	0	0.618972	0.00036513	DOWN_Jnki	0.762071	9.72705e-05	DOWN_JNKp38
UID475	BUB1B_S670	___1	O60566	Mitotic checkpoint serine/threonine-protein kinase BUB1 beta	BUB1B	ACGTIYSQTLSIKKLSPIIEDSREATHSSGF	+	670		+				-0.610723	-0.690795	1.20535	0.933128	0.662329	1.61827	-0.540367	-1.27644	-0.623213	-0.677535	-0.592304	0.00283502	UP_ANI	-0.0244712	0.859678	0	0.681028	0.0012914	DOWN_Jnki	0.592171	0.00283848	DOWN_JNKp38
UID18350	BUD13_S151	___2	Q9BRD0	BUD13 homolog	BUD13	PDPSPRKDRHDTPDPSPRRARHDTPDPSPLR	+	151						0.273118	1.98225	-1.20705	-0.932338	0.526161	-0.534988	0.47894	-1.08399	0.78674	-0.288843	0.387642	0.0335075	0	-0.187927	0.243259	0	-0.135337	0.389642	0	-0.232623	0.158486	0
UID18351	BUD13_S175	___2	Q9BRD0	BUD13 homolog	BUD13	PDPSPLRGARHDSDTSPPRRIRHDSSDTSPP		175						-1.347	0.54661	-1.07943	-0.0121747	0.24874	0.406345	-0.803071	-0.0712647	2.19926	-0.0880112	0.0173224	0.893141	0	-0.103897	0.430767	0	-0.0129238	0.920146	0	-0.190511	0.168632	0
UID18352	BUD13_S163	___2	Q9BRD0	BUD13 homolog	BUD13	PDPSPRRARHDTPDPSPLRGARHDSDTSPPR	+	163						1.45399	-0.053588	1.11159	-0.446491	0.0226254	-0.628498	0.0119842	-1.535	1.19234	-1.12894	0.101253	0.719053	0	0.175014	0.537864	0	0.301306	0.301324	0	0.0828551	0.768128	0
UID18353	BUD13_S235	___2	Q9BRD0	BUD13 homolog	BUD13	HDSPDPSPPRRARHGSSDISSPRRVHNNSPD	+	235						-0.548373	0.334427	0.0364559	-0.460843	1.7177	-0.567438	0.384034	-1.60976	1.38346	-0.669671	0.0202688	0.924281	0	-0.151664	0.48476	0	0.0771822	0.718617	0	-0.109625	0.610533	0
UID18354	BUD13_S240	___2	Q9BRD0	BUD13 homolog	BUD13	PSPPRRARHGSSDISSPRRVHNNSPDTSRRT	+	240						-0.548373	0.334427	0.0364559	-0.460843	1.7177	-0.567438	0.384034	-1.60976	1.38346	-0.669671	0.0202688	0.924281	0	-0.151664	0.48476	0	0.0771822	0.718617	0	-0.109625	0.610533	0
UID22257	BUD13_T147	___2	Q9BRD0	BUD13 homolog	BUD13	RHGTPDPSPRKDRHDTPDPSPRRARHDTPDP	+	147						0.273118	1.98225	-1.20705	-0.932338	0.526161	-0.534988	0.47894	-1.08399	0.78674	-0.288843	0.387642	0.0335075	0	-0.187927	0.243259	0	-0.135337	0.389642	0	-0.232623	0.158486	0
UID22258	BUD13_T174	___2	Q9BRD0	BUD13 homolog	BUD13	TPDPSPLRGARHDSDTSPPRRIRHDSSDTSP	+	174						-1.347	0.54661	-1.07943	-0.0121747	0.24874	0.406345	-0.803071	-0.0712647	2.19926	-0.0880112	0.0173224	0.893141	0	-0.103897	0.430767	0	-0.0129238	0.920146	0	-0.190511	0.168632	0
UID22259	BUD13_T159	___2	Q9BRD0	BUD13 homolog	BUD13	RHDTPDPSPRRARHDTPDPSPLRGARHDSDT	+	159						1.45399	-0.053588	1.11159	-0.446491	0.0226254	-0.628498	0.0119842	-1.535	1.19234	-1.12894	0.101253	0.719053	0	0.175014	0.537864	0	0.301306	0.301324	0	0.0828551	0.768128	0
UID6898	BUD13_S271	___1	Q9BRD0	BUD13 homolog	BUD13	LGSSDTQQLRRARHDSPDLAPNVTYSLPRTK	+	271						-1.12854	0.61554	-1.11865	0.00763141	-0.943125	0.118683	-0.252573	1.85569	-0.392135	1.23748	0.0503698	0.779007	0	-0.0241388	0.892786	0	-0.228606	0.226571	0	-0.16478	0.371458	0
UID6907	BUD13_S325	___1	Q9BRD0	BUD13 homolog	BUD13	LSFPKNSKYEYDPDISPPRKKQAKSHFGDKK	+	325						1.36468	-0.553318	1.15068	-0.38412	0.275686	-1.11524	-0.0274625	-1.53552	1.23131	-0.406704	0.00647361	0.982386	0	0.232064	0.438884	0	0.33659	0.272428	0	-0.00838753	0.977179	0
UID14836	BYSL_S316	___2	Q13895	Bystin	BYSL	TLREAIIVGSIITKCSIPVLHSSAAMLKIAE	+	316						2.03579	-0.268875	-0.00474127	0.89866	-0.263906	0.870154	-0.946996	-0.635635	-1.30554	-0.378903	0.0852081	0.621686	0	0.0280781	0.869799	0	0.241723	0.185939	0	0.251661	0.17059	0
UID14837	BYSL_S323	___2	Q13895	Bystin	BYSL	VGSIITKCSIPVLHSSAAMLKIAEMEYSGAN	+	323						2.03579	-0.268875	-0.00474127	0.89866	-0.263906	0.870154	-0.946996	-0.635635	-1.30554	-0.378903	0.0852081	0.621686	0	0.0280781	0.869799	0	0.241723	0.185939	0	0.251661	0.17059	0
UID4886	BZW1_S411	___1	Q7L1Q6	Basic leucine zipper and W2 domain-containing protein 1	BZW1	QMKKFVEWLKNAEEESESEAEEGD_______	+	411						1.10993	1.1277	-0.511188	-0.967263	0.890313	-1.23153	0.913473	0.531461	-0.668735	-1.19416	0.293799	0.041522	0	-0.0899121	0.472537	0	-0.231127	0.0912634	0	0.0303948	0.80493	0
UID10367	C11orf57_T136	___1	Q6ZUT1	Uncharacterized protein C11orf57	C11orf57	FETDSDQQDITNGKKTSPQVKSSTHESRKHK		136						0.276473	-0.98531	1.54209	-0.403239	0.0481154	-1.71658	1.5491	-0.204246	0.0362847	-0.142697	-0.23682	0.35791	0	0.359815	0.178152	0	-0.0264039	0.915796	0	0.159606	0.528652	0
UID4829	C11orf57_S137	___1	Q6ZUT1	Uncharacterized protein C11orf57	C11orf57	ETDSDQQDITNGKKTSPQVKSSTHESRKHKK		137						0.276473	-0.98531	1.54209	-0.403239	0.0481154	-1.71658	1.5491	-0.204246	0.0362847	-0.142697	-0.23682	0.35791	0	0.359815	0.178152	0	-0.0264039	0.915796	0	0.159606	0.528652	0
UID6964	C11orf84_S308	___1	Q9BUA3	Uncharacterized protein C11orf84	C11orf84	PKDREVAEGGLPRAESPSPAPPPGLRGTLDL	+	308						-1.31857	0.352588	-1.02772	-0.281204	-0.757486	0.567217	-0.0474268	1.61373	-0.574264	1.47313	0.0131519	0.899352	0	-0.0429019	0.681608	0	-0.110267	0.307417	0	-0.0846705	0.42613	0
UID6965	C11orf84_S310	___1	Q9BUA3	Uncharacterized protein C11orf84	C11orf84	DREVAEGGLPRAESPSPAPPPGLRGTLDLQV		310						-0.566475	1.19151	-1.84132	-0.611631	0.460784	-0.298438	-0.630247	0.0659253	0.724002	1.50589	0.154684	0.15639	0	-0.131432	0.219583	0	-0.094913	0.363027	0	-0.235336	0.0460152	0
UID6966	C11orf84_S121	___1	Q9BUA3	Uncharacterized protein C11orf84	C11orf84	ARSHILEQHPHTLDLSPSEKSNILEAWSEGV	+	121						-0.15244	0.199977	-1.3906	0.149409	0.436916	2.01306	-0.496722	-0.0359853	-1.41716	0.693553	0.132059	0.492285	0	-0.37824	0.075937	0	-0.0726001	0.702395	0	-0.0530375	0.779607	0
UID10417	C11orf96_T368	___1	Q7Z7L8	Uncharacterized protein C11orf96	C11orf96	KGRGRLRRPRQSRFKTQPVTFDEIQEVEEEG	+	368						0.0295091	1.39062	-0.788332	0.134898	-1.66239	0.345523	-0.681462	1.19999	-0.889131	0.920777	0.153591	0.370246	0	0.0491406	0.768444	0	-0.0868089	0.605409	0	-0.0507445	0.761161	0
UID5053	C11orf96_S399	___1	Q7Z7L8	Uncharacterized protein C11orf96	C11orf96	VSPMEEEKAKKSFLQSLECLRRSTQSLSLQR	+	399						0.599183	0.557812	0.96575	1.06654	0.17389	1.0581	-0.915193	-0.86924	-1.17666	-1.46019	-0.0717611	0.411706	0	0.0656124	0.451127	0	0.312915	0.00639098	0	0.3828	0.00218729	0
UID6325	C12orf43_S179	___1	Q96C57	Uncharacterized protein C12orf43	C12orf43	AAVSASDILQESAIHSPGTVEKEAKKKRKLK	+	179						-0.474455	-0.52175	1.02658	0.951264	0.540979	1.45117	-1.56675	0.307261	-1.10899	-0.605299	-0.124315	0.190047	0	-0.00059812	0.994634	0	0.135321	0.158106	0	0.154331	0.114369	0
UID4830	C15orf52_S55	___1	Q6ZUT6	Uncharacterized protein C15orf52	C15orf52	VPAVAMHSAGTPRAESPMSRQEKDAELDRRI	+	55						1.53253	0.134235	-0.744052	-1.40179	-0.442984	-0.558635	-0.616023	-0.335671	0.93695	1.49544	0.228532	0.0364151	0	-0.0685858	0.465854	0	-0.0715781	0.447393	0	-0.274425	0.0172114	0
UID4831	C15orf52_S193	___1	Q6ZUT6	Uncharacterized protein C15orf52	C15orf52	VSEKPTRARNQGIEGSPGGRVTRSPPTQVAI	+	193						0.854511	1.05035	-0.0617034	-0.918154	-0.290801	-0.395774	-1.61522	0.0572607	-0.479479	1.79901	0.126634	0.241564	0	-0.0128746	0.900322	0	0.0253777	0.805305	0	-0.100939	0.342041	0
UID4832	C15orf52_S201	___1	Q6ZUT6	Uncharacterized protein C15orf52	C15orf52	RNQGIEGSPGGRVTRSPPTQVAISSDSARKG	+	201						-2.17086	0.248282	-0.857764	0.248669	-0.388457	0.660602	0.173434	1.39787	-0.212603	0.900834	-0.124556	0.510991	0	-0.0835668	0.656439	0	-0.206764	0.287807	0	-0.123023	0.516046	0
UID10713	C17orf59_T196	___1	Q96GS4	Uncharacterized protein C17orf59	C17orf59	SSGSAESGAGGGRRATISSPLELEGTVSRHG	+	196						-2.01404	0.296027	-1.33981	0.662381	-0.0337405	0.602522	0.359366	1.44616	-0.125847	0.146984	-0.140141	0.58672	0	-0.167835	0.516973	0	-0.334394	0.215668	0	-0.0940808	0.713538	0
UID7511	C17orf75_S18	___1	Q9HAS0	Protein Njmu-R1	C17orf75	PSLQESMDGDEKELESSEEGGSAEERRLEPP		18						1.5555	0.113481	0.118155	-1.62209	0.0317701	-1.27935	0.503811	-0.44337	1.32097	-0.298875	0.24604	0.143466	0	-0.0198785	0.898098	0	-0.121308	0.444155	0	-0.195877	0.231393	0
UID7512	C17orf75_S19	___1	Q9HAS0	Protein Njmu-R1	C17orf75	SLQESMDGDEKELESSEEGGSAEERRLEPPS	+	19						1.57415	0.0620553	0.207424	-1.56946	0.166035	-1.41367	0.641584	-0.706063	1.03719	0.000756971	0.227775	0.171819	0	-0.00869063	0.955406	0	-0.0985746	0.531813	0	-0.182326	0.26287	0
UID10218	C17orf85_T413	___1	Q53F19	Uncharacterized protein C17orf85	C17orf85	DSDEMDYDLELKMISTPSPKKSMKMTMYADE	+	413						0.36612	1.34529	-2.10249	-1.12557	0.445883	-0.0370089	-0.23625	0.0464083	0.282252	1.01537	0.40148	0.00510344	0	-0.29561	0.021569	0	-0.246946	0.0437121	0	-0.367847	0.0079332	0
UID4128	C17orf85_S25	___1	Q53F19	Uncharacterized protein C17orf85	C17orf85	SVKAEAPAGPALGLPSPEAESGVDRGEPEPM	+	25						-1.38245	0.571752	-0.98818	0.338886	-0.827303	0.79055	-0.554617	1.84146	-0.460994	0.670897	-0.00889088	0.948955	0	-0.0337404	0.808423	0	-0.106648	0.451986	0	-0.047327	0.734318	0
UID4129	C17orf85_S30	___1	Q53F19	Uncharacterized protein C17orf85	C17orf85	APAGPALGLPSPEAESGVDRGEPEPMEVEEG		30						-1.74342	0.558542	-1.16967	-0.327185	-0.274499	0.734997	0.457897	1.82558	0.0508043	-0.113047	0.0336863	0.860268	0	-0.211344	0.289021	0	-0.408178	0.0617301	0	-0.154901	0.4285	0
UID4130	C17orf85_S500	___1	Q53F19	Uncharacterized protein C17orf85	C17orf85	STKSDIRQRLGKRPHSPEKAFSSNPVVRREP	+	500						-1.36929	0.976454	-1.35353	-0.114231	-0.30461	0.149656	0.687078	1.33606	-0.992265	0.984679	0.21899	0.574623	0	-0.267452	0.495453	0	-0.711185	0.0967855	0	-0.297475	0.450127	0
UID4131	C17orf85_S415	___1	Q53F19	Uncharacterized protein C17orf85	C17orf85	DEMDYDLELKMISTPSPKKSMKMTMYADEVE	+	415						0.104115	1.60156	-1.75675	-0.942981	-0.203029	-0.160021	-0.411681	1.05033	-0.293154	1.0116	0.22898	0.0568706	0	-0.121455	0.267544	0	-0.17352	0.128566	0	-0.177667	0.121039	0
UID17752	C18orf25_S66	___2	Q96B23	Uncharacterized protein C18orf25	C18orf25	VISSMPCLLMELRRDSSESQLASTESDKPTT	+	66						1.41344	0.76058	0.772536	-1.23187	-1.17063	-0.81518	0.388767	-1.21946	0.429941	0.671879	0.30783	0.130704	0	0.17844	0.354894	0	0.0434102	0.81663	0	-0.182494	0.344737	0
UID17753	C18orf25_S69	___2	Q96B23	Uncharacterized protein C18orf25	C18orf25	SMPCLLMELRRDSSESQLASTESDKPTTGRV	+	69						1.41344	0.76058	0.772536	-1.23187	-1.17063	-0.81518	0.388767	-1.21946	0.429941	0.671879	0.30783	0.130704	0	0.17844	0.354894	0	0.0434102	0.81663	0	-0.182494	0.344737	0
UID6303	C18orf25_S66	___1	Q96B23	Uncharacterized protein C18orf25	C18orf25	VISSMPCLLMELRRDSSESQLASTESDKPTT	+	66						0.813592	-0.54169	1.69096	0.447151	-0.818411	-0.715386	0.734403	-1.59751	0.590225	-0.603342	-0.367847	0.315014	0	0.723765	0.0701529	0	0.591566	0.124844	0	0.424026	0.252178	0
UID6305	C18orf25_S143	___1	Q96B23	Uncharacterized protein C18orf25	C18orf25	PSGVSGATVGRKSRRSRSESETSTMAAKKNR	+	143						-1.26711	0.932514	-1.89167	-0.432717	0.576521	0.924904	-0.157418	0.3786	-0.226375	1.16275	0.199981	0.294553	0	-0.384507	0.0652409	0	-0.255838	0.190239	0	-0.327719	0.105237	0
UID6306	C18orf25_S145	___1	Q96B23	Uncharacterized protein C18orf25	C18orf25	GVSGATVGRKSRRSRSESETSTMAAKKNRQS	+	145						-1.60468	0.576448	-1.89714	0.13169	0.410657	0.848262	0.247898	0.693117	-0.362647	0.956391	0.190401	0.689428	0	-0.781105	0.130392	0	-0.699	0.169273	0	-0.609309	0.223594	0
UID11431	C19orf66_Y139	___1	Q9NUL5	UPF0515 protein C19orf66	C19orf66	PQRKEVSRCRKCRKRYEPVPADKMWGLAEFH	+	139						-0.521525	0.690921	-1.35066	-0.135959	-0.215697	0.969611	-0.198674	2.03934	-1.08979	-0.187578	0.127383	0.417026	0	-0.172345	0.281249	0	-0.25594	0.126133	0	-0.0160953	0.916343	0
UID7352	C1orf198_S281	___1	Q9H425	Uncharacterized protein C1orf198	C1orf198	QPVQAFSSALHEAAPSQLEGKLPSPDVRQDD	+	281						-1.54213	-0.674433	0.847954	1.2792	0.720495	1.06304	-0.775126	0.428034	-1.15887	-0.188166	-0.601798	0.00543882	UP_ANI	0.0476072	0.765162	0	0.342793	0.059621	0	0.481329	0.0158916	0
UID7353	C1orf198_S289	___1	Q9H425	Uncharacterized protein C1orf198	C1orf198	ALHEAAPSQLEGKLPSPDVRQDDGEDTLFSE	+	289						-2.14921	0.67298	-0.787172	0.46679	0.103155	0.754971	0.71216	0.802469	-1.06032	0.48418	-0.160873	0.566499	0	-0.164027	0.5591	0	-0.255402	0.371219	0	0.0355966	0.897905	0
UID10879	C1orf21_T121	___1	Q9H246	Uncharacterized protein C1orf21	C1orf21	KIEKGRDYCSEEEDIT_______________	+	121						-0.346883	0.0620861	0.30501	-0.181494	-0.40008	-0.668168	0.224585	2.57901	-1.10542	-0.468652	-0.0323432	0.807435	0	0.0944008	0.483843	0	-0.212292	0.139768	0	0.134467	0.327135	0
UID5612	C1orf52_S158	___1	Q8N6N3	UPF0690 protein C1orf52	C1orf52	AKKARLLPEGEETLESDDEKDEHTSKKRKVE	+	158						-0.326253	0.0653535	-0.589927	1.14584	-1.4102	0.837361	-1.09859	1.30257	-0.866457	0.940303	-0.044839	0.757879	0	0.0619627	0.67109	0	0.0193194	0.894036	0	0.0264631	0.85531	0
UID17167	C1orf64_S62	___2	Q8NEQ6	Uncharacterized protein C1orf64	C1orf64	IDCTHGKQLSLAATASPPQAPSPNRGLVTPP		62						1.89337	1.10185	0.0373813	0.484533	-1.05465	0.0276143	-1.32767	-1.02117	-0.205502	0.0642512	0.109641	0.209454	0	0.0686647	0.415876	0	0.127261	0.15253	0	0.0293977	0.722343	0
UID22028	C1orf64_T60	___2	Q8NEQ6	Uncharacterized protein C1orf64	C1orf64	FVIDCTHGKQLSLAATASPPQAPSPNRGLVT	+	60						1.89337	1.10185	0.0373813	0.484533	-1.05465	0.0276143	-1.32767	-1.02117	-0.205502	0.0642512	0.109641	0.209454	0	0.0686647	0.415876	0	0.127261	0.15253	0	0.0293977	0.722343	0
UID17375	C2CD4C_S264	___2	Q8TF44	C2 calcium-dependent domain-containing protein 4C	C2CD4C	KVSQLRHSVGRHGSLSADDSTPDASPGSRRR		264						-1.61884	1.58551	-1.18491	-0.215795	0.239752	-0.413607	0.15114	0.341795	-0.286664	1.40162	0.0960228	0.562818	0	-0.0861546	0.602767	0	-0.13298	0.427972	0	-0.176661	0.300375	0
UID17376	C2CD4C_S273	___2	Q8TF44	C2 calcium-dependent domain-containing protein 4C	C2CD4C	GRHGSLSADDSTPDASPGSRRRLTRRAPPEP	+	273						-1.61884	1.58551	-1.18491	-0.215795	0.239752	-0.413607	0.15114	0.341795	-0.286664	1.40162	0.0960228	0.562818	0	-0.0861546	0.602767	0	-0.13298	0.427972	0	-0.176661	0.300375	0
UID5925	C2CD4C_S156	___1	Q8TF44	C2 calcium-dependent domain-containing protein 4C	C2CD4C	VPKAQTSYGFAMLAESPHTRRKESLFHSEHG	+	156						-0.716774	0.168319	-0.515052	-0.375109	-1.23512	1.06522	-0.521261	0.985954	-0.74977	1.8936	0.0160095	0.897944	0	-0.0337445	0.787328	0	-0.063477	0.614191	0	-0.0952946	0.454321	0
UID5928	C2CD4C_S89	___1	Q8TF44	C2 calcium-dependent domain-containing protein 4C	C2CD4C	SEQNLASAAPRQTPRSPRLPAKLAAESKSLL	+	89						0.389802	0.943977	-1.84035	-0.427526	0.346917	0.671561	-1.07218	0.766857	-0.902917	1.12386	0.21581	0.120621	0	-0.196917	0.151136	0	-0.117595	0.3686	0	-0.149129	0.262252	0
UID16703	C2CD5_S293	___2	Q86YS7	C2 domain-containing protein 5	C2CD5	THSSGPSTPLKNQTYSFSPSKSYSRQSSSSD	+	293						-1.38743	1.05692	-0.288201	-1.23829	1.14431	0.208099	-0.215553	0.295753	-0.96356	1.38795	0.0817894	0.604156	0	-0.196878	0.232158	0	-0.109876	0.489511	0	-0.133414	0.405174	0
UID16704	C2CD5_S295	___2	Q86YS7	C2 domain-containing protein 5	C2CD5	SSGPSTPLKNQTYSFSPSKSYSRQSSSSDTD	+	295						-1.38743	1.05692	-0.288201	-1.23829	1.14431	0.208099	-0.215553	0.295753	-0.96356	1.38795	0.0817894	0.604156	0	-0.196878	0.232158	0	-0.109876	0.489511	0	-0.133414	0.405174	0
UID16706	C2CD5_S661	___2	Q86YS7	C2 domain-containing protein 5	C2CD5	PEPRQRSRLLRSQSESSDEVTELDLSHGKKD		661						-0.403315	-1.49334	0.411754	0.155744	-1.18629	0.530596	1.75512	0.986577	0.0600175	-0.816859	-0.144005	0.200233	0	0.0714836	0.505917	0	-0.12706	0.252421	0	0.0773947	0.472602	0
UID16707	C2CD5_S662	___2	Q86YS7	C2 domain-containing protein 5	C2CD5	EPRQRSRLLRSQSESSDEVTELDLSHGKKDA		662						-0.403315	-1.49334	0.411754	0.155744	-1.18629	0.530596	1.75512	0.986577	0.0600175	-0.816859	-0.144005	0.200233	0	0.0714836	0.505917	0	-0.12706	0.252421	0	0.0773947	0.472602	0
UID5252	C2CD5_S852	___1	Q86YS7	C2 domain-containing protein 5	C2CD5	SHPFPPAKAMTVEKASPVGDGNFRNRSAPPC	+	852						-0.047724	-0.115567	1.09623	0.720046	0.57883	1.25274	-1.05661	-2.03187	-0.333	-0.0630632	-0.13009	0.165286	0	-0.00100534	0.990802	0	0.322323	0.00616682	0	0.145387	0.126864	0
UID5253	C2CD5_S260	___1	Q86YS7	C2 domain-containing protein 5	C2CD5	LDKLSSPAAFLPACNSPSKEMKEIPFNEDPN	+	260						-1.66984	0.0115965	0.79919	1.04501	-0.424735	1.46179	-1.14635	0.563467	0.0842748	-0.724406	-0.102166	0.276163	0	0.0235438	0.793594	0	0.0707978	0.440375	0	0.0724671	0.430139	0
UID5255	C2CD5_S295	___1	Q86YS7	C2 domain-containing protein 5	C2CD5	SSGPSTPLKNQTYSFSPSKSYSRQSSSSDTD	+	295						-0.995669	1.0146	-2.04682	-0.446126	-0.211442	0.164648	-0.0776333	0.912611	1.20278	0.483061	0.0971033	0.328213	0	-0.0945627	0.340188	0	-0.12865	0.206157	0	-0.161542	0.123387	0
UID5256	C2CD5_S659	___1	Q86YS7	C2 domain-containing protein 5	C2CD5	PIPEPRQRSRLLRSQSESSDEVTELDLSHGK	+	659						-0.75771	-0.17694	-1.63321	-0.819163	0.204009	-0.368582	0.460746	0.193882	0.983417	1.91355	0.193961	0.16127	0	-0.292374	0.0498791	0	-0.397066	0.0146064	0	-0.683631	0.000824937	UP_JNKp38i
UID22876	C2orf40_Y145	___2	Q9H1Z8	Augurin	C2orf40	GPRSPYGFRHGASVNYDDY____________	+	145						0.614953	-1.03419	1.15018	0.997161	0.756902	0.273586	0.209697	-0.192483	-0.816188	-1.95962	-0.209698	0.11184	0	0.0912505	0.455727	0	0.174038	0.175309	0	0.402236	0.00991015	0
UID7431	C2orf44_S466	___1	Q9H6R7	WD repeat and coiled-coil-containing protein C2orf44	C2orf44	FSAPLNKANRKKLIESLSPDFCHQNKGLLLT		466						0.511498	0.103553	1.64224	0.351886	-1.08687	0.864674	-1.34551	-0.168674	0.501207	-1.37401	-0.1694	0.470175	0	0.272243	0.259184	0	0.430945	0.0925605	0	0.352161	0.155944	0
UID7432	C2orf44_S468	___1	Q9H6R7	WD repeat and coiled-coil-containing protein C2orf44	C2orf44	APLNKANRKKLIESLSPDFCHQNKGLLLTVN	+	468						-0.626867	1.31481	-0.0833959	0.589746	1.24454	0.915749	-0.667295	-0.206381	-1.77467	-0.706232	0.0156819	0.907393	0	-0.142835	0.307833	0	0.11918	0.389501	0	0.257982	0.0868175	0
UID10827	C2orf49_T197	___1	Q9BVC5	Ashwin	C2orf49	SPSGPVKSPPLSPVGTTPVKLKRAAPKEEAE	+	197						-0.442824	-1.71167	-0.795755	-0.32981	1.25487	1.22796	-0.799089	-0.0638401	0.950128	0.710032	-0.0822774	0.42483	0	-0.28854	0.0202702	0	-0.0210012	0.83504	0	-0.222756	0.054816	0
UID18436	C2orf49_S189	___2	Q9BVC5	Ashwin	C2orf49	NHDLTHRKSPSGPVKSPPLSPVGTTPVKLKR	+	189						-1.60064	-1.02127	0.199821	1.18624	-0.734238	0.0714395	0.775534	1.62613	-0.376796	-0.126228	-0.312795	0.0153623	0	0.159899	0.149048	0	-0.0792607	0.44883	0	0.147431	0.178785	0
UID18437	C2orf49_S193	___2	Q9BVC5	Ashwin	C2orf49	THRKSPSGPVKSPPLSPVGTTPVKLKRAAPK	+	193						-1.07531	-0.956392	0.2268	1.11006	-1.22878	-0.0437846	0.490856	1.90905	-0.494282	0.0617792	-0.197807	0.0806359	0	0.153229	0.158393	0	-0.0624241	0.5413	0	0.103899	0.320409	0
UID22276	C2orf49_T197	___2	Q9BVC5	Ashwin	C2orf49	SPSGPVKSPPLSPVGTTPVKLKRAAPKEEAE	+	197						-1.98771	-0.934667	0.0218223	1.17605	-0.186695	0.226344	0.925653	1.30342	-0.303318	-0.2409	-0.475067	0.00609753	0	0.133544	0.315843	0	-0.118897	0.368303	0	0.200864	0.147808	0
UID6986	C2orf49_S148	___1	Q9BVC5	Ashwin	C2orf49	SFTSNAFRKLSNSSSSVSPLILSSNLPVNNK		148						-2.25969	-0.704609	0.155724	0.842234	-0.536043	-0.180025	0.951714	1.05984	0.123384	0.547472	-0.481154	0.00886218	0	0.208142	0.166695	0	-0.123086	0.392406	0	0.0397212	0.777356	0
UID6987	C2orf49_S189	___1	Q9BVC5	Ashwin	C2orf49	NHDLTHRKSPSGPVKSPPLSPVGTTPVKLKR	+	189						1.84367	0.625579	-0.611623	-1.53876	-0.89084	-0.986734	0.132726	0.452964	0.440432	0.532585	0.487589	0.00329665	0	-0.0287943	0.806071	0	-0.288785	0.0370099	0	-0.329666	0.0217999	0
UID6988	C2orf49_S193	___1	Q9BVC5	Ashwin	C2orf49	THRKSPSGPVKSPPLSPVGTTPVKLKRAAPK	+	193						0.950423	-2.05337	1.28454	-0.0789175	0.474689	0.42748	-0.725286	-0.797685	0.768692	-0.250568	-0.180831	0.293837	0	0.0237699	0.885765	0	0.213731	0.221554	0	0.0538521	0.745585	0
UID7430	C6orf106_S215	___1	Q9H6K1	Uncharacterized protein C6orf106	C6orf106	TQPHRKVEGNFNPFASPQKNRQSDENNLKDP	+	215						2.36297	0.202547	0.249757	-1.09054	0.317149	0.142364	-0.657626	-1.08767	0.16195	-0.600905	0.472032	0.0580406	0	-0.18019	0.417709	0	0.125343	0.568189	0	-0.0556841	0.797954	0
UID6003	C7orf43_S517	___1	Q8WVR3	Uncharacterized protein C7orf43	C7orf43	RDLVERHQASLGRSQSFSHQQPSRSHLMRSG	+	517						1.69748	-0.586936	-1.32247	-0.846177	-0.906123	0.187244	-0.631269	0.687133	1.08552	0.635595	0.161044	0.165759	0	-0.0711991	0.516653	0	-0.109248	0.329308	0	-0.191029	0.108893	0
UID6908	C7orf50_S175	___1	Q9BRJ6	Uncharacterized protein C7orf50	C7orf50	VQKAEALMRELDEEGSDPPLPGRAQRIRQVL	+	175						0.352108	-0.146284	0.413162	-0.659026	1.01255	-1.02407	0.919828	-2.02779	1.10196	0.0575549	0.0203835	0.867152	0	-0.0105748	0.930793	0	0.0389041	0.750179	0	-0.0634205	0.605923	0
UID4255	C9orf129_S32	___1	Q5T035	Putative uncharacterized protein C9orf129	C9orf129	PQTSLQAKPVAPQVPSPGGAPGQGPYPYSLS	+	32						1.11035	-0.824134	2.07523	0.561047	0.242242	-0.1536	-0.884398	-0.816738	-0.458746	-0.851252	-0.439359	0.132028	0	0.476297	0.10697	0	0.810906	0.015925	DOWN_Jnki	0.737781	0.0239061	DOWN_JNKp38
UID6968	C9orf142_S148	___1	Q9BUH6	Protein PAXX	C9orf142	WSLERRLAAAEETAVSPRKSPRPAGPQLFLP	+	148						1.75446	-0.316296	1.34111	-0.590026	-0.467754	-1.05899	-0.0153257	-1.21367	0.875357	-0.308862	0.0817968	0.723246	0	0.271175	0.260596	0	0.235728	0.322842	0	0.0219756	0.923879	0
UID5388	C9orf40_S69	___1	Q8IXQ3	Uncharacterized protein C9orf40	C9orf40	RKRKIDAGTMAEPSASPSKRRDSGDNSAPSG	+	69						0.257421	1.56309	-2.05039	-0.405567	-0.0758843	0.450231	-0.63585	0.0967935	-0.367923	1.16808	0.477893	0.0301763	0	-0.316285	0.116748	0	-0.214212	0.265564	0	-0.363869	0.0783987	0
UID19367	C9orf78_S15	___2	Q9NZ63	Uncharacterized protein C9orf78	C9orf78	_MPVVRKIFRRRRGDSESEEDEQDSEEVRLK	+	15						1.1014	0.487426	-1.89824	-0.252992	0.724197	0.14885	1.34564	-0.711799	0.0625324	-1.00702	0.194729	0.11467	0	-0.157461	0.188929	0	-0.145007	0.22217	0	-0.0628305	0.580242	0
UID19368	C9orf78_S17	___2	Q9NZ63	Uncharacterized protein C9orf78	C9orf78	PVVRKIFRRRRGDSESEEDEQDSEEVRLKLE	+	17						1.26136	-0.485822	-1.67652	-0.536914	1.06933	-0.391797	1.32907	-0.237108	0.504787	-0.836379	0.171531	0.202751	0	-0.165907	0.216309	0	-0.18969	0.164006	0	-0.107995	0.406133	0
UID19369	C9orf78_S24	___2	Q9NZ63	Uncharacterized protein C9orf78	C9orf78	RRRRGDSESEEDEQDSEEVRLKLEETREVQN	+	24						0.659849	1.05219	-2.02824	-0.0113191	0.493786	0.523883	1.22534	-0.671524	-0.399291	-0.844673	0.212789	0.0956494	0	-0.173405	0.161082	0	-0.147095	0.225666	0	-0.0451262	0.696171	0
UID7921	C9orf78_S261	___1	Q9NZ63	Uncharacterized protein C9orf78	C9orf78	RPLRVGDTEKPEPERSPPNRKRPANEKATDD	+	261						-2.29604	-0.481	-0.208304	-0.3207	1.08918	0.431001	1.23846	-0.125766	0.0185254	0.654652	-0.437645	0.137194	0	-0.398933	0.170056	0	-0.319603	0.260447	0	-0.234039	0.400032	0
UID2436	CACNB3_S152	___1	P54284	Voltage-dependent L-type calcium channel subunit beta-3	CACNB3	RSGNPSSLSDIGNRRSPPPSLAKQKQKQAEH	+	152						0.405031	0.659544	-0.631296	0.959019	-0.551702	0.712201	-1.40292	0.498448	-1.71058	1.06225	0.0410499	0.771473	0	0.00931591	0.947291	0	0.0686441	0.629077	0	0.054375	0.701098	0
UID5974	CACTIN_S73	___1	Q8WUQ7	Cactin	CACTIN	DSEEERWQRSGMRSRSPPRPKWHSRDGSSQS		73						2.06488	-0.162979	-0.255799	-1.09959	-0.689752	0.322319	1.24296	-0.89041	0.168009	-0.699648	0.111595	0.278492	0	-0.0338472	0.732395	0	-0.0585141	0.557741	0	-0.0282219	0.775273	0
UID1604	CAD_S1859	___1	P27708	CAD protein	CAD	LPDGRFHLPPRIHRASDPGLPAEEPKEKSSR	+	1859						1.09547	-0.373228	0.780476	-0.413513	0.4353	-0.870787	0.175564	-2.08169	1.25239	1.56628e-05	0.0216324	0.874501	0	0.04886	0.722284	0	0.138404	0.328964	0	-0.0539128	0.695229	0
UID1605	CAD_S1900	___1	P27708	CAD protein	CAD	PDGTCYPPPPVPRQASPQNLGTPGLLHPQTS	+	1900						0.292123	0.387618	0.690338	0.541506	0.437139	1.78491	-1.0542	-0.733536	-0.843867	-1.50203	-0.0301489	0.731151	0	-0.0540712	0.541565	0	0.16489	0.0905427	0	0.195369	0.0528273	0
UID1606	CAD_S1406	___1	P27708	CAD protein	CAD	LVINLSMRGAGGRRLSSFVTKGYRTRRLAAD	+	1406						-0.51853	-0.68208	-0.616862	-0.714736	-0.968506	-1.07727	1.28786	1.14989	1.11955	1.02068	0.0670197	0.538083	0	0.365406	0.00925829	0	-1.92857	2.40983e-07	UP_JNKi	-1.77635	4.30181e-07	UP_JNKp38i
UID2881	CALD1_S789	___1	Q05682	Caldesmon	CALD1	SKRNLWEKQSVDKVTSPTKV___________	+	789						-1.29644	-0.970594	0.335458	1.10341	0.636456	1.19984	-0.591103	0.945621	-1.39911	0.0364516	-0.80191	0.0220035	UP_ANI	-0.0859989	0.763848	0	0.23464	0.421977	0	0.606215	0.0627499	0
UID2879	CALD1_S131	___1	Q05682	Caldesmon	CALD1	ERQKEFDPTITDASLSLPSRRMQNDTAENET	+	131						-2.08526	-0.478626	-0.659166	1.06182	0.347254	1.17872	-0.340504	0.642864	-0.452452	0.785345	-0.305407	0.124723	0	-0.115646	0.531061	0	0.0103256	0.954754	0	0.0071824	0.968516	0
UID2880	CALD1_S518	___1	Q05682	Caldesmon	CALD1	LKHTENTFSRPGGRASVDTKEAEGAPQVEAG	+	518						-0.758352	-0.723606	-0.295628	-0.105606	-1.24826	-1.21295	1.20254	0.99437	1.20142	0.94607	-0.394702	0.0061121	0	0.752344	0.000142045	DOWN_p38i	-0.948892	3.09423e-05	UP_JNKi	-0.930844	3.51771e-05	UP_JNKp38i
UID9898	CALD1_T788	___1	Q05682	Caldesmon	CALD1	SSKRNLWEKQSVDKVTSPTKV__________		788						-1.19273	0.176233	-0.861063	0.182486	-0.501076	0.858218	-0.111482	1.70266	-1.31835	1.0651	-0.260097	0.867889	0	-0.797195	0.613168	0	-1.74704	0.283931	0	-0.327376	0.834259	0
UID9899	CALD1_T546	___1	Q05682	Caldesmon	CALD1	EAGKRLEELRRRRGETESEEFEKLKQKQQEA	+	546						-0.24771	0.583857	-1.57064	-1.01022	0.0336107	0.901169	-0.182113	0.611161	-0.882892	1.76377	0.201886	0.171387	0	-0.243318	0.108666	0	-0.208316	0.159833	0	-0.239588	0.11327	0
UID10464	CAMK1D_T180	___1	Q8IU85	Calcium/calmodulin-dependent protein kinase type 1D	CAMK1D	DFGLSKMEGKGDVMSTACGTPGYVAPEVLAQ	+	180						-0.398443	0.680699	-1.15929	-0.115763	0.494329	0.918512	-0.765634	1.64541	-1.59706	0.297237	0.111223	0.476541	0	-0.191968	0.23499	0	-0.153897	0.33245	0	0.00176872	0.990797	0
UID10029	CAMK2D_T336	___1	Q13557	Calcium/calmodulin-dependent protein kinase type II subunit delta	CAMK2D	LKKPDGVKESTESSNTTIEDEDVKARKQEII		336						-0.52372	0.593561	-1.97045	-0.17426	-0.516555	0.475153	0.0355171	1.44353	-0.597827	1.23505	0.299935	0.260292	0	-0.284868	0.28292	0	-0.490796	0.0846132	0	-0.37678	0.16755	0
UID10030	CAMK2D_T337	___1	Q13557	Calcium/calmodulin-dependent protein kinase type II subunit delta	CAMK2D	KKPDGVKESTESSNTTIEDEDVKARKQEIIK	+	337						-1.35277	0.639915	-1.20346	-0.384168	-0.716194	0.42346	0.094361	1.62437	-0.412032	1.28652	0.0929011	0.656735	0	-0.137519	0.514188	0	-0.351139	0.122147	0	-0.261479	0.232278	0
UID10031	CAMK2D_T287	___1	Q13557	Calcium/calmodulin-dependent protein kinase type II subunit delta	CAMK2D	ICQRSTVASMMHRQETVDCLKKFNARRKLKG	+	287						-0.429343	-1.10083	0.214479	0.73338	-0.919147	-1.14299	1.42555	1.59666	0.139673	-0.517429	-0.216211	0.0428536	0	0.262625	0.0198035	0	-0.18099	0.0778061	0	0.115661	0.229316	0
UID14797	CAMK2D_S330	___2	Q13557	Calcium/calmodulin-dependent protein kinase type II subunit delta	CAMK2D	SAAKSLLKKPDGVKESTESSNTTIEDEDVKA	+	330						-1.54993	0.787699	-1.53223	-0.392504	-0.317613	0.305742	0.387659	1.48006	-0.1298	0.960919	0.308548	0.503496	0	-0.507709	0.283621	0	-1.00659	0.0542581	0	-0.731453	0.137856	0
UID21479	CAMK2D_T337	___2	Q13557	Calcium/calmodulin-dependent protein kinase type II subunit delta	CAMK2D	KKPDGVKESTESSNTTIEDEDVKARKQEIIK	+	337						-1.54993	0.787699	-1.53223	-0.392504	-0.317613	0.305742	0.387659	1.48006	-0.1298	0.960919	0.308548	0.503496	0	-0.507709	0.283621	0	-1.00659	0.0542581	0	-0.731453	0.137856	0
UID10026	CAMK2G_T307	___1	Q13555	Calcium/calmodulin-dependent protein kinase type II subunit gamma	CAMK2G	RKFNARRKLKGAILTTMLVSRNFSAAKSLLN	+	307						-1.25245	0.759308	-1.44715	0.601245	-0.458457	0.669203	-0.0470207	1.07096	-1.08502	1.18938	0.0244628	0.8846	0	-0.0732744	0.665672	0	-0.129667	0.450923	0	-0.0658968	0.697204	0
UID10027	CAMK2G_T369	___1	Q13555	Calcium/calmodulin-dependent protein kinase type II subunit gamma	CAMK2G	AQEPAPLQTAMEPQTTVVHNATDGIKGSTES	+	369						-0.964735	0.412776	-2.13294	0.330877	0.0344568	1.32114	0.0795115	0.720347	-0.589349	0.787917	0.104839	0.55367	0	-0.264815	0.159514	0	-0.218208	0.236055	0	-0.167781	0.352455	0
UID10028	CAMK2G_T287	___1	Q13555	Calcium/calmodulin-dependent protein kinase type II subunit gamma	CAMK2G	VCQRSTVASMMHRQETVECLRKFNARRKLKG	+	287						1.29603	-0.23536	0.718543	-0.258383	0.187348	-0.463035	0.257232	-2.43401	0.528231	0.403406	0.0513169	0.76555	0	0.0628809	0.715258	0	0.225338	0.214916	0	-0.0402907	0.814658	0
UID10546	CAMKK1_T58	___1	Q8N5S9	Calcium/calmodulin-dependent protein kinase kinase 1	CAMKK1	DPPPRARAASVIPGSTSRLLPARPSLSARKL	+	58						-0.55076	-1.1963	0.200108	-0.198526	-1.14493	-1.25173	1.09616	1.05712	1.07045	0.918405	-0.326658	0.0166752	0	0.448008	0.00354342	0	-0.401952	0.00623454	0	-0.371236	0.00923258	0
UID5602	CAMKK1_S52	___1	Q8N5S9	Calcium/calmodulin-dependent protein kinase kinase 1	CAMKK1	PTRNGVDPPPRARAASVIPGSTSRLLPARPS	+	52						-0.842945	-0.582619	-1.03588	-0.637372	-0.848475	-0.608963	1.06631	1.44073	0.840761	1.20846	0.0795954	0.601258	0	-0.0693526	0.648077	0	-1.34335	3.07605e-05	UP_JNKi	-1.19623	6.63892e-05	UP_JNKp38i
UID5603	CAMKK1_S74	___1	Q8N5S9	Calcium/calmodulin-dependent protein kinase kinase 1	CAMKK1	SRLLPARPSLSARKLSLQERPAGSYLEAQAG	+	74						-0.250575	-1.05383	-0.773434	-0.618921	-0.100256	-1.42551	1.28423	1.1123	1.26634	0.559656	0.0174224	0.930668	0	0.0264272	0.895043	0	-0.750534	0.00573688	UP_JNKi	-0.637519	0.0126835	UP_JNKp38i
UID5604	CAMKK1_S458	___1	Q8N5S9	Calcium/calmodulin-dependent protein kinase kinase 1	CAMKK1	SWTTVILVKSMLRKRSFGNPFEPQARREERS	+	458						-0.630884	-0.624372	-0.807375	-0.655469	-1.03013	-0.77087	0.677754	1.42008	1.02622	1.39504	0.0543991	0.711583	0	0.0886153	0.550243	0	-0.933097	0.000271428	UP_JNKi	-1.01785	0.000156353	UP_JNKp38i
UID5605	CAMKK1_S473	___1	Q8N5S9	Calcium/calmodulin-dependent protein kinase kinase 1	CAMKK1	SFGNPFEPQARREERSMSAPGNLLVKEGFGE		473						-0.435701	-0.648624	-0.689528	-0.390723	-1.09239	-1.10846	0.847328	1.20676	0.658675	1.65265	-0.000960999	0.99527	0	0.264308	0.134156	0	-0.739279	0.00200467	UP_JNKi	-0.799953	0.00127775	UP_JNKp38i
UID5606	CAMKK1_S475	___1	Q8N5S9	Calcium/calmodulin-dependent protein kinase kinase 1	CAMKK1	GNPFEPQARREERSMSAPGNLLVKEGFGEGG	+	475						-0.900299	-0.00527613	-1.06254	-0.474522	-1.23122	-0.385112	0.502351	1.63148	0.513174	1.41196	0.111397	0.591241	0	0.0139842	0.945684	0	-0.647565	0.0132331	UP_JNKi	-0.61075	0.0172101	UP_JNKp38i
UID6670	CAMKK2_S509	___1	Q96RR4	Calcium/calmodulin-dependent protein kinase kinase 2	CAMKK2	RSFGNPFEGSRREERSLSAPGNLLTKKPTRE		509						-0.951564	-0.722117	-0.791834	0.267864	-0.868921	-0.914616	0.897417	0.654355	0.473695	1.95572	-0.143274	0.343606	0	0.156964	0.302501	0	-0.258673	0.10879	0	-0.368043	0.0344051	0
UID6671	CAMKK2_S511	___1	Q96RR4	Calcium/calmodulin-dependent protein kinase kinase 2	CAMKK2	FGNPFEGSRREERSLSAPGNLLTKKPTRECE	+	511						-1.08319	-0.0829479	-1.53097	0.64823	-0.20472	-0.610771	0.850627	1.59406	-0.592703	1.01238	-0.0217354	0.881906	0	-0.00515742	0.97186	0	-0.255198	0.112563	0	-0.0998893	0.501622	0
UID4322	CAMSAP1_S563	___1	Q5T5Y3	Calmodulin-regulated spectrin-associated protein 1	CAMSAP1	ADVVPQQADPEFPRASPRALGLTANARSPQG	+	563						-0.868066	0.0973445	-1.00588	-0.207661	-0.567431	0.0916555	-0.141271	2.26311	-0.739984	1.07819	0.0805054	0.812569	0	-0.134127	0.69387	0	-0.606373	0.105218	0	-0.282108	0.416517	0
UID4323	CAMSAP1_S1080	___1	Q5T5Y3	Calmodulin-regulated spectrin-associated protein 1	CAMSAP1	QDHKVKAPVHFVEPLSPTGVAGHRKAPRLGQ	+	1080						1.07696	-0.713254	1.48424	0.391195	-0.0118771	-0.802462	0.00567551	-1.51069	1.05152	-0.971303	-0.201438	0.442799	0	0.358413	0.190615	0	0.450446	0.111114	0	0.239214	0.366168	0
UID4324	CAMSAP1_S827	___1	Q5T5Y3	Calmodulin-regulated spectrin-associated protein 1	CAMSAP1	VKMTSFAERKLQRLNSCETKSSTSSSQKTTP	+	827						-2.03258	-0.209439	0.476058	-0.0801126	0.895174	-0.0735423	1.35783	0.965914	-0.936158	-0.363139	-0.234718	0.107236	0	-0.0378757	0.774932	0	-0.171528	0.219623	0	0.150837	0.274666	0
UID4325	CAMSAP1_S1499	___1	Q5T5Y3	Calmodulin-regulated spectrin-associated protein 1	CAMSAP1	SHCCLAGKVNEPHKNSILEELEKCDANHYII	+	1499						0.40161	-0.689794	0.483673	0.559022	-1.91901	0.718725	-1.16851	1.1015	-0.41705	0.929843	-0.0520749	0.642896	0	0.0877649	0.441001	0	0.0434211	0.698363	0	0.0207343	0.852567	0
UID4326	CAMSAP1_S862	___1	Q5T5Y3	Calmodulin-regulated spectrin-associated protein 1	CAMSAP1	SCPAPLTTWRQKREQSPSQHGKDPASLLASE	+	862						-1.6793	0.955435	-1.27226	1.36363	0.520011	-0.591049	0.70229	0.656711	-0.205389	-0.450081	-0.0568448	0.732991	0	0.0113239	0.945595	0	-0.0883909	0.597979	0	0.0520759	0.754476	0
UID4327	CAMSAP1_S629	___1	Q5T5Y3	Calmodulin-regulated spectrin-associated protein 1	CAMSAP1	ERGEGRPRSIVSRRPSEGPQPLVRRKMTGSR	+	629						1.09225	-0.847195	1.29279	-0.946951	-0.416254	-1.3533	0.954641	-0.169138	1.0624	-0.669246	-0.0106573	0.962698	0	0.223711	0.342409	0	-0.0464969	0.838551	0	-0.00500405	0.982479	0
UID4328	CAMSAP1_S1372	___1	Q5T5Y3	Calmodulin-regulated spectrin-associated protein 1	CAMSAP1	GLGKPKSKPKKPRPKSVHREESCSDSGTKCS	+	1372						1.04481	1.58188	-0.314498	-0.323551	0.721813	0.0257927	-2.12195	-0.0203467	-0.27206	-0.321897	0.361256	0.0471855	0	-0.153328	0.343133	0	0.166451	0.306123	0	-0.00487879	0.975119	0
UID2946	CAMSAP2_S877	___1	Q08AD1	Calmodulin-regulated spectrin-associated protein 2	CAMSAP2	SPTTPIDPEKQWNLASPSEETLNEGEILEYT	+	877						-0.899682	-0.65293	0.828733	1.58491	0.312224	1.24328	-0.9611	0.436727	-1.04012	-0.852048	-0.514213	0.00943788	UP_ANI	0.111255	0.471709	0	0.380905	0.0345942	0	0.558235	0.00629534	DOWN_JNKp38
UID2945	CAMSAP2_S599	___1	Q08AD1	Calmodulin-regulated spectrin-associated protein 2	CAMSAP2	QEMSILNSNIKLNQSSPDNVTDTKGALSPIT	+	599						2.0393	-0.0315383	-0.273416	0.427658	0.293285	0.768168	-1.07358	-1.59973	-0.1276	-0.42255	0.118255	0.300237	0	-0.0578807	0.601366	0	0.180398	0.131257	0	0.04494	0.683829	0
UID2947	CAMSAP2_S1019	___1	Q08AD1	Calmodulin-regulated spectrin-associated protein 2	CAMSAP2	TPPRSVDSLPRLRRFSPSQVPIQTRSFVCFG	+	1019			+		+	-1.419	0.0446075	0.223183	1.16123	0.80606	1.60705	-1.2004	0.0235667	-0.883629	-0.362671	-0.341179	0.0808983	0	-0.127218	0.473249	0	0.316747	0.100426	0	0.325338	0.0930847	0
UID2949	CAMSAP2_S415	___1	Q08AD1	Calmodulin-regulated spectrin-associated protein 2	CAMSAP2	RPQAHSSASGGIRRSSSMSYVDGFIGTWPKE		415						-1.16508	0.17824	-0.734303	1.67498	-0.361113	0.28072	-0.259497	1.73357	-0.478342	-0.869168	-0.22322	0.352616	0	0.118247	0.614447	0	-0.0617709	0.791058	0	0.264988	0.275688	0
UID2950	CAMSAP2_S416	___1	Q08AD1	Calmodulin-regulated spectrin-associated protein 2	CAMSAP2	PQAHSSASGGIRRSSSMSYVDGFIGTWPKEK	+	416						-0.881437	-0.60699	0.828315	1.30327	-1.00469	-1.0081	1.03245	1.33762	-0.710861	-0.289572	-0.464014	0.00106722	0	0.531226	0.000473929	DOWN_p38i	-0.0305693	0.738451	0	0.401462	0.00243737	0
UID2951	CAMSAP2_S418	___1	Q08AD1	Calmodulin-regulated spectrin-associated protein 2	CAMSAP2	AHSSASGGIRRSSSMSYVDGFIGTWPKEKRS		418						-0.851773	-0.228827	0.359191	1.08073	-1.17313	-0.992112	1.06459	1.66366	-0.806223	-0.116112	-0.344628	0.0231911	0	0.49293	0.00426298	0	-0.176151	0.184235	0	0.322989	0.0301779	0
UID2954	CAMSAP2_S1319	___1	Q08AD1	Calmodulin-regulated spectrin-associated protein 2	CAMSAP2	SGKRTPRSESVEGFLSPSRCGSRNGEKDWEN	+	1319						0.643374	-0.333829	0.927052	0.221352	1.12315	1.10212	-0.95266	-1.91362	-0.102787	-0.714155	-0.120913	0.431345	0	-0.155219	0.319193	0	0.578676	0.00498171	DOWN_Jnki	0.283285	0.0906776	0
UID2955	CAMSAP2_S1321	___1	Q08AD1	Calmodulin-regulated spectrin-associated protein 2	CAMSAP2	KRTPRSESVEGFLSPSRCGSRNGEKDWENAS		1321						1.22242	-0.424559	1.12709	0.138817	-0.0147869	-0.558676	-1.91995	-0.101087	1.23651	-0.705779	-0.0798201	0.802584	0	0.313686	0.341042	0	0.560554	0.11015	0	0.125376	0.695516	0
UID2956	CAMSAP2_S1268	___1	Q08AD1	Calmodulin-regulated spectrin-associated protein 2	CAMSAP2	KPRPQVVKQKKQRPKSIHRDHIESPKTPIKG	+	1268						0.274064	1.90179	-0.877326	-0.0632642	-0.525833	0.190402	0.157171	-1.90973	0.121179	0.731551	0.238887	0.125452	0	-0.046388	0.746002	0	0.0622408	0.664808	0	-0.137465	0.350863	0
UID2957	CAMSAP2_S464	___1	Q08AD1	Calmodulin-regulated spectrin-associated protein 2	CAMSAP2	SVQRSTPNRGITRSISNEGLTLNNSHVSKHI	+	464						0.228	-0.618053	1.19516	1.10088	-1.17511	-0.784727	0.906428	1.07783	-0.762127	-1.16827	-0.229293	0.0307321	0	0.363295	0.00358088	0	0.0266141	0.76451	0	0.360783	0.0037161	0
UID2958	CAMSAP2_S862	___1	Q08AD1	Calmodulin-regulated spectrin-associated protein 2	CAMSAP2	DIKESMENPQAKWLKSPTTPIDPEKQWNLAS	+	862						2.54015	0.25964	0.179289	-0.815869	-0.659517	-0.156832	-0.583353	-0.96351	0.2308	-0.0308006	0.320902	0.0628053	0	0.0167867	0.91156	0	0.0850052	0.578001	0	-0.078123	0.608538	0
UID2959	CAMSAP2_S1148	___1	Q08AD1	Calmodulin-regulated spectrin-associated protein 2	CAMSAP2	PPEKADVPVEKYDGESDKEQFDDDQKVCCGF	+	1148						-1.94989	0.602853	-1.69967	0.303532	0.519727	0.705721	0.378125	0.499478	-0.173901	0.814024	0.00488474	0.980416	0	-0.260762	0.215949	0	-0.226164	0.27682	0	-0.202542	0.326118	0
UID9908	CAMSAP2_T864	___1	Q08AD1	Calmodulin-regulated spectrin-associated protein 2	CAMSAP2	KESMENPQAKWLKSPTTPIDPEKQWNLASPS	+	864						-1.63304	1.1504	-1.63198	0.240688	0.183045	0.528405	0.337913	0.943589	-0.75382	0.634796	0.207592	0.659063	0	-0.480394	0.321483	0	-0.610628	0.216978	0	-0.290663	0.539471	0
UID34206	CAMTA1_T95	___3	Q9Y6Y1	Calmodulin-binding transcription activator 1	CAMTA1	IAAYLITFEKHEEWLTTSPKTRPQNGSMILY	+	95						-1.13994	1.04224	-2.17316	-0.0614874	0.423528	0.810562	-0.0690836	0.571902	0.818466	-0.223026	0.112547	0.364649	0	-0.182687	0.15913	0	-0.144174	0.254077	0	-0.149052	0.239806	0
UID34207	CAMTA1_T96	___3	Q9Y6Y1	Calmodulin-binding transcription activator 1	CAMTA1	AAYLITFEKHEEWLTTSPKTRPQNGSMILYN	+	96						-1.13994	1.04224	-2.17316	-0.0614874	0.423528	0.810562	-0.0690836	0.571902	0.818466	-0.223026	0.112547	0.364649	0	-0.182687	0.15913	0	-0.144174	0.254077	0	-0.149052	0.239806	0
UID13080	CANX_S554	___2	P27824	Calnexin	CANX	DEEEEGEEKLEEKQKSDAEEDGGTVSQEEED	+	554						1.7072	-0.749162	1.21936	-0.833042	0.119529	-0.515279	0.419526	-1.46912	0.652236	-0.551254	0.142013	0.793785	0	0.194263	0.721245	0	0.356674	0.516967	0	0.0708765	0.896007	0
UID13081	CANX_S564	___2	P27824	Calnexin	CANX	EEKQKSDAEEDGGTVSQEEEDRKPKAEEDEI	+	564						1.7072	-0.749162	1.21936	-0.833042	0.119529	-0.515279	0.419526	-1.46912	0.652236	-0.551254	0.142013	0.793785	0	0.194263	0.721245	0	0.356674	0.516967	0	0.0708765	0.896007	0
UID1630	CANX_S583	___1	P27824	Calnexin	CANX	EDRKPKAEEDEILNRSPRNRKPRRE______	+	583						1.42525	-0.557054	1.29389	-0.603889	0.156876	-0.727549	-0.0187668	-1.63868	1.09508	-0.425149	0.0293115	0.930346	0	0.207368	0.541793	0	0.386133	0.270961	0	0.00330202	0.992141	0
UID1632	CANX_S564	___1	P27824	Calnexin	CANX	EEKQKSDAEEDGGTVSQEEEDRKPKAEEDEI	+	564						1.58182	-0.724766	1.1253	-0.385133	0.104908	-0.8496	0.0406868	-1.51347	1.12881	-0.508556	0.0464567	0.953929	0	0.590144	0.471502	0	0.879518	0.29378	0	0.04766	0.952737	0
UID14177	CAP1_S308	___2	Q01518	Adenylyl cyclase-associated protein 1	CAP1	VRSGPKPFSAPKPQTSPSPKRATKKEPAVLE	+	308						-1.89447	0.95432	-1.68305	0.118962	0.103249	0.525767	0.49003	0.645633	-0.097071	0.836633	0.146322	0.750088	0	-0.514315	0.28181	0	-0.633131	0.194093	0	-0.54024	0.260228	0
UID14178	CAP1_S310	___2	Q01518	Adenylyl cyclase-associated protein 1	CAP1	SGPKPFSAPKPQTSPSPKRATKKEPAVLELE	+	310						-1.89722	0.95958	-1.69312	0.165555	0.100015	0.507056	0.485022	0.661372	-0.0872189	0.798956	0.138056	0.764637	0	-0.499558	0.296622	0	-0.625773	0.200414	0	-0.524052	0.27539	0
UID21317	CAP1_T307	___2	Q01518	Adenylyl cyclase-associated protein 1	CAP1	PVRSGPKPFSAPKPQTSPSPKRATKKEPAVL	+	307						-1.83264	1.02523	-1.73952	0.109295	0.141019	0.466346	0.51845	0.637671	-0.117037	0.791191	0.203864	0.675973	0	-0.554402	0.273949	0	-0.690366	0.182661	0	-0.57095	0.261077	0
UID2726	CAP1_S34	___1	Q01518	Adenylyl cyclase-associated protein 1	CAP1	EAVSHTSDMHRGYADSPSKAGAAPYVQAFDS	+	34						1.4069	0.263281	0.808054	-0.37502	0.680323	-0.602867	-0.102393	-2.16258	0.60812	-0.523815	0.242153	0.489255	0	0.0695992	0.839922	0	0.528095	0.154934	0	0.0682576	0.842958	0
UID2727	CAP1_S36	___1	Q01518	Adenylyl cyclase-associated protein 1	CAP1	VSHTSDMHRGYADSPSKAGAAPYVQAFDSLL		36						1.57233	0.318101	0.738491	-0.148441	0.724206	-0.25988	-0.267989	-2.1457	0.208932	-0.740058	0.252723	0.418216	0	0.0244339	0.9361	0	0.583761	0.0866484	0	0.217895	0.482557	0
UID2728	CAP1_S308	___1	Q01518	Adenylyl cyclase-associated protein 1	CAP1	VRSGPKPFSAPKPQTSPSPKRATKKEPAVLE	+	308						0.813471	1.39552	-0.517713	-0.758816	1.15749	0.432059	-0.461541	-1.92772	-0.269556	0.136794	0.425063	0.0162366	0	-0.349521	0.0363424	0	0.135699	0.351307	0	-0.139483	0.338871	0
UID2729	CAP1_S310	___1	Q01518	Adenylyl cyclase-associated protein 1	CAP1	SGPKPFSAPKPQTSPSPKRATKKEPAVLELE	+	310						1.72577	-0.163073	0.00212903	-1.29901	0.0269629	-0.490332	-0.425116	-1.36984	1.10655	0.885951	0.377102	0.087692	0	-0.109918	0.582315	0	0.0656808	0.74064	0	-0.433782	0.056307	0
UID9868	CAP1_T307	___1	Q01518	Adenylyl cyclase-associated protein 1	CAP1	PVRSGPKPFSAPKPQTSPSPKRATKKEPAVL	+	307						-1.55122	1.23196	-1.73521	-0.377969	0.50364	0.641065	0.13742	0.00513099	0.0327115	1.11247	0.477567	0.339432	0	-0.867298	0.104394	0	-0.600508	0.238136	0	-0.867425	0.104352	0
UID13313	CAP2_S309	___2	P40123	Adenylyl cyclase-associated protein 2	CAP2	AQGGQTQSPTKSHTPSPTSPKSYPSQKHAPV	+	309		+				-0.223343	-0.46617	0.539659	1.1229	0.919452	1.57951	-1.59664	-0.905187	-0.460924	-0.509257	-0.525238	0.0104776	UP_ANI	-0.186776	0.260511	0	0.929944	0.000451094	DOWN_Jnki	0.587914	0.00602442	DOWN_JNKp38
UID21059	CAP2_T311	___2	P40123	Adenylyl cyclase-associated protein 2	CAP2	GGQTQSPTKSHTPSPTSPKSYPSQKHAPVLE	+	311		+				-0.223343	-0.46617	0.539659	1.1229	0.919452	1.57951	-1.59664	-0.905187	-0.460924	-0.509257	-0.525238	0.0104776	UP_ANI	-0.186776	0.260511	0	0.929944	0.000451094	DOWN_Jnki	0.587914	0.00602442	DOWN_JNKp38
UID1863	CAP2_S301	___1	P40123	Adenylyl cyclase-associated protein 2	CAP2	TYKNPSLRAQGGQTQSPTKSHTPSPTSPKSY	+	301						-1.48544	-0.640377	-0.734937	0.227771	0.478095	0.185265	0.551284	1.79901	-1.16903	0.788362	-0.209542	0.318998	0	-0.151532	0.46353	0	-0.369914	0.0995905	0	-0.0163757	0.935607	0
UID1864	CAP2_S309	___1	P40123	Adenylyl cyclase-associated protein 2	CAP2	AQGGQTQSPTKSHTPSPTSPKSYPSQKHAPV	+	309						-0.476292	-0.662775	0.830232	1.23799	1.43104	1.02915	-1.11095	-0.821141	-0.860255	-0.597005	-0.438344	0.00152268	0	-0.0535725	0.563376	0	0.546728	0.00040793	DOWN_Jnki	0.481832	0.000876835	0
UID1865	CAP2_S312	___1	P40123	Adenylyl cyclase-associated protein 2	CAP2	GQTQSPTKSHTPSPTSPKSYPSQKHAPVLEL	+	312						0.960661	0.311996	-0.595112	-1.27422	-1.32667	-1.26788	0.716289	0.745054	1.05197	0.677926	0.315165	0.00931358	0	0.0727447	0.442577	0	-0.334092	0.00699761	0	-0.36103	0.00471162	0
UID9610	CAP2_T311	___1	P40123	Adenylyl cyclase-associated protein 2	CAP2	GGQTQSPTKSHTPSPTSPKSYPSQKHAPVLE	+	311						0.575613	0.438275	-1.49286	-0.656143	-0.943821	-1.31061	0.506393	1.27895	0.679502	0.924696	0.365301	0.00927103	0	0.0121756	0.909727	0	-0.4544	0.00302333	0	-0.433479	0.00389449	0
UID3500	CAPRIN1_S335	___1	Q14444	Caprin-1	CAPRIN1	TVEVVNSLQQQPQAASPSVPEPHSLTPVAQA	+	335						1.58057	-0.0223279	0.292063	0.846622	-1.02508	0.439168	-1.75062	0.579412	0.0839726	-1.02378	0.0190726	0.865786	0	0.0783973	0.494271	0	0.105004	0.366185	0	0.0944862	0.41356	0
UID2379	CAPZA1_S9	___1	P52907	F-actin-capping protein subunit alpha-1	CAPZA1	_______MADFDDRVSDEEKVRIAAKFITHA	+	9						0.0376534	-0.957185	-0.864238	-1.38749	0.574235	-1.13857	0.767289	1.00751	1.33962	0.621186	0.0658231	0.494916	0	-0.0833729	0.392044	0	-0.198948	0.0653319	0	-0.208138	0.0562419	0
UID9746	CAPZA1_T63	___1	P52907	F-actin-capping protein subunit alpha-1	CAPZA1	EGAAHAFAQYNMDQFTPVKIEGYEDQVLITE	+	63						0.716734	-0.118191	-1.35838	1.22267	-1.29624	0.350517	-1.33242	0.919091	0.840178	0.0560412	0.0286572	0.799494	0	0.0316141	0.779426	0	0.0108349	0.923338	0	-0.0402756	0.721719	0
UID7054	CARD11_S512	___1	Q9BXL7	Caspase recruitment domain-containing protein 11	CARD11	QRRMNLKGIQLQRAKSPISLKRTSDFQAKGH	+	512						0.715153	0.355937	-0.569885	2.26004	-0.194906	0.239659	0.0644776	-1.13058	-1.00756	-0.732331	-0.0402817	0.764256	0	0.107064	0.434323	0	0.179345	0.206948	0	0.223188	0.126874	0
UID8790	CARHSP1_S113	___1	Q9Y2V2	Calcium-regulated heat stable protein 1	CARHSP1	EYVPVEGDEVTYKMCSIPPKNEKLQAVEVVI	+	113						-1.28508	-1.57753	1.03398	0.862982	1.40249	0.706298	-0.0887482	-0.0155537	-0.391849	-0.646995	-1.03706	4.31331e-05	UP_ANI	-0.0461543	0.707695	0	0.436054	0.00743309	0	0.639681	0.000915189	DOWN_JNKp38
UID11226	CARHSP1_T45	___1	Q9Y2V2	Calcium-regulated heat stable protein 1	CARHSP1	SPSPLRGNVVPSPLPTRRTRTFSATVRASQG	+	45						-2.20495	1.03605	0.44059	-0.374674	0.0778518	1.18129	-0.785565	0.831378	-0.0938501	-0.108118	-0.0958676	0.598478	0	-0.0926382	0.610618	0	0.00156034	0.993091	0	0.0207981	0.908159	0
UID11227	CARHSP1_T23	___1	Q9Y2V2	Calcium-regulated heat stable protein 1	CARHSP1	PPQPPTHQASVGLLDTPRSRERSPSPLRGNV		23						-1.57568	1.00146	-1.59996	0.254584	-0.0411133	0.632109	0.18868	1.1372	-0.760064	0.762783	0.245667	0.706652	0	-0.616873	0.357298	0	-0.850988	0.21592	0	-0.429465	0.514992	0
UID11229	CARHSP1_T54	___1	Q9Y2V2	Calcium-regulated heat stable protein 1	CARHSP1	VPSPLPTRRTRTFSATVRASQGPVYKGVCKC	+	54						-0.597879	-1.49205	0.414338	-0.395398	2.15523	0.328208	0.819702	-0.285193	-0.732291	-0.214663	-0.0903078	0.355061	0	-0.105536	0.285016	0	-0.0220779	0.815814	0	0.041362	0.664121	0
UID20236	CARHSP1_S30	___2	Q9Y2V2	Calcium-regulated heat stable protein 1	CARHSP1	QASVGLLDTPRSRERSPSPLRGNVVPSPLPT	+	30						0.0890058	0.476723	0.818616	0.358589	0.861863	-0.250848	0.269818	-2.23178	0.81145	-1.20343	-0.144292	0.749903	0	0.133606	0.767754	0	0.74076	0.131693	0	0.370287	0.422696	0
UID20237	CARHSP1_S32	___2	Q9Y2V2	Calcium-regulated heat stable protein 1	CARHSP1	SVGLLDTPRSRERSPSPLRGNVVPSPLPTRR	+	32						0.0890058	0.476723	0.818616	0.358589	0.861863	-0.250848	0.269818	-2.23178	0.81145	-1.20343	-0.144292	0.749903	0	0.133606	0.767754	0	0.74076	0.131693	0	0.370287	0.422696	0
UID31685	CARHSP1_S30	___3	Q9Y2V2	Calcium-regulated heat stable protein 1	CARHSP1	QASVGLLDTPRSRERSPSPLRGNVVPSPLPT	+	30						1.44896	0.85304	-0.213675	0.398043	0.419095	0.761797	-1.46008	-1.71212	-0.363804	-0.131257	0.228839	0.0392264	0	-0.107688	0.27419	0	0.362722	0.00499699	0	0.0734215	0.445518	0
UID31686	CARHSP1_S32	___3	Q9Y2V2	Calcium-regulated heat stable protein 1	CARHSP1	SVGLLDTPRSRERSPSPLRGNVVPSPLPTRR	+	32						1.44896	0.85304	-0.213675	0.398043	0.419095	0.761797	-1.46008	-1.71212	-0.363804	-0.131257	0.228839	0.0392264	0	-0.107688	0.27419	0	0.362722	0.00499699	0	0.0734215	0.445518	0
UID31687	CARHSP1_S41	___3	Q9Y2V2	Calcium-regulated heat stable protein 1	CARHSP1	SRERSPSPLRGNVVPSPLPTRRTRTFSATVR	+	41						1.44896	0.85304	-0.213675	0.398043	0.419095	0.761797	-1.46008	-1.71212	-0.363804	-0.131257	0.228839	0.0392264	0	-0.107688	0.27419	0	0.362722	0.00499699	0	0.0734215	0.445518	0
UID8787	CARHSP1_S30	___1	Q9Y2V2	Calcium-regulated heat stable protein 1	CARHSP1	QASVGLLDTPRSRERSPSPLRGNVVPSPLPT	+	30						-0.653794	-1.12452	1.65176	-0.793119	1.6934	0.260827	-0.0554726	-0.86763	0.29992	-0.411372	-0.258022	0.180235	0	-0.107203	0.556494	0	0.174342	0.348501	0	0.0949222	0.601595	0
UID8788	CARHSP1_S32	___1	Q9Y2V2	Calcium-regulated heat stable protein 1	CARHSP1	SVGLLDTPRSRERSPSPLRGNVVPSPLPTRR	+	32						-1.56771	-0.339032	-0.413719	1.02304	-1.15843	-0.600913	1.04024	1.49676	0.103299	0.416479	-0.340312	0.0737498	0	0.320375	0.0885316	0	-0.26073	0.15196	0	0.0121104	0.942696	0
UID8789	CARHSP1_S41	___1	Q9Y2V2	Calcium-regulated heat stable protein 1	CARHSP1	SRERSPSPLRGNVVPSPLPTRRTRTFSATVR	+	41						0.881528	-0.124843	0.252325	-0.114451	2.13088	0.349897	-0.830038	-1.48113	-0.435757	-0.628412	0.0774002	0.645148	0	-0.293046	0.110574	0	0.306321	0.0978619	0	0.150349	0.380908	0
UID8791	CARHSP1_S52	___1	Q9Y2V2	Calcium-regulated heat stable protein 1	CARHSP1	NVVPSPLPTRRTRTFSATVRASQGPVYKGVC	+	52						0.982698	-0.326162	-0.382158	-0.30491	-1.1165	-0.212678	-1.08645	1.80604	-0.615368	1.2555	0.147597	0.54315	0	0.070538	0.769018	0	-0.154523	0.524924	0	-0.145795	0.547955	0
UID2206	CARS_S305	___1	P49589	Cysteine--tRNA ligase, cytoplasmic	CARS	AVGDQKALQEGEGDLSISADRLSEKRSPNDF		305						-0.610934	0.409137	-1.84864	-0.215679	0.0354103	0.247789	0.00771319	1.47989	-0.896883	1.3922	0.17854	0.362141	0	-0.225032	0.2587	0	-0.340485	0.104783	0	-0.245365	0.221916	0
UID2207	CARS_S307	___1	P49589	Cysteine--tRNA ligase, cytoplasmic	CARS	GDQKALQEGEGDLSISADRLSEKRSPNDFAL	+	307						-0.521035	0.611437	-1.9821	-0.159753	-0.647119	0.277961	0.314514	1.5396	-0.515085	1.08157	0.223059	0.248512	0	-0.177137	0.351065	0	-0.399299	0.0584134	0	-0.270632	0.170349	0
UID2208	CARS_S19	___1	P49589	Cysteine--tRNA ligase, cytoplasmic	CARS	SSGQQGKGRRVQPQWSPPAGTQPCRLHLYNS	+	19						-1.34913	0.326719	0.743599	0.6105	-0.884339	1.02273	-1.10482	1.56642	-0.140945	-0.790736	-0.142167	0.337008	0	0.0727257	0.614587	0	0.0533915	0.710447	0	0.13674	0.354605	0
UID11721	CASC3_S363	___2	O15234	Protein CASC3	CASC3	SYRSRRLEQTSVRDPSPEADAPVLGSPEKEE	+	363						2.16164	-0.664079	0.769351	0.261538	-0.141081	-0.730718	-1.14356	-0.61226	0.751246	-0.652074	0.0468771	0.810672	0	0.191125	0.343793	0	0.279924	0.180244	0	0.093591	0.634561	0
UID11722	CASC3_S373	___2	O15234	Protein CASC3	CASC3	SVRDPSPEADAPVLGSPEKEEAASEPPAAAP	+	373						2.16164	-0.664079	0.769351	0.261538	-0.141081	-0.730718	-1.14356	-0.61226	0.751246	-0.652074	0.0468771	0.810672	0	0.191125	0.343793	0	0.279924	0.180244	0	0.093591	0.634561	0
UID272	CASC3_S363	___1	O15234	Protein CASC3	CASC3	SYRSRRLEQTSVRDPSPEADAPVLGSPEKEE	+	363						1.62357	-0.133472	0.246346	-0.870919	-0.746189	-1.49573	0.302832	-0.801131	1.28538	0.58931	0.235139	0.200557	0	0.179839	0.31599	0	-0.0140417	0.935235	0	-0.277904	0.13865	0
UID274	CASC3_S117	___1	O15234	Protein CASC3	CASC3	EGEYSEEENSKVELKSEANDAVNSSTKEEKG	+	117						2.33541	0.00589611	0.66701	-0.225116	-0.400162	-0.831662	-0.616877	-0.822501	0.69738	-0.809374	0.340571	0.275144	0	0.300104	0.331704	0	0.337319	0.279375	0	0.0993137	0.74038	0
UID275	CASC3_S125	___1	O15234	Protein CASC3	CASC3	NSKVELKSEANDAVNSSTKEEKGEEKPDTKS	+	125						-1.70475	0.764761	-1.726	0.623414	0.573683	0.716189	0.631032	0.417204	-0.73226	0.43673	0.0610172	0.934652	0	-0.897843	0.250668	0	-0.807162	0.297461	0	-0.302873	0.685739	0
UID276	CASC3_S126	___1	O15234	Protein CASC3	CASC3	SKVELKSEANDAVNSSTKEEKGEEKPDTKST		126						1.72806	-0.566197	0.861144	-0.102444	0.136053	-0.522998	-0.0323816	-1.93443	0.853867	-0.42067	0.0895247	0.833147	0	0.254399	0.553912	0	0.60522	0.18213	0	0.0722805	0.864865	0
UID277	CASC3_S148	___1	O15234	Protein CASC3	CASC3	EEKPDTKSTVTGERQSGDGQESTEPVENKVG	+	148						1.84689	-0.474893	0.0249464	0.313218	0.747974	-0.413231	0.263499	-1.6133	0.552662	-1.24776	0.0487033	0.687672	0	0.000161436	0.99893	0	0.0795201	0.515645	0	0.0486772	0.687829	0
UID278	CASC3_S265	___1	O15234	Protein CASC3	CASC3	PDDIKPRRIRKPRYGSPPQRDPNWNGERLNK	+	265						-0.568556	0.80759	-1.96092	-0.0458155	-0.619871	0.101341	0.1618	1.8176	-0.297039	0.603867	0.218995	0.250006	0	-0.145121	0.43366	0	-0.388706	0.0607934	0	-0.225606	0.237298	0
UID5768	CASC5_S60	___1	Q8NG31	Protein CASC5	CASC5	QESNALRNKKNSRRVSFADTIKVFQTESHMK	+	60						-1.45347	-1.56276	0.80159	0.466646	0.151537	-0.778462	1.15154	1.00064	0.660836	-0.438088	-1.01349	0.00130928	UP_ANI	0.448299	0.0581991	0	-0.209095	0.327925	0	0.24731	0.253444	0
UID5766	CASC5_S1076	___1	Q8NG31	Protein CASC5	CASC5	ELSKSATCKNIKDVQSPGFLNEPLSSKSQRR	+	1076						-2.04804	-0.750297	0.747469	0.712939	0.437517	0.776377	-0.558486	1.28747	-0.640808	0.0358628	-0.390792	0.0229833	0	0.0226207	0.872201	0	0.0671172	0.63564	0	0.189521	0.204132	0
UID5767	CASC5_S1690	___1	Q8NG31	Protein CASC5	CASC5	SLGIFLPRLPNKRNCSVTGIDDLEQIPADTT	+	1690						-0.0405848	-1.35965	0.404113	0.301269	-0.89004	0.707286	0.383385	2.00435	-0.368701	-1.14143	-0.0947957	0.35965	0	0.0399841	0.691873	0	-0.0757404	0.459347	0	0.0997437	0.336649	0
UID202	CASK_S584	___1	O14936	Peripheral plasma membrane protein CASK	CASK	PSYRTQSSSCERDSPSTSRQSPANGHSSTNN		584						1.41687	0.855459	-1.41606	-0.369017	-0.0790243	0.918059	-0.280467	-1.69672	0.549979	0.100924	0.677337	0.0117947	DOWN_ANI	-0.438065	0.0660025	0	0.0320711	0.878371	0	-0.406658	0.0832127	0
UID200	CASK_S314	___1	O14936	Peripheral plasma membrane protein CASK	CASK	NARRKLKGAVLAAVSSHKFNSFYGDPPEELP		314						0.470125	0.256545	-0.663646	0.779312	-1.49135	-1.11292	0.301077	1.30951	1.16787	-1.01653	0.0253783	0.796718	0	0.112973	0.271831	0	-0.0620913	0.533422	0	-0.00148189	0.98797	0
UID201	CASK_S582	___1	O14936	Peripheral plasma membrane protein CASK	CASK	IVPSYRTQSSSCERDSPSTSRQSPANGHSST		582						1.71257	-0.353726	-0.0414907	-0.612504	0.0920542	-0.613525	-0.435766	-1.59632	1.52984	0.318861	0.171145	0.275664	0	-0.0112677	0.940208	0	0.117175	0.445155	0	-0.212796	0.184748	0
UID6059	CASKIN2_S858	___1	Q8WXE0	Caskin-2	CASKIN2	PSVTPTPARGTPRSQSFALRARRKGPPPPPP	+	858						1.86704	1.10141	-0.264461	0.0310316	-1.14588	-0.277764	-1.08977	-0.827635	-0.322981	0.929012	0.120507	0.173146	0	0.0447958	0.591135	0	0.0633791	0.451901	0	-0.031594	0.703282	0
UID1920	CASP2_S340	___1	P42575	Caspase-2	CASP2	TDRGVDQQDGKNHAGSPGCEESDAGKEKLPK	+	340						0.381144	0.69321	0.706782	1.40419	0.875081	0.147603	-0.463144	-0.940154	-1.19775	-1.60697	-0.0824924	0.380598	0	0.0866044	0.358643	0	0.279659	0.0152403	0	0.391182	0.00285531	0
UID2469	CASP7_S16	___1	P55210	Caspase-7	CASP7	MADDQGCIEEQGVEDSANEDSVDAKPDRSSF	+	16						0.932038	1.48763	-1.1354	-0.165623	1.40657	-0.301118	0.0461382	-0.291006	-1.48312	-0.496106	0.237026	0.0580141	0	-0.153305	0.187422	0	-0.0672824	0.542422	0	0.0432046	0.693362	0
UID11096	CASP8AP2_T565	___1	Q9UKL3	CASP8-associated protein 2	CASP8AP2	KNKDLKLSFMKKLNLTLSPAKKQPVSQDNQH		565						-0.495071	0.671836	-1.92156	-0.313685	1.67724	0.863685	-0.225824	-0.829713	0.444659	0.128435	0.179287	0.157906	0	-0.355018	0.0162613	0	-0.0876889	0.465391	0	-0.208747	0.108034	0
UID8318	CASP8AP2_S567	___1	Q9UKL3	CASP8-associated protein 2	CASP8AP2	KDLKLSFMKKLNLTLSPAKKQPVSQDNQHKI	+	567						0.739537	1.53073	-1.38077	-0.920743	1.26793	0.0514173	-0.182286	-1.16868	0.446375	-0.383514	0.256429	0.0273264	0	-0.203092	0.0639911	0	-0.0533161	0.583444	0	-0.132616	0.195296	0
UID8319	CASP8AP2_S1537	___1	Q9UKL3	CASP8-associated protein 2	CASP8AP2	QYHPNLPMHAVIMEKSNDHFIVKIRRATPST	+	1537						-1.50543	-1.34309	-0.795752	-0.434405	0.235105	0.211717	1.35835	0.262664	0.815831	1.19501	-0.231159	0.0874496	0	-0.23953	0.0785977	0	-0.407246	0.0097925	0	-0.462927	0.00517685	0
UID2804	CAV1_S37	___1	Q03135	Caveolin-1	CAV1	GNIYKPNNKAMADELSEKQVYDAHTKEIDLV	+	37						2.21507	-0.422055	0.688901	0.811215	-0.845831	-0.991275	-0.814349	0.053993	-0.0507293	-0.644945	0.00943167	0.916141	0	0.107463	0.253025	0	0.0727907	0.427088	0	0.0707073	0.439857	0
UID1508	CBL_S668	___1	P22681	E3 ubiquitin-protein ligase CBL	CBL	PLVGPECDHPKIKPSSSANAIYSLAARPLPV		668						0.344363	0.767684	1.50643	1.17684	-0.210599	-0.700776	0.451849	-1.33368	-0.760979	-1.24113	-0.158931	0.253252	0	0.363603	0.024307	0	0.360615	0.025147	0	0.473932	0.00726647	0
UID1509	CBL_S669	___1	P22681	E3 ubiquitin-protein ligase CBL	CBL	LVGPECDHPKIKPSSSANAIYSLAARPLPVP	+	669						1.25652	0.143836	1.46627	1.02035	-0.653638	-0.713426	-0.0298729	-1.30266	0.0660188	-1.2534	-0.128159	0.432243	0	0.454664	0.0207301	0	0.45059	0.0215366	0	0.433464	0.025306	0
UID2633	CBX1_S89	___1	P83916	Chromobox protein homolog 1	CBX1	AHETDKSEGGKRKADSDSEDKGEESKPKKKK	+	89						1.36649	-1.24625	1.0922	-0.300539	0.50375	-0.880995	0.540099	-1.37208	0.872511	-0.575181	-0.119963	0.766366	0	0.208848	0.607296	0	0.290095	0.479178	0	0.0883215	0.826584	0
UID2634	CBX1_S91	___1	P83916	Chromobox protein homolog 1	CBX1	ETDKSEGGKRKADSDSEDKGEESKPKKKKEE		91						1.28716	-1.26143	0.366161	-0.276132	1.07271	-0.892862	0.931694	-1.28629	0.760749	-0.70175	-0.00810949	0.978443	0	-0.0113278	0.969892	0	0.0560735	0.851969	0	0.00391324	0.989596	0
UID2635	CBX1_S175	___1	P83916	Chromobox protein homolog 1	CBX1	VISFYEERLTWHSYPSEDDDKKDDKN_____	+	175						0.871737	-0.815767	1.9177	0.0997722	-0.65234	-0.698089	0.0285024	-1.31451	1.01871	-0.45572	-0.319245	0.294731	0	0.548145	0.0923938	0	0.537659	0.0976332	0	0.236726	0.429022	0
UID14642	CBX3_S93	___2	Q13185	Chromobox protein homolog 3	CBX3	NSQKAGKEKDGTKRKSLSDSESDDSKSKKKR	+	93						2.20697	-0.986486	-0.504292	-0.127436	-0.316247	-1.04219	0.534086	-0.120495	0.995425	-0.639334	0.108411	0.450413	0	0.0425357	0.763088	0	-0.0611829	0.665712	0	-0.0578163	0.682859	0
UID14643	CBX3_S95	___2	Q13185	Chromobox protein homolog 3	CBX3	QKAGKEKDGTKRKSLSDSESDDSKSKKKRDA	+	95						1.78334	-0.881296	1.06713	-0.103581	0.304882	-1.41483	0.0583539	-1.13742	0.635737	-0.312306	-0.0100005	0.976366	0	0.337138	0.334666	0	0.332116	0.341448	0	0.104079	0.758646	0
UID14644	CBX3_S97	___2	Q13185	Chromobox protein homolog 3	CBX3	AGKEKDGTKRKSLSDSESDDSKSKKKRDAAD	+	97						1.89259	-1.1709	0.94948	-0.0256703	0.256379	-1.29922	0.105047	-0.958604	0.589015	-0.338115	-0.0213842	0.927191	0	0.208076	0.387011	0	0.188049	0.432083	0	0.0711951	0.761665	0
UID14645	CBX3_S102	___2	Q13185	Chromobox protein homolog 3	CBX3	DGTKRKSLSDSESDDSKSKKKRDAADKPRGF	+	102						2.23596	-0.895463	-0.418757	-0.182136	-0.289885	-1.0899	0.492966	-0.211409	1.00581	-0.647183	0.122445	0.418265	0	0.0491267	0.740342	0	-0.0556572	0.70764	0	-0.0605184	0.683713	0
UID3193	CBX3_S93	___1	Q13185	Chromobox protein homolog 3	CBX3	NSQKAGKEKDGTKRKSLSDSESDDSKSKKKR	+	93						-2.03109	0.203044	-1.30708	0.745452	0.258763	0.773713	0.634303	0.992928	-0.624397	0.354364	-0.390015	0.487161	0	-0.490927	0.386527	0	-0.674091	0.24509	0	-0.0898001	0.870747	0
UID3194	CBX3_S95	___1	Q13185	Chromobox protein homolog 3	CBX3	QKAGKEKDGTKRKSLSDSESDDSKSKKKRDA	+	95						2.15505	-0.836229	0.906022	-0.27524	0.42012	-0.690905	-0.0623117	-1.17788	0.33679	-0.775421	0.0680569	0.753238	0	0.0891794	0.681161	0	0.185069	0.403138	0	0.105782	0.626855	0
UID3195	CBX3_S97	___1	Q13185	Chromobox protein homolog 3	CBX3	AGKEKDGTKRKSLSDSESDDSKSKKKRDAAD	+	97						2.31159	-0.550666	0.411612	-0.694835	0.44897	-0.996045	0.39031	-0.979865	0.239821	-0.580891	0.181337	0.369693	0	0.0234069	0.905084	0	0.0271748	0.889915	0	0.00513162	0.979134	0
UID3196	CBX3_S102	___1	Q13185	Chromobox protein homolog 3	CBX3	DGTKRKSLSDSESDDSKSKKKRDAADKPRGF	+	102						1.42492	-0.899673	0.880443	-0.613184	0.163049	-2.13171	0.129621	0.166465	0.383049	0.497018	0.0365172	0.89899	0	0.316487	0.290985	0	-0.00408029	0.988677	0	-0.086741	0.763646	0
UID93	CBX4_S291	___1	O00257	E3 SUMO-protein ligase CBX4	CBX4	AVKIKSGEVAEGEARSPSHKKRAADERHPPA	+	291						0.767507	-0.399254	1.44128	-1.61659	0.216374	0.0376949	0.893042	-0.538678	0.624945	-1.42632	0.0513752	0.820022	0	-0.0405832	0.857268	0	-0.0500628	0.824528	0	0.0591739	0.793406	0
UID1956	CBX5_S14	___1	P45973	Chromobox protein homolog 5	CBX5	__MGKKTKRTADSSSSEDEEEYVVEKVLDRR	+	14						2.1804	1.3021	-0.135125	-0.602701	-0.311505	-0.763713	-0.139755	-0.437125	0.0373059	-1.12987	0.943314	0.00229565	DOWN_ANI	0.0754127	0.723195	0	-0.0359743	0.865353	0	0.0792907	0.709725	0
UID7557	CBX8_S190	___1	Q9HC52	Chromobox protein homolog 8	CBX8	ERERERGTSRVDDKPSSPGDSSKKRGPKPRK		190						1.07389	1.28927	-1.52699	0.735317	-1.4567	0.343166	-0.814698	0.400273	-0.37354	0.33002	0.573744	0.112271	0	0.0585344	0.85868	0	-0.0686075	0.834757	0	-0.136061	0.680499	0
UID7558	CBX8_S191	___1	Q9HC52	Chromobox protein homolog 8	CBX8	RERERGTSRVDDKPSSPGDSSKKRGPKPRKE	+	191						1.38376	0.0477209	0.763659	0.207881	0.445197	0.0612538	-0.032489	-2.37845	0.236646	-0.735179	0.0524107	0.791632	0	0.0529985	0.789361	0	0.38544	0.0824721	0	0.167518	0.409106	0
UID8846	CBY1_S20	___1	Q9Y3M2	Protein chibby homolog 1	CBY1	GNTFSPKKTPPRKSASLSNLHSLDRSTREVE	+	20						-0.831235	0.677036	1.56083	-0.109582	0.0844194	-0.321171	-1.08182	-0.326351	-1.23227	1.58015	-0.0942831	0.5077	0	0.0991307	0.486851	0	0.167924	0.253419	0	0.064798	0.64614	0
UID10316	CC2D1A_T120	___1	Q6P1N0	Coiled-coil and C2 domain-containing protein 1A	CC2D1A	AELNEVLGEEQKASETPPPVAQPKPEAPHPG	+	120						1.37455	-0.608667	-0.34865	-0.751045	-0.769108	-0.874696	-1.03343	1.1634	0.390193	1.45745	0.121791	0.381672	0	0.0355217	0.793442	0	-0.0802771	0.558028	0	-0.192413	0.183368	0
UID4651	CC2D1A_S455	___1	Q6P1N0	Coiled-coil and C2 domain-containing protein 1A	CC2D1A	EGPEDEEDEVPKKQNSPVAPTAQPKAPPSRT	+	455						-1.8167	-0.197539	-1.09393	0.957686	0.634936	1.05717	-0.476869	0.671466	-0.678335	0.942113	-0.124381	0.390232	0	-0.121094	0.402235	0	-0.021912	0.876482	0	-0.026494	0.85099	0
UID19479	CC2D2A_S164	___2	Q9P2K1	Coiled-coil and C2 domain-containing protein 2A	CC2D2A	KEVERTQQEVDSQSYSRVKFHDSARKIKPKP	+	164						-1.24053	-0.42536	0.920102	0.595968	-1.03069	0.843245	-0.783745	1.23269	-1.09628	0.984586	-1.82001	0.133615	0	0.974374	0.39472	0	0.610373	0.587978	0	0.931046	0.415032	0
UID22885	CC2D2A_Y163	___2	Q9P2K1	Coiled-coil and C2 domain-containing protein 2A	CC2D2A	GKEVERTQQEVDSQSYSRVKFHDSARKIKPK	+	163						-1.24053	-0.42536	0.920102	0.595968	-1.03069	0.843245	-0.783745	1.23269	-1.09628	0.984586	-1.82001	0.133615	0	0.974374	0.39472	0	0.610373	0.587978	0	0.931046	0.415032	0
UID10493	CCAR1_T627	___1	Q8IX12	Cell division cycle and apoptosis regulator protein 1	CCAR1	QDEEEKDDGEAKEISTPTHWSKLDPKTMKVN	+	627						-1.81258	-0.220014	1.45256	0.28978	1.32678	-0.476436	0.709162	-0.493724	-0.855486	0.079959	-0.284562	0.083651	0	0.0672408	0.649372	0	0.115101	0.442924	0	0.189802	0.221436	0
UID5382	CCAR1_S697	___1	Q8IX12	Cell division cycle and apoptosis regulator protein 1	CCAR1	LEKSEKEEDEDDDRKSEDDKEEEERKRQEEI	+	697						1.8096	-0.755493	1.41715	-0.398042	0.0472523	-1.42502	-0.129336	-0.704386	0.534131	-0.395869	0.013571	0.986009	0	0.929382	0.252776	0	0.718431	0.367714	0	0.341547	0.661226	0
UID5516	CCAR2_S124	___1	Q8N163	Cell cycle and apoptosis regulator protein 2	CCAR2	NAVKVQTLSNQPLLKSPAPPLLHVAALGQKQ	+	124						-1.84859	-0.838234	0.515868	1.6302	0.663329	0.451951	-0.0824242	0.252122	0.322463	-1.06668	-0.397105	0.0103706	0	0.0846967	0.486139	0	0.162392	0.201011	0	0.237486	0.0774965	0
UID6282	CCDC102A_S12	___1	Q96A19	Coiled-coil domain-containing protein 102A	CCDC102A	____MSHGPSPRLAESPQLSKGSLLTILGSP	+	12						0.566527	-0.433624	0.407237	0.774013	0.634528	1.16935	-1.47681	-1.92999	0.0790246	0.209745	-0.111841	0.306996	0	-0.0664237	0.534067	0	0.489467	0.00180035	0	0.0952127	0.379623	0
UID17159	CCDC112_S287	___2	Q8NEF3	Coiled-coil domain-containing protein 112	CCDC112	KLAVEAWKKQKSIEMSMKCASQLKEEEEKEK	+	287						-0.0902083	0.281925	-0.57598	-0.244869	-1.43561	-0.764176	-0.39265	2.26167	0.210043	0.749861	0.106471	0.556789	0	0.144995	0.428428	0	-0.282839	0.144551	0	-0.187245	0.313536	0
UID17160	CCDC112_S292	___2	Q8NEF3	Coiled-coil domain-containing protein 112	CCDC112	AWKKQKSIEMSMKCASQLKEEEEKEKKHQKE	+	292						-0.0902083	0.281925	-0.57598	-0.244869	-1.43561	-0.764176	-0.39265	2.26167	0.210043	0.749861	0.106471	0.556789	0	0.144995	0.428428	0	-0.282839	0.144551	0	-0.187245	0.313536	0
UID5349	CCDC117_S53	___1	Q8IWD4	Coiled-coil domain-containing protein 117	CCDC117	GAELAPRPGPRAVPSSPAGSAARGRVSVHCK	+	53						0.21272	0.192377	0.944299	0.950897	0.817823	0.198866	-0.230171	-2.35879	-0.879557	0.151536	-0.110055	0.385896	0	0.0648845	0.602757	0	0.331191	0.0266595	0	0.193745	0.147056	0
UID4259	CCDC122_S39	___1	Q5T0U0	Coiled-coil domain-containing protein 122	CCDC122	ADAVEKVAKQQQSQASEIEKNKKVLFNLKNE	+	39						0.509472	-0.880767	0.650709	0.467571	-0.811475	0.337141	1.13178	-1.61699	1.25352	-1.04096	-0.0588899	0.60923	0	0.0629633	0.585211	0	0.063393	0.582709	0	0.0358076	0.754509	0
UID17908	CCDC132_S494	___2	Q96JG6	Coiled-coil domain-containing protein 132	CCDC132	SILQLHEFKFMEQSRSPSVSPSKQPVSTSSK	+	494						1.61857	-0.180874	0.856979	-0.353465	0.120839	-1.25932	0.169723	-1.5284	1.10512	-0.549174	0.10347	0.646907	0	0.181869	0.427948	0	0.206259	0.371684	0	-0.00580777	0.979329	0
UID17909	CCDC132_S498	___2	Q96JG6	Coiled-coil domain-containing protein 132	CCDC132	LHEFKFMEQSRSPSVSPSKQPVSTSSKTVTL	+	498						1.61857	-0.180874	0.856979	-0.353465	0.120839	-1.25932	0.169723	-1.5284	1.10512	-0.549174	0.10347	0.646907	0	0.181869	0.427948	0	0.206259	0.371684	0	-0.00580777	0.979329	0
UID6458	CCDC132_S546	___1	Q96JG6	Coiled-coil domain-containing protein 132	CCDC132	KDEETEDVLASNGYESDEQEKSAYQEYDSDS	+	546						1.80134	0.145841	1.35182	-1.01326	-0.899813	-0.301492	-0.962989	-0.843864	0.559736	0.162682	0.12229	0.408267	0	0.117064	0.427649	0	0.163098	0.278891	0	-0.0291816	0.83984	0
UID6459	CCDC132_S494	___1	Q96JG6	Coiled-coil domain-containing protein 132	CCDC132	SILQLHEFKFMEQSRSPSVSPSKQPVSTSSK	+	494						0.22709	-0.551509	-0.517487	-0.00769619	-0.642843	0.0201202	0.535366	-1.49002	2.33395	0.093025	0.00917864	0.933277	0	0.00445918	0.967549	0	0.0196345	0.857992	0	-0.134968	0.24201	0
UID4709	CCDC137_S19	___1	Q6PK04	Coiled-coil domain-containing protein 137	CCDC137	AGRGAAVSRVQAGPGSPRRARGRQQVQPLGK	+	19						2.47237	-0.104837	0.422447	-0.0658028	0.197845	-0.774715	-1.01691	-0.733552	0.250667	-0.647509	0.0905449	0.395858	0	0.0420331	0.687372	0	0.0948772	0.374839	0	0.0339269	0.744812	0
UID4070	CCDC14_S798	___1	Q49A88	Coiled-coil domain-containing protein 14	CCDC14	ARSTPEKKSPLSKRLSPQPQIRAATTQLVSN	+	798						-0.382139	1.06099	-0.145226	-0.744155	-0.688087	-0.117687	1.21958	-1.74881	0.0923028	1.45323	0.0777422	0.53618	0	-0.00414492	0.973316	0	-0.0178538	0.885517	0	-0.120706	0.34594	0
UID7940	CCDC167_S42	___1	Q9P0B6	Coiled-coil domain-containing protein 167	CCDC167	RDLEAVNSRLHSRELSPEARRSLEKEKNSLM	+	42						1.24593	-0.345458	-0.652948	-0.198033	0.860486	-2.12968	-0.156222	0.654818	1.02146	-0.300361	0.0330386	0.694734	0	0.00788865	0.924946	0	-0.0254577	0.761824	0	-0.0296545	0.724367	0
UID5198	CCDC25_S204	___1	Q86WR0	Coiled-coil domain-containing protein 25	CCDC25	LMKVENMSSNQDGNDSDEFM___________	+	204						1.37118	-0.320437	0.204971	0.0840077	-0.387023	-0.127776	-1.57406	-1.35936	1.41032	0.698187	0.0351036	0.691349	0	0.0370402	0.675468	0	0.148495	0.122668	0	-0.0838471	0.355463	0
UID33082	CCDC27_T593	___3	Q2M243	Coiled-coil domain-containing protein 27	CCDC27	SQSRLERLRNKIIQATFSISGTKSLANEISD	+	593						0.156858	-1.91958	1.23252	0.460766	0.682024	1.03567	-0.344887	-1.37781	0.0114663	0.0629669	-0.204056	0.0924151	0	-0.00144066	0.989443	0	0.201693	0.0955541	0	0.0955833	0.392893	0
UID33083	CCDC27_T599	___3	Q2M243	Coiled-coil domain-containing protein 27	CCDC27	RLRNKIIQATFSISGTKSLANEISDNDILEA	+	599						0.156858	-1.91958	1.23252	0.460766	0.682024	1.03567	-0.344887	-1.37781	0.0114663	0.0629669	-0.204056	0.0924151	0	-0.00144066	0.989443	0	0.201693	0.0955541	0	0.0955833	0.392893	0
UID18424	CCDC28B_S174	___2	Q9BUN5	Coiled-coil domain-containing protein 28B	CCDC28B	EQKKTMADRNLDQLLSNLEDLSNSIQKLHLA		174						0.253242	0.670378	-1.62917	-0.327652	-1.11295	0.394381	-0.89374	1.73391	0.690302	0.221294	0.2055	0.198905	0	-0.0883409	0.561732	0	-0.199547	0.21076	0	-0.204642	0.200575	0
UID18425	CCDC28B_S180	___2	Q9BUN5	Coiled-coil domain-containing protein 28B	CCDC28B	ADRNLDQLLSNLEDLSNSIQKLHLAENAEPE		180						0.253242	0.670378	-1.62917	-0.327652	-1.11295	0.394381	-0.89374	1.73391	0.690302	0.221294	0.2055	0.198905	0	-0.0883409	0.561732	0	-0.199547	0.21076	0	-0.204642	0.200575	0
UID18426	CCDC28B_S182	___2	Q9BUN5	Coiled-coil domain-containing protein 28B	CCDC28B	RNLDQLLSNLEDLSNSIQKLHLAENAEPEEQ		182						0.253242	0.670378	-1.62917	-0.327652	-1.11295	0.394381	-0.89374	1.73391	0.690302	0.221294	0.2055	0.198905	0	-0.0883409	0.561732	0	-0.199547	0.21076	0	-0.204642	0.200575	0
UID10478	CCDC50_T162	___1	Q8IVM0	Coiled-coil domain-containing protein 50	CCDC50	EDGGMKPRVMKEAVSTPSRMAHRDQEWYDAE	+	162		+				-0.9346	-0.719865	0.670709	1.29081	1.24206	1.28471	-0.567211	-0.952602	-0.978399	-0.335615	-0.867969	0.000500484	UP_ANI	-0.135681	0.380338	0	0.835647	0.000630319	DOWN_Jnki	0.786248	0.000907614	DOWN_JNKp38
UID3886	CCDC6_S244	___1	Q16204	Coiled-coil domain-containing protein 6	CCDC6	RILQEKLDQPVSAPPSPRDISMEIDSPENMM	+	244						-2.15801	0.615357	-1.01444	0.0642873	-0.201306	1.23316	0.659778	0.766007	-0.399062	0.434227	-0.0267133	0.811947	0	-0.089359	0.435544	0	-0.10712	0.354431	0	-0.0444235	0.693429	0
UID15334	CCDC6_S240	___2	Q16204	Coiled-coil domain-containing protein 6	CCDC6	EAEKRILQEKLDQPVSAPPSPRDISMEIDSP	+	240						1.06877	1.38259	-0.228545	-0.798051	-0.403526	-0.271998	-0.50472	-1.707	1.35663	0.105849	0.173423	0.0847315	0	-0.0175055	0.845717	0	0.0590946	0.517201	0	-0.124114	0.194627	0
UID15335	CCDC6_S244	___2	Q16204	Coiled-coil domain-containing protein 6	CCDC6	RILQEKLDQPVSAPPSPRDISMEIDSPENMM	+	244						1.06877	1.38259	-0.228545	-0.798051	-0.403526	-0.271998	-0.50472	-1.707	1.35663	0.105849	0.173423	0.0847315	0	-0.0175055	0.845717	0	0.0590946	0.517201	0	-0.124114	0.194627	0
UID15337	CCDC6_S417	___2	Q16204	Coiled-coil domain-containing protein 6	CCDC6	HMGTSHGITRPSPRRSNSPDKFKRPTPPPSP	+	417						-2.531	0.223568	-0.397336	0.909775	0.879473	0.231376	0.841675	-0.137011	0.035054	-0.0555797	-0.347171	0.164019	0	-0.073674	0.751626	0	-0.0236659	0.918754	0	0.0656167	0.77787	0
UID15338	CCDC6_S419	___2	Q16204	Coiled-coil domain-containing protein 6	CCDC6	GTSHGITRPSPRRSNSPDKFKRPTPPPSPNT	+	419						-2.531	0.223568	-0.397336	0.909775	0.879473	0.231376	0.841675	-0.137011	0.035054	-0.0555797	-0.347171	0.164019	0	-0.073674	0.751626	0	-0.0236659	0.918754	0	0.0656167	0.77787	0
UID15341	CCDC6_S352	___2	Q16204	Coiled-coil domain-containing protein 6	CCDC6	FNEMSAQGLRPRTVSSPIPYTPSPSSSRPIS	+	352						-0.712027	0.00607497	-0.847074	0.193876	-0.804736	0.30098	-0.601251	2.22063	-0.794022	1.03755	-0.00527423	0.980723	0	-0.0149381	0.945446	0	-0.227182	0.316062	0	-0.0896429	0.683142	0
UID15343	CCDC6_S367	___2	Q16204	Coiled-coil domain-containing protein 6	CCDC6	SPIPYTPSPSSSRPISPGLSYASHTVGFTPP	+	367						-0.658354	-0.0681886	-0.962652	0.163081	-0.73024	0.437707	-0.421993	2.14099	-0.978986	1.07864	0.00664666	0.973342	0	-0.0461512	0.81686	0	-0.229243	0.270651	0	-0.0818472	0.682548	0
UID21602	CCDC6_T380	___2	Q16204	Coiled-coil domain-containing protein 6	CCDC6	PISPGLSYASHTVGFTPPTSLTRAGMSYYNS	+	380						-0.26342	-0.404249	-1.08065	-0.0871204	-0.719544	0.783377	-0.333536	1.96127	-1.04435	1.18823	0.0283578	0.834977	0	-0.0698369	0.610775	0	-0.158516	0.265458	0	-0.074376	0.588255	0
UID3887	CCDC6_S323	___1	Q16204	Coiled-coil domain-containing protein 6	CCDC6	LQREMERREALCRQLSESESSLEMDDERYFN	+	323			+	+		-0.908969	-0.121803	0.256417	0.81004	-0.911252	-0.497828	0.748475	2.14664	-0.888777	-0.632942	-0.352989	0.0787164	0	0.416663	0.0453719	0	-0.307786	0.116198	0	0.435622	0.0385395	0
UID3890	CCDC6_S52	___1	Q16204	Coiled-coil domain-containing protein 6	CCDC6	GGGGGGGGKSGGIVISPFRLEELTNRLASLQ	+	52						-1.12212	-0.0702734	-1.15779	0.660298	-0.253879	0.130918	0.0235799	2.09667	-1.00046	0.69306	-0.103748	0.720736	0	-0.0559184	0.846711	0	-0.39083	0.202947	0	-0.0283809	0.921761	0
UID3892	CCDC6_S352	___1	Q16204	Coiled-coil domain-containing protein 6	CCDC6	FNEMSAQGLRPRTVSSPIPYTPSPSSSRPIS	+	352						-1.38545	0.295171	-1.18547	0.607075	-0.00231906	0.638154	-1.08079	0.954056	-0.435495	1.59508	-0.0879069	0.811211	0	-0.208521	0.574644	0	-0.0775639	0.832999	0	-0.298465	0.427235	0
UID3894	CCDC6_S367	___1	Q16204	Coiled-coil domain-containing protein 6	CCDC6	SPIPYTPSPSSSRPISPGLSYASHTVGFTPP	+	367						-0.309111	0.521803	-1.87819	0.936787	-0.425648	0.324704	-0.000363947	1.57223	-1.14345	0.401242	0.11144	0.601132	0	-0.0811553	0.702093	0	-0.242683	0.27165	0	-0.0192341	0.927401	0
UID21935	CCDC60_T213	___2	Q8IWA6	Coiled-coil domain-containing protein 60	CCDC60	INKDKSMGQKWEHFITAPKTKKFKIPTMRVT	+	213						1.0313	-0.420316	0.746808	0.13476	0.632691	-0.201239	-1.16756	-0.646016	1.51903	-1.62945	-0.0142613	0.911847	0	0.0237227	0.854005	0	0.142044	0.290026	0	0.0522813	0.686503	0
UID21936	CCDC60_T217	___2	Q8IWA6	Coiled-coil domain-containing protein 60	CCDC60	KSMGQKWEHFITAPKTKKFKIPTMRVTNRKP	+	217						1.0313	-0.420316	0.746808	0.13476	0.632691	-0.201239	-1.16756	-0.646016	1.51903	-1.62945	-0.0142613	0.911847	0	0.0237227	0.854005	0	0.142044	0.290026	0	0.0522813	0.686503	0
UID4679	CCDC62_S21	___1	Q6P9F0	Coiled-coil domain-containing protein 62	CCDC62	AFLAGRQNIGSEVEISTIEKQRKELQLLIGE		21						-0.69466	0.674911	1.24436	-0.0247954	0.386356	1.17368	-0.945974	0.0935486	-2.01752	0.110096	-0.078103	0.554478	0	-0.0214577	0.869469	0	0.130579	0.333637	0	0.197067	0.160666	0
UID5590	CCDC82_S131	___1	Q8N4S0	Coiled-coil domain-containing protein 82	CCDC82	IKHRNIDLQDQEKHLSQEDNDLNKQTGQIIE	+	131			+			1.62753	-0.632253	1.18379	-0.682608	-0.209475	-0.804683	-0.186027	-0.97927	1.38213	-0.699146	0.0516449	0.819118	0	0.15839	0.489943	0	0.174187	0.449317	0	-0.0190035	0.932829	0
UID10905	CCDC86_T42	___1	Q9H6F5	Coiled-coil domain-containing protein 86	CCDC86	RTRRALVEFESNPEETREPGSPPSVQRAGLG	+	42						-1.49056	0.319069	-1.93335	0.540115	0.459021	0.927516	-0.514918	0.686499	0.0953717	0.911237	0.0176746	0.915482	0	-0.221558	0.209615	0	-0.124722	0.462719	0	-0.191276	0.272035	0
UID10906	CCDC86_T3	___1	Q9H6F5	Coiled-coil domain-containing protein 86	CCDC86	_____________MDTPLRRSRRLGGLRPES	+	3						-0.723396	-1.14042	1.66281	0.240664	-1.09632	-0.627378	1.60835	0.233297	-0.306987	0.149386	-0.222861	0.0555237	0	0.214571	0.0630217	0	0.00365746	0.971147	0	0.121926	0.251025	0
UID18863	CCDC86_S58	___2	Q9H6F5	Coiled-coil domain-containing protein 86	CCDC86	REPGSPPSVQRAGLGSPERPPKTSPGSPRLQ	+	58						-1.39452	0.74448	-1.31307	0.171422	-0.24126	0.711819	0.613027	1.07032	-1.32033	0.958112	0.0898946	0.807819	0	-0.294805	0.434485	0	-0.516573	0.189179	0	-0.142526	0.700685	0
UID18865	CCDC86_S69	___2	Q9H6F5	Coiled-coil domain-containing protein 86	CCDC86	AGLGSPERPPKTSPGSPRLQQGAGLESPQGQ	+	69						-1.39452	0.74448	-1.31307	0.171422	-0.24126	0.711819	0.613027	1.07032	-1.32033	0.958112	0.0898946	0.807819	0	-0.294805	0.434485	0	-0.516573	0.189179	0	-0.142526	0.700685	0
UID30312	CCDC86_S58	___3	Q9H6F5	Coiled-coil domain-containing protein 86	CCDC86	REPGSPPSVQRAGLGSPERPPKTSPGSPRLQ	+	58						0.232315	0.641958	0.838571	0.860144	0.690866	-0.00593356	-0.615133	-2.43376	0.276352	-0.485381	-0.0650356	0.585859	0	0.079971	0.505206	0	0.374511	0.0129142	0	0.150491	0.227428	0
UID30313	CCDC86_S66	___3	Q9H6F5	Coiled-coil domain-containing protein 86	CCDC86	VQRAGLGSPERPPKTSPGSPRLQQGAGLESP	+	66						0.791041	0.642137	0.732391	0.610326	0.695133	0.129743	-0.910018	-2.35982	0.0596431	-0.390578	0.0072859	0.943753	0	0.0417062	0.688017	0	0.371488	0.00705949	0	0.134793	0.217491	0
UID30314	CCDC86_S69	___3	Q9H6F5	Coiled-coil domain-containing protein 86	CCDC86	AGLGSPERPPKTSPGSPRLQQGAGLESPQGQ	+	69						0.791041	0.642137	0.732391	0.610326	0.695133	0.129743	-0.910018	-2.35982	0.0596431	-0.390578	0.0072859	0.943753	0	0.0417062	0.688017	0	0.371488	0.00705949	0	0.134793	0.217491	0
UID33802	CCDC86_T65	___3	Q9H6F5	Coiled-coil domain-containing protein 86	CCDC86	SVQRAGLGSPERPPKTSPGSPRLQQGAGLES	+	65						1.01791	0.840492	0.257756	0.518241	0.798676	0.4674	-1.30387	-2.01818	-0.539874	-0.0385586	0.0791438	0.361165	0	-0.0358336	0.671827	0	0.299642	0.00737972	0	0.0990338	0.260906	0
UID7414	CCDC86_S58	___1	Q9H6F5	Coiled-coil domain-containing protein 86	CCDC86	REPGSPPSVQRAGLGSPERPPKTSPGSPRLQ	+	58						1.7009	-0.0105717	1.48065	-0.210576	0.317306	-0.526389	-0.534478	-1.38559	0.270439	-1.10169	0.0434499	0.815516	0	0.15293	0.421752	0	0.32983	0.107664	0	0.217256	0.264487	0
UID7416	CCDC86_S69	___1	Q9H6F5	Coiled-coil domain-containing protein 86	CCDC86	AGLGSPERPPKTSPGSPRLQQGAGLESPQGQ	+	69						-1.41807	-0.235151	-0.802923	-0.268533	0.614225	0.258204	0.999722	1.75775	-1.2508	0.345577	-0.0557524	0.687829	0	-0.186289	0.203668	0	-0.366939	0.0275992	0	-0.0159309	0.908095	0
UID7417	CCDC86_S47	___1	Q9H6F5	Coiled-coil domain-containing protein 86	CCDC86	LVEFESNPEETREPGSPPSVQRAGLGSPERP	+	47						-2.40029	0.340435	-0.235277	0.693108	0.244584	1.30715	-0.522117	0.641006	-0.291817	0.223216	-0.0638262	0.473818	0	-0.0277323	0.751983	0	0.00859201	0.921744	0	0.013345	0.878789	0
UID7418	CCDC86_S188	___1	Q9H6F5	Coiled-coil domain-containing protein 86	CCDC86	EPSQPLLELTPRAPGSPRGQHEPSKPPPAGE	+	188						0.660534	0.833666	-2.28181	0.503274	-1.01849	0.215915	-0.0106347	1.08703	-0.26217	0.272678	0.295876	0.128593	0	-0.0882325	0.624028	0	-0.258103	0.17679	0	-0.161741	0.378449	0
UID7419	CCDC86_S160	___1	Q9H6F5	Coiled-coil domain-containing protein 86	CCDC86	LTPGAPQHQLPPVPGSPEPYPGQQAPGPEPS	+	160						-0.432408	0.217424	-0.428101	-0.0249405	-1.43903	0.0130998	-0.37484	2.34973	-0.589331	0.708405	0.0109637	0.92335	0	0.0448052	0.695706	0	-0.111817	0.342489	0	-0.026349	0.817425	0
UID7420	CCDC86_S217	___1	Q9H6F5	Coiled-coil domain-containing protein 86	CCDC86	GETVTGGFGAKKRKGSSSQAPASKKLNKEEL	+	217						1.13124	-1.50549	1.74039	0.201242	-0.21329	-0.508599	-0.264156	-1.10525	0.832731	-0.308826	-0.527203	0.240447	0	0.606344	0.183491	0	0.75375	0.108926	0	0.322743	0.458467	0
UID7421	CCDC86_S218	___1	Q9H6F5	Coiled-coil domain-containing protein 86	CCDC86	ETVTGGFGAKKRKGSSSQAPASKKLNKEELP		218						-2.18438	-0.314313	-0.90902	0.508359	0.858973	0.82505	0.991067	0.314459	-0.565318	0.475119	-0.541009	0.183998	0	-0.537568	0.18647	0	-0.439966	0.269939	0	-0.0800569	0.833877	0
UID7422	CCDC86_S18	___1	Q9H6F5	Coiled-coil domain-containing protein 86	CCDC86	TPLRRSRRLGGLRPESPESLTSVSRTRRALV	+	18						1.03786	-0.760245	1.16366	-0.691618	-1.42207	-0.941454	-0.60125	0.103389	1.0247	1.08702	-0.00587579	0.946026	0	0.0857029	0.33974	0	0.0293145	0.736569	0	-0.0495595	0.572469	0
UID7423	CCDC86_S91	___1	Q9H6F5	Coiled-coil domain-containing protein 86	CCDC86	AGLESPQGQPEPGAASPQRQQDLHLESPQRQ	+	91						-1.59056	0.41353	-1.53514	-0.0265678	-0.489023	0.13605	0.0985045	1.59433	0.42187	0.977006	0.0413888	0.830741	0	-0.130054	0.507989	0	-0.350175	0.101748	0	-0.318547	0.13064	0
UID7424	CCDC86_S113	___1	Q9H6F5	Coiled-coil domain-containing protein 86	CCDC86	LHLESPQRQPEYSPESPRCQPKPSEEAPKCS	+	113						-0.518458	-1.00573	0.0177972	-1.35745	-0.0403918	-0.339906	-0.27716	1.5332	0.170725	1.81738	-0.0388133	0.908432	0	-0.201784	0.554801	0	-0.545957	0.136566	0	-0.699934	0.0677577	0
UID4047	CCDC88A_S1675	___1	Q3V6T2	Girdin	CCDC88A	ISETLESRHHKIKTGSPGSEVVTLQQFLEES	+	1675		+				-0.213153	-0.122942	0.706831	1.23992	1.02248	1.35964	-1.05402	-0.931522	-0.916495	-1.09074	-0.580893	0.00137861	UP_ANI	-0.110784	0.367488	0	1.00061	4.59276e-05	DOWN_Jnki	1.00613	4.42818e-05	DOWN_JNKp38
UID10203	CCDC88A_T1801	___1	Q3V6T2	Girdin	CCDC88A	ESSLSRQSKDSNPYATLPRASSVISTAEGTT	+	1801						0.548706	-0.517049	1.29651	-1.47849	0.73019	-0.875071	0.802239	-1.14893	1.06127	-0.419367	0.0307383	0.927159	0	-0.00533898	0.987327	0	0.0236968	0.943807	0	-0.11854	0.725542	0
UID10204	CCDC88A_T1673	___1	Q3V6T2	Girdin	CCDC88A	HKISETLESRHHKIKTGSPGSEVVTLQQFLE		1673						-0.215922	-0.0777393	0.743743	1.22118	1.01986	1.32476	-1.12565	-0.902056	-0.835065	-1.15311	-0.369243	0.00533239	0	-0.062074	0.528688	0	0.652732	0.000193836	DOWN_Jnki	0.646269	0.000206483	DOWN_JNKp38
UID10206	CCDC88A_T1819	___1	Q3V6T2	Girdin	CCDC88A	RASSVISTAEGTTRRTSIHDFLTKDSRLPIS		1819						-0.464432	-0.148021	-0.707836	-1.21649	-0.872661	-1.03586	1.0715	1.17575	1.07963	1.11841	0.366216	0.0162545	0	-0.00441227	0.971027	0	-1.16452	1.88026e-05	UP_JNKi	-1.15078	2.03702e-05	UP_JNKp38i
UID10207	CCDC88A_T1739	___1	Q3V6T2	Girdin	CCDC88A	DKPVSCGLARSVSGKTPGDFYDRRTTKPEFL	+	1739						-1.83431	0.722386	-1.6791	0.193018	0.2393	0.68479	0.506068	0.903356	-0.426099	0.690589	0.112533	0.842438	0	-0.724891	0.224936	0	-0.870862	0.153649	0	-0.526507	0.366243	0
UID4048	CCDC88A_S1652	___1	Q3V6T2	Girdin	CCDC88A	SSGSSPIQYLKRQTRSSPVLQHKISETLESR		1652						1.19572	-0.413713	0.374205	-0.698877	1.32182	1.19755	-1.41019	-1.16978	-0.475469	0.0787318	0.132781	0.396075	0	-0.341234	0.0525201	0	0.270595	0.107391	0	0.00864685	0.95474	0
UID4049	CCDC88A_S1653	___1	Q3V6T2	Girdin	CCDC88A	SGSSPIQYLKRQTRSSPVLQHKISETLESRH		1653						1.01948	0.165545	0.511251	-0.222476	1.35704	0.608504	-1.10438	-1.92057	0.249116	-0.663508	0.108883	0.452579	0	-0.203705	0.179874	0	0.402576	0.0211937	0	0.0854264	0.552538	0
UID4050	CCDC88A_S1820	___1	Q3V6T2	Girdin	CCDC88A	ASSVISTAEGTTRRTSIHDFLTKDSRLPISV	+	1820						-0.464709	-0.60681	-0.666711	-1.23522	-0.682633	-0.891019	1.18109	1.03307	1.19934	1.13359	0.180028	0.12189	0	-0.0711677	0.510031	0	-0.892343	4.5747e-05	UP_JNKi	-0.918094	3.78663e-05	UP_JNKp38i
UID4051	CCDC88A_S1417	___1	Q3V6T2	Girdin	CCDC88A	KLIKSKKDINRERQKSLTLTPTRSDSSEGFL	+	1417						1.44662	-0.357275	0.77358	-1.41232	0.0178475	-0.586473	-0.283771	-0.974018	1.65399	-0.278181	0.12928	0.437808	0	-0.00524485	0.974323	0	0.0463122	0.776881	0	-0.15071	0.369371	0
UID4055	CCDC88A_S1734	___1	Q3V6T2	Girdin	CCDC88A	DFLGKDKPVSCGLARSVSGKTPGDFYDRRTT		1734						-1.9439	0.545062	-1.2166	0.549535	0.110027	0.577531	0.572096	0.851381	-0.956179	0.911042	-0.267941	0.713946	0	-0.495996	0.502431	0	-0.765454	0.311093	0	-0.227718	0.75507	0
UID8867	CCDC9_S386	___1	Q9Y3X0	Coiled-coil domain-containing protein 9	CCDC9	KEGAASPAPETPQPTSPETSPKETPMQPPEI	+	386						1.17921	-0.236579	1.26916	0.395597	-0.594768	-1.4968	1.00696	-0.157385	0.0987117	-1.4641	-0.0752613	0.66299	0	0.391486	0.0491688	0	0.0849598	0.623415	0	0.315803	0.0971716	0
UID8868	CCDC9_S80	___1	Q9Y3X0	Coiled-coil domain-containing protein 9	CCDC9	NVAVESEKNLGPSRRSPGTPRPPGASKGGRT	+	80						-1.63936	-0.962562	0.899764	0.111	1.72129	0.202637	0.556701	-0.95531	0.442478	-0.376631	-0.336817	0.0498967	0	-0.0851355	0.570175	0	0.131398	0.388321	0	0.0880965	0.557166	0
UID4151	CCDC93_S305	___1	Q567U6	Coiled-coil domain-containing protein 93	CCDC93	VSEYAEKQSELSAEESPEKLGTSQLHRRKVI	+	305						1.30802	0.0919758	1.64753	0.29014	0.11765	-1.02684	0.427424	-0.449191	-1.46151	-0.945185	-0.0248755	0.795094	0	0.131711	0.195503	0	0.0906538	0.35787	0	0.200994	0.0648426	0
UID6394	CCDC97_S212	___1	Q96F63	Coiled-coil domain-containing protein 97	CCDC97	ELSARTPTHQPPKPGSPGRPACPLSNLLLQS	+	212						1.25442	0.866926	0.50188	-0.250167	-1.47994	-0.223825	-0.54027	-1.41246	1.3522	-0.0687622	0.123599	0.282311	0	0.129275	0.262587	0	0.145732	0.211872	0	-0.0682054	0.541235	0
UID6927	CCM2_S384	___1	Q9BSQ5	Cerebral cavernous malformations 2 protein	CCM2	LETIGVKDGRGIITDSFGRHRRALSTTSSST	+	384						1.20035	0.220174	1.01903	-0.483104	0.368187	0.0091991	-1.00527	-2.07503	0.877363	-0.130901	0.051598	0.627314	0	0.00924849	0.930068	0	0.210936	0.0758503	0	-0.0122803	0.907254	0
UID6928	CCM2_S287	___1	Q9BSQ5	Cerebral cavernous malformations 2 protein	CCM2	ESVDVGGASPHSKTISESELSASATELLQDY	+	287						1.86925	-0.243295	0.800262	0.68257	-0.36273	-0.325694	-1.99872	0.00721617	-0.303438	-0.125425	0.0068939	0.948562	0	0.104578	0.34379	0	0.167341	0.147819	0	0.0920767	0.401168	0
UID13001	CCNC_S255	___2	P24863	Cyclin-C	CCNC	QWKNFDERKEMATILSKMPKPKPPPNSEGEQ	+	255						0.644105	0.362366	0.557371	0.0911831	1.08651	1.05161	-0.468441	-2.2428	-0.458462	-0.623448	0.0307854	0.789082	0	-0.12812	0.284807	0	0.288981	0.0342839	0	0.14884	0.220285	0
UID20958	CCNC_T252	___2	P24863	Cyclin-C	CCNC	LYEQWKNFDERKEMATILSKMPKPKPPPNSE	+	252						0.644105	0.362366	0.557371	0.0911831	1.08651	1.05161	-0.468441	-2.2428	-0.458462	-0.623448	0.0307854	0.789082	0	-0.12812	0.284807	0	0.288981	0.0342839	0	0.14884	0.220285	0
UID1544	CCND1_S41	___1	P24385	G1/S-specific cyclin-D1	CCND1	RVLRAMLKAEETCAPSVSYFKCVQKEVLPSM	+	41						1.62938	-0.741676	1.26624	-0.224293	-0.163562	-0.623387	-0.378368	-1.47232	1.11704	-0.409053	-0.0251217	0.935762	0	0.297877	0.354491	0	0.471132	0.16039	0	0.054393	0.861587	0
UID12138	CCNK_S324	___2	O75909	Cyclin-K	CCNK	QPAQQQQPAQQPKKPSPQPSSPRQVKRAVVV	+	324						1.16978	-0.971493	0.498443	-0.320107	0.685866	-0.539896	0.345685	-1.85314	1.3689	-0.384043	0.00216036	0.992767	0	0.00350535	0.988265	0	0.182568	0.453098	0	-0.0873451	0.715324	0
UID12139	CCNK_S328	___2	O75909	Cyclin-K	CCNK	QQQPAQQPKKPSPQPSSPRQVKRAVVVSPKE		328						0.764663	-0.921774	-1.06731	0.124305	0.771579	-0.267795	-0.105125	-1.36869	1.96159	0.108556	0.0477304	0.715028	0	-0.0878686	0.506362	0	0.0322384	0.804704	0	-0.183	0.187531	0
UID12140	CCNK_S329	___2	O75909	Cyclin-K	CCNK	QQPAQQPKKPSPQPSSPRQVKRAVVVSPKEE	+	329						1.16978	-0.971493	0.498443	-0.320107	0.685866	-0.539896	0.345685	-1.85314	1.3689	-0.384043	0.00216036	0.992767	0	0.00350535	0.988265	0	0.182568	0.453098	0	-0.0873451	0.715324	0
UID684	CCNK_S340	___1	O75909	Cyclin-K	CCNK	PQPSSPRQVKRAVVVSPKEENKAAEPPPPKI	+	340						-0.530401	-1.70714	0.963574	-0.82118	1.38964	-0.653509	1.20109	-0.376528	0.508227	0.0262314	-0.141132	0.305411	0	-0.0352092	0.79085	0	-0.0404534	0.76078	0	-0.0232505	0.860777	0
UID689	CCNK_S324	___1	O75909	Cyclin-K	CCNK	QPAQQQQPAQQPKKPSPQPSSPRQVKRAVVV	+	324						1.30482	-0.226376	0.685403	-0.444031	-0.305838	-1.68937	0.808423	-1.23711	1.19945	-0.0953719	0.113938	0.665398	0	0.304435	0.266519	0	0.0912056	0.728562	0	-0.117428	0.655937	0
UID690	CCNK_S328	___1	O75909	Cyclin-K	CCNK	QQQPAQQPKKPSPQPSSPRQVKRAVVVSPKE		328						-0.797043	0.603832	-1.66153	1.14224	0.312164	-0.428102	-0.10334	1.6664	-0.913474	0.178845	0.03543	0.882373	0	-0.0438261	0.854839	0	-0.22626	0.359358	0	0.0233984	0.922123	0
UID691	CCNK_S329	___1	O75909	Cyclin-K	CCNK	QQPAQQPKKPSPQPSSPRQVKRAVVVSPKEE	+	329						1.28214	-0.394157	1.15134	-1.0231	-0.154748	-0.674903	-0.312069	-1.6175	1.11264	0.630363	0.0821524	0.681179	0	0.10358	0.60575	0	0.222517	0.28339	0	-0.174608	0.392465	0
UID8273	CCNL1_S352	___1	Q9UK58	Cyclin-L1	CCNL1	ASKPSSPREVKAEEKSPISINVKTVKKEPED	+	352						1.57672	-0.780869	1.47018	-0.476721	0.0867816	-0.858505	-0.0803524	-1.22152	0.926998	-0.642712	-0.0410369	0.924146	0	0.366577	0.406896	0	0.476673	0.288752	0	0.147274	0.733586	0
UID6696	CCNL2_S369	___1	Q96S94	Cyclin-L2	CCNL2	NTKRRLEGAKKAKADSPVNGLPKGRESRSRS	+	369						0.427395	0.915251	0.482565	-1.26467	-0.386887	-1.18086	-1.21903	1.70534	0.0688767	0.452013	0.0710338	0.479365	0	0.0262649	0.790446	0	-0.0424062	0.669183	0	-0.043561	0.660846	0
UID6697	CCNL2_S330	___1	Q96S94	Cyclin-L2	CCNL2	LLPGGTQVLDGTSGFSPAPKLVESPKEGKGS	+	330						0.407081	0.901274	-0.686365	0.374467	-0.14266	0.342026	-1.71614	0.686589	-1.46931	1.30304	0.0536322	0.60318	0	-0.0169231	0.868546	0	0.0237555	0.816461	0	-0.00482011	0.962367	0
UID6698	CCNL2_S345	___1	Q96S94	Cyclin-L2	CCNL2	SPAPKLVESPKEGKGSKPSPLSVKNTKRRLE		345						1.69169	-0.395535	0.778318	-0.61006	0.955312	-0.293709	-0.0081648	-1.6398	0.536094	-1.01414	0.0816668	0.613747	0	-0.0357212	0.823963	0	0.131506	0.423051	0	0.0467969	0.771016	0
UID6699	CCNL2_S348	___1	Q96S94	Cyclin-L2	CCNL2	PKLVESPKEGKGSKPSPLSVKNTKRRLEGAK	+	348						1.72246	-0.387272	1.00528	-0.215974	0.921975	-0.681059	0.0273816	-1.67135	0.117631	-0.839069	0.0465037	0.795875	0	0.0467186	0.794957	0	0.207296	0.269368	0	0.128703	0.481033	0
UID6700	CCNL2_S338	___1	Q96S94	Cyclin-L2	CCNL2	LDGTSGFSPAPKLVESPKEGKGSKPSPLSVK	+	338						-1.74687	0.761626	-1.54245	0.348623	0.165382	0.732654	0.43892	0.951643	-0.829125	0.719598	0.0799547	0.915585	0	-0.801843	0.306402	0	-0.990636	0.21488	0	-0.415629	0.585607	0
UID477	CCNT2_S480	___1	O60583	Cyclin-T2	CCNT2	HKQGQSQAASSSSVTSPIKMKIPIANTEKYM	+	480						2.01091	0.193314	0.0103008	0.189422	-0.749228	-0.499847	-0.375507	0.38088	0.667382	-1.82763	0.0955281	0.40351	0	0.0690451	0.541116	0	0.00926205	0.933774	0	0.0648119	0.565575	0
UID10567	CCNY_T331	___1	Q8ND76	Cyclin-Y	CCNY	LRRSARKRSASADNLTLPRWSPAIIS_____		331						-1.4063	0.880715	0.496831	-0.145285	1.2737	1.13977	0.42407	-0.978678	-1.34259	-0.34223	-0.036162	0.717395	0	-0.0850089	0.40472	0	0.0373584	0.708556	0	0.0839544	0.410289	0
[truncated: 9,066 more rows]

## Sheet: p38 Dependent
											Borisova et al (Nat Comm 2018)			z-score intensities										limma differential expression analysis
[truncated: 255 more rows]

## Sheet: JNK Dependent
											Borisova et al (Nat Comm 2018)			z-score intensities										limma differential expression analysis
[truncated: 131 more rows]

[truncated: 2 more sheets: p38+JNK dependent, p38, JNK, p38+JNK dependent]
